# Supplementary material for: Crystal structure of bis­{μ-2-[(di­methyl­amino)­meth­yl]ferrocene­seleno­lato}bis[chlorido­palladium(II)]
Source: Acta Crystallogr Sect E Struct Rep Online. 2014 Sep 3;70(Pt 10):m343–4. doi: 10.1107/S1600536814019503 (PMC4257227; doi:10.1107/S1600536814019503)
Supplement: Supplementary file 1 [file e-70-0m343-sup1.cif]

##############################################################################
#                                                                            #
# This CIF contains the data in a paper accepted for publication in          #
# Acta Crystallographica Section E. It conforms to the requirements of       #
# Notes for Authors for Acta Crystallographica Section E, and has been       #
# peer reviewed under the auspices of the IUCr Commission on Journals.       #
#                                                                            #
# Full details of the Crystallographic Information File format               #
# are given in the paper "The Crystallographic Information File (CIF):       #
# a New Standard Archive File for Crystallography" by S. R. Hall, F. H.      #
# Allen and I. D. Brown [Acta Cryst. (1991), A47, 655-685].                  #
#                                                                            #
# The current version of the core CIF dictionary is obtainable from          #
# ftp://ftp.iucr.org/pub/cif_core.dic.                                       #
#                                                                            #
# Software is freely available for graphical display of the structure(s)     #
# in this CIF. For information consult the CIF software page                 #
# http://www.iucr.org/resources/cif/software.                                #
#                                                                            #
# This file may be used for bona fide research purposes within the           #
# scientific community so long as proper attribution is given to the journal # 
# article from which it was obtained.                                        #
#                                                                            #
##############################################################################
data_I
_database_code_depnum_ccdc_archive 'CCDC 1021634'
_audit_creation_method     SHELXL-2013
_chemical_name_systematic
;
Bis{\m-2-[(dimethylamino)methyl]ferroceneselenolato}bis[chloridopalladium(II)]
;
_chemical_name_common     ?
_chemical_formula_moiety     'C26 H32 Cl2 Fe2 N2 Pd2 Se2'
_chemical_formula_sum     'C26 H32 Cl2 Fe2 N2 Pd2 Se2'
_chemical_formula_iupac     '[Fe2 Pd2 (C5 H5)2 Cl2 (C8 H11 N1 Se1)2]'
_chemical_formula_weight     925.85
_chemical_melting_point     ?
_shelx_space_group_comment
;
The symmetry employed for this shelxl refinement is uniquely defined
by the following loop, which should always be used as a source of
symmetry information in preference to the above space-group names.
They are only intended as comments.
;
_space_group_crystal_system     monoclinic
_space_group_name_H-M_alt     'P 21/n'
_space_group_name_Hall     '-P 2yn'
loop_
    _space_group_symop_operation_xyz
    'x, y, z'
    '-x+1/2, y+1/2, -z+1/2'
    '-x, -y, -z'
    'x-1/2, -y-1/2, z-1/2'
_cell_length_a     13.030(3)
_cell_length_b     10.985(2)
_cell_length_c     19.925(4)
_cell_angle_alpha     90
_cell_angle_beta     93.25(3)
_cell_angle_gamma     90
_cell_volume     2847.4(10)
_cell_formula_units_Z     4
_cell_measurement_reflns_used     3937
_cell_measurement_theta_min     3.118
_cell_measurement_theta_max     25.000
_cell_measurement_temperature     120(2)
_exptl_crystal_description     needle
_exptl_crystal_colour     red
_exptl_crystal_size_max     0.400
_exptl_crystal_size_mid     0.050
_exptl_crystal_size_min     0.050
_exptl_crystal_density_diffrn     2.160
_exptl_crystal_density_meas     ?
_exptl_crystal_density_method     ?
_exptl_crystal_F_000     1792
_exptl_absorpt_coefficient_mu     5.006
_exptl_absorpt_correction_type     multi-scan
_exptl_absorpt_process_details     '(XPREP in SHELXTL; Sheldrick, 2008)'
_shelx_estimated_absorpt_T_min     0.239
_shelx_estimated_absorpt_T_max     0.788
_exptl_absorpt_correction_T_min     0.6554
_exptl_absorpt_correction_T_max     0.9383
_exptl_special_details     ?
_diffrn_ambient_temperature     120(2)
_diffrn_radiation_type     MoK\a
_diffrn_radiation_wavelength     0.71073
_diffrn_measurement_device_type     'Bruker--Nonius KappaCCD'
_diffrn_measurement_method     '\f scans, and \w scans with \k offsets'
_diffrn_detector_area_resol_mean     ?
_diffrn_reflns_number     19836
_diffrn_reflns_av_R_equivalents     0.0779
_diffrn_reflns_theta_min     3.118
_diffrn_reflns_theta_max     25.000
_diffrn_reflns_theta_full     25.242
_diffrn_measured_fraction_theta_max     0.941
_diffrn_measured_fraction_theta_full     0.967
_diffrn_reflns_limit_h_min     -15
_diffrn_reflns_limit_h_max     15
_diffrn_reflns_limit_k_min     -13
_diffrn_reflns_limit_k_max     13
_diffrn_reflns_limit_l_min     -23
_diffrn_reflns_limit_l_max     21
_refine_special_details     ?
_reflns_number_total     4847
_reflns_number_gt     3937
_reflns_threshold_expression     I>2\s(I)
_refine_ls_structure_factor_coef     Fsqd
_refine_ls_matrix_type     full
_refine_ls_R_factor_all     0.0562
_refine_ls_R_factor_gt     0.0391
_refine_ls_wR_factor_gt     0.0808
_refine_ls_wR_factor_ref     0.0883
_refine_ls_goodness_of_fit_ref     1.066
_refine_ls_restrained_S_all     1.066
_refine_ls_number_reflns     4847
_refine_ls_number_parameters     330
_refine_ls_number_restraints     0
_refine_ls_hydrogen_treatment     constr
_refine_ls_weighting_scheme     calc
_refine_ls_weighting_details
             'w=1/[\s^2^(Fo^2^)+(0.0248P)^2^+17.5058P] where P=(Fo^2^+2Fc^2^)/3'
_atom_sites_solution_hydrogens     geom
_atom_sites_solution_primary     direct
_atom_sites_solution_secondary     difmap
_refine_ls_shift/su_max     0.001
_refine_ls_shift/su_mean     0.000
_refine_diff_density_max     0.689
_refine_diff_density_min     -0.616
_refine_ls_extinction_method     'SHELXL2013 (Sheldrick, 2013)'
_refine_ls_extinction_coef     0.00086(12)
_refine_ls_extinction_expression
                                  'Fc^*^=kFc[1+0.001xFc^2^\l^3^/sin(2\q)]^-1/4^'
loop_
    _atom_type_symbol
    _atom_type_description
    _atom_type_scat_dispersion_real
    _atom_type_scat_dispersion_imag
    _atom_type_scat_source
    'C' 'C' 0.0033 0.0016
                         'International Tables Vol C Tables 4.2.6.8 and 6.1.1.4'
    'H' 'H' 0.0000 0.0000
                         'International Tables Vol C Tables 4.2.6.8 and 6.1.1.4'
    'N' 'N' 0.0061 0.0033
                         'International Tables Vol C Tables 4.2.6.8 and 6.1.1.4'
    'Cl' 'Cl' 0.1484 0.1585
                         'International Tables Vol C Tables 4.2.6.8 and 6.1.1.4'
    'Fe' 'Fe' 0.3463 0.8444
                         'International Tables Vol C Tables 4.2.6.8 and 6.1.1.4'
    'Se' 'Se' -0.0929 2.2259
                         'International Tables Vol C Tables 4.2.6.8 and 6.1.1.4'
    'Pd' 'Pd' -0.9988 1.0072
                         'International Tables Vol C Tables 4.2.6.8 and 6.1.1.4'
_computing_data_collection     'COLLECT (Bruker, 2008)'
_computing_cell_refinement     'DENZO-SMN (Otwinowski & Minor, 1997)'
_computing_data_reduction     'DENZO-SMN (Otwinowski & Minor, 1997)'
_computing_structure_solution     'SIR92 (Altomare <i>et al.</i>, 1993)'
_computing_structure_refinement     'SHELXL2013 (Sheldrick, 2008)'
_computing_molecular_graphics     'DIAMOND (Brandenburg, 2006)'
_computing_publication_material     'WinGX (Farrugia, 2012)'
loop_
    _atom_site_type_symbol
    _atom_site_label
    _atom_site_fract_x
    _atom_site_fract_y
    _atom_site_fract_z
    _atom_site_U_iso_or_equiv
    _atom_site_adp_type
    _atom_site_calc_flag
    _atom_site_occupancy
    _atom_site_disorder_assembly
    _atom_site_disorder_group
    Pd Pd1 0.22704(4) 0.80997(4) 0.50395(2) 0.01626(14) Uani d 1 . .
    Pd Pd2 0.15556(4) 1.11994(4) 0.48597(2) 0.01682(14) Uani d 1 . .
    Se Se1 0.10993(5) 0.94796(5) 0.55379(3) 0.01595(16) Uani d 1 . .
    Se Se2 0.20573(5) 0.95790(5) 0.41633(3) 0.01657(16) Uani d 1 . .
    Cl Cl1 0.23531(16) 0.67804(16) 0.59748(8) 0.0326(4) Uani d 1 . .
    Cl Cl2 0.20566(14) 1.26486(15) 0.40718(9) 0.0304(4) Uani d 1 . .
    N N1 0.3262(4) 0.6940(5) 0.4467(3) 0.0218(12) Uani d 1 . .
    N N2 0.1156(4) 1.2594(5) 0.5557(3) 0.0214(12) Uani d 1 . .
    Fe Fe1 0.41999(7) 1.00911(9) 0.32407(5) 0.0206(2) Uani d 1 . .
    Fe Fe2 0.11295(7) 1.00558(8) 0.72807(4) 0.0182(2) Uani d 1 . .
    C C10 0.4069(5) 0.8686(6) 0.3912(3) 0.0210(14) Uani d 1 . .
    C C11 0.3504(5) 0.9741(6) 0.4102(3) 0.0165(13) Uani d 1 . .
    C C12 0.4197(5) 1.0724(6) 0.4203(3) 0.0238(15) Uani d 1 . .
    H H12 0.4028 1.1527 0.4334 0.029 Uiso calc 1 . .
    C C13 0.5182(5) 1.0295(7) 0.4073(3) 0.0275(16) Uani d 1 . .
    H H13 0.5792 1.0770 0.4103 0.033 Uiso calc 1 . .
    C C14 0.5132(5) 0.9046(6) 0.3891(3) 0.0229(15) Uani d 1 . .
    H H14 0.5690 0.8544 0.3777 0.028 Uiso calc 1 . .
    C C15 0.3522(6) 0.9628(7) 0.2323(4) 0.0349(18) Uani d 1 . .
    H H15 0.3164 0.8894 0.2216 0.042 Uiso calc 1 . .
    C C16 0.3081(6) 1.0701(7) 0.2564(4) 0.0304(17) Uani d 1 . .
    H H16 0.2376 1.0813 0.2644 0.037 Uiso calc 1 . .
    C C17 0.3859(6) 1.1578(7) 0.2667(4) 0.0354(18) Uani d 1 . .
    H H17 0.3775 1.2382 0.2830 0.042 Uiso calc 1 . .
    C C18 0.4799(6) 1.1041(8) 0.2481(4) 0.041(2) Uani d 1 . .
    H H18 0.5452 1.1427 0.2498 0.050 Uiso calc 1 . .
    C C19 0.4585(6) 0.9825(8) 0.2265(4) 0.039(2) Uani d 1 . .
    H H19 0.5067 0.9255 0.2111 0.047 Uiso calc 1 . .
    C C20 0.1446(5) 1.1310(6) 0.6565(3) 0.0186(14) Uani d 1 . .
    C C21 0.1723(5) 1.0104(6) 0.6354(3) 0.0175(13) Uani d 1 . .
    C C22 0.2458(5) 0.9604(6) 0.6829(3) 0.0199(14) Uani d 1 . .
    H H22 0.2761 0.8819 0.6810 0.024 Uiso calc 1 . .
    C C23 0.2657(5) 1.0499(6) 0.7341(3) 0.0228(15) Uani d 1 . .
    H H23 0.3116 1.0412 0.7726 0.027 Uiso calc 1 . .
    C C24 0.2051(5) 1.1540(6) 0.7174(3) 0.0256(16) Uani d 1 . .
    H H24 0.2046 1.2273 0.7427 0.031 Uiso calc 1 . .
    C C25 -0.0403(5) 1.0176(6) 0.7444(3) 0.0252(16) Uani d 1 . .
    H H25 -0.0886 1.0705 0.7219 0.030 Uiso calc 1 . .
    C C26 -0.0156(5) 0.8971(6) 0.7233(3) 0.0269(16) Uani d 1 . .
    H H26 -0.0435 0.8559 0.6846 0.032 Uiso calc 1 . .
    C C27 0.0596(5) 0.8507(6) 0.7720(4) 0.0271(16) Uani d 1 . .
    H H27 0.0900 0.7722 0.7714 0.033 Uiso calc 1 . .
    C C28 0.0807(5) 0.9414(7) 0.8208(3) 0.0261(16) Uani d 1 . .
    H H28 0.1283 0.9344 0.8585 0.031 Uiso calc 1 . .
    C C29 0.0190(5) 1.0452(7) 0.8045(3) 0.0287(16) Uani d 1 . .
    H H29 0.0177 1.1192 0.8292 0.034 Uiso calc 1 . .
    C C111 0.3567(5) 0.7471(6) 0.3814(3) 0.0190(14) Uani d 1 . .
    H H11A 0.4048 0.6909 0.3604 0.023 Uiso calc 1 . .
    H H11B 0.2949 0.7557 0.3505 0.023 Uiso calc 1 . .
    C C112 0.2682(7) 0.5809(6) 0.4316(4) 0.0354(19) Uani d 1 . .
    H H11C 0.3131 0.5217 0.4110 0.053 Uiso calc 1 . .
    H H11D 0.2092 0.5989 0.4005 0.053 Uiso calc 1 . .
    H H11E 0.2438 0.5471 0.4733 0.053 Uiso calc 1 . .
    C C113 0.4211(6) 0.6654(7) 0.4884(4) 0.0310(17) Uani d 1 . .
    H H11F 0.4029 0.6235 0.5295 0.047 Uiso calc 1 . .
    H H11G 0.4575 0.7411 0.5003 0.047 Uiso calc 1 . .
    H H11H 0.4655 0.6128 0.4629 0.047 Uiso calc 1 . .
    C C211 0.0708(5) 1.2127(6) 0.6178(3) 0.0222(14) Uani d 1 . .
    H H21A 0.0069 1.1671 0.6054 0.027 Uiso calc 1 . .
    H H21B 0.0527 1.2822 0.6465 0.027 Uiso calc 1 . .
    C C212 0.2097(6) 1.3284(6) 0.5740(4) 0.0293(16) Uani d 1 . .
    H H21C 0.1940 1.3935 0.6054 0.044 Uiso calc 1 . .
    H H21D 0.2365 1.3640 0.5334 0.044 Uiso calc 1 . .
    H H21E 0.2613 1.2738 0.5953 0.044 Uiso calc 1 . .
    C C213 0.0381(6) 1.3448(6) 0.5232(4) 0.0305(17) Uani d 1 . .
    H H21F 0.0235 1.4103 0.5547 0.046 Uiso calc 1 . .
    H H21G -0.0255 1.3002 0.5110 0.046 Uiso calc 1 . .
    H H21H 0.0655 1.3796 0.4826 0.046 Uiso calc 1 . .
loop_
    _atom_site_aniso_label
    _atom_site_aniso_U_11
    _atom_site_aniso_U_22
    _atom_site_aniso_U_33
    _atom_site_aniso_U_12
    _atom_site_aniso_U_13
    _atom_site_aniso_U_23
    Pd1 0.0243(3) 0.0136(2) 0.0112(2) -0.0008(2) 0.0030(2) 0.00145(18)
    Pd2 0.0220(3) 0.0142(2) 0.0143(3) -0.0003(2) 0.0020(2) 0.00292(19)
    Se1 0.0195(3) 0.0157(3) 0.0128(3) -0.0016(3) 0.0025(3) 0.0013(2)
    Se2 0.0211(3) 0.0171(3) 0.0116(3) -0.0020(3) 0.0013(3) 0.0021(2)
    Cl1 0.0598(12) 0.0218(8) 0.0169(8) 0.0077(8) 0.0083(8) 0.0085(7)
    Cl2 0.0450(11) 0.0212(8) 0.0257(9) -0.0012(8) 0.0085(8) 0.0115(7)
    N1 0.031(3) 0.016(3) 0.019(3) 0.002(2) 0.006(2) 0.000(2)
    N2 0.026(3) 0.015(3) 0.023(3) 0.001(2) 0.001(2) 0.004(2)
    Fe1 0.0224(5) 0.0249(5) 0.0147(5) -0.0055(4) 0.0033(4) 0.0018(4)
    Fe2 0.0183(5) 0.0224(5) 0.0141(5) 0.0009(4) 0.0029(4) 0.0001(4)
    C10 0.025(4) 0.026(4) 0.012(3) -0.003(3) 0.002(3) 0.002(3)
    C11 0.017(3) 0.020(3) 0.012(3) -0.002(3) -0.006(3) -0.002(3)
    C12 0.030(4) 0.026(4) 0.016(3) -0.004(3) 0.005(3) 0.001(3)
    C13 0.028(4) 0.039(4) 0.015(3) -0.012(3) 0.002(3) -0.006(3)
    C14 0.023(4) 0.028(4) 0.019(3) 0.005(3) 0.005(3) -0.001(3)
    C15 0.045(5) 0.040(5) 0.019(4) -0.011(4) -0.003(3) 0.005(3)
    C16 0.028(4) 0.041(4) 0.023(4) 0.000(3) 0.004(3) 0.006(3)
    C17 0.042(5) 0.034(4) 0.030(4) -0.004(4) -0.003(4) 0.011(3)
    C18 0.032(4) 0.057(6) 0.035(5) -0.016(4) 0.003(4) 0.023(4)
    C19 0.040(5) 0.062(6) 0.015(4) 0.005(4) 0.004(3) 0.002(4)
    C20 0.019(3) 0.017(3) 0.020(3) -0.003(3) 0.009(3) 0.000(3)
    C21 0.019(3) 0.022(3) 0.012(3) -0.002(3) 0.002(3) 0.003(3)
    C22 0.021(3) 0.024(3) 0.015(3) 0.000(3) 0.002(3) 0.003(3)
    C23 0.021(4) 0.033(4) 0.014(3) -0.004(3) 0.000(3) 0.001(3)
    C24 0.025(4) 0.029(4) 0.023(4) -0.002(3) 0.002(3) -0.006(3)
    C25 0.016(3) 0.035(4) 0.024(4) 0.007(3) 0.001(3) 0.006(3)
    C26 0.031(4) 0.030(4) 0.019(4) -0.004(3) 0.007(3) 0.002(3)
    C27 0.027(4) 0.027(4) 0.029(4) 0.003(3) 0.014(3) 0.009(3)
    C28 0.019(3) 0.044(4) 0.014(3) 0.003(3) -0.003(3) 0.009(3)
    C29 0.026(4) 0.040(4) 0.021(4) 0.004(3) 0.007(3) 0.000(3)
    C111 0.023(3) 0.021(3) 0.013(3) -0.003(3) 0.004(3) 0.001(3)
    C112 0.061(5) 0.019(4) 0.028(4) -0.007(3) 0.014(4) -0.006(3)
    C113 0.033(4) 0.034(4) 0.026(4) 0.012(3) 0.003(3) 0.003(3)
    C211 0.027(4) 0.021(3) 0.018(3) 0.005(3) 0.002(3) 0.000(3)
    C212 0.035(4) 0.022(4) 0.031(4) -0.005(3) 0.001(3) 0.001(3)
    C213 0.037(4) 0.021(4) 0.034(4) 0.003(3) 0.003(4) -0.001(3)
_geom_special_details
;
All e.s.d.'s (except the e.s.d. in the dihedral angle between two l.s. planes)
are estimated using the full covariance matrix. The cell e.s.d.'s are taken
into account individually in the estimation of e.s.d.'s in distances, angles
and torsion angles; correlations between e.s.d.'s in cell parameters are only
used when they are defined by crystal symmetry. An approximate (isotropic)
treatment of cell e.s.d.'s is used for estimating e.s.d.'s involving l.s.
planes.
;
loop_
    _geom_bond_atom_site_label_1
    _geom_bond_atom_site_label_2
    _geom_bond_site_symmetry_2
    _geom_bond_distance
    _geom_bond_publ_flag
    Pd1 N1 . 2.182(5) y
    Pd1 Cl1 . 2.3585(17) y
    Pd1 Se2 . 2.3898(8) y
    Pd1 Se1 . 2.4051(9) y
    Pd2 N2 . 2.152(5) y
    Pd2 Cl2 . 2.3540(17) y
    Pd2 Se2 . 2.3716(8) y
    Pd2 Se1 . 2.4166(8) y
    Se1 C21 . 1.904(6) ?
    Se2 C11 . 1.904(6) ?
    N1 C112 . 1.475(9) ?
    N1 C113 . 1.483(9) ?
    N1 C111 . 1.500(8) ?
    N2 C212 . 1.470(9) ?
    N2 C211 . 1.488(8) ?
    N2 C213 . 1.499(9) ?
    Fe1 C11 . 2.022(6) ?
    Fe1 C17 . 2.029(7) ?
    Fe1 C18 . 2.031(7) ?
    Fe1 C12 . 2.039(7) ?
    Fe1 C16 . 2.042(7) ?
    Fe1 C15 . 2.050(7) ?
    Fe1 C13 . 2.049(7) ?
    Fe1 C10 . 2.055(6) ?
    Fe1 C19 . 2.056(7) ?
    Fe1 C14 . 2.072(7) ?
    Fe2 C20 . 2.042(6) ?
    Fe2 C21 . 2.043(6) ?
    Fe2 C24 . 2.042(7) ?
    Fe2 C28 . 2.043(7) ?
    Fe2 C25 . 2.046(7) ?
    Fe2 C23 . 2.046(7) ?
    Fe2 C27 . 2.052(7) ?
    Fe2 C26 . 2.053(7) ?
    Fe2 C29 . 2.054(7) ?
    Fe2 C22 . 2.056(6) ?
    C10 C11 . 1.436(9) ?
    C10 C14 . 1.443(9) ?
    C10 C111 . 1.494(9) ?
    C11 C12 . 1.415(9) ?
    C12 C13 . 1.404(10) ?
    C12 H12 . 0.9500 ?
    C13 C14 . 1.420(10) ?
    C13 H13 . 0.9500 ?
    C14 H14 . 0.9500 ?
    C15 C16 . 1.407(11) ?
    C15 C19 . 1.414(11) ?
    C15 H15 . 0.9500 ?
    C16 C17 . 1.405(11) ?
    C16 H16 . 0.9500 ?
    C17 C18 . 1.427(11) ?
    C17 H17 . 0.9500 ?
    C18 C19 . 1.426(12) ?
    C18 H18 . 0.9500 ?
    C19 H19 . 0.9500 ?
    C20 C24 . 1.431(10) ?
    C20 C21 . 1.442(9) ?
    C20 C211 . 1.497(9) ?
    C21 C22 . 1.417(9) ?
    C22 C23 . 1.431(9) ?
    C22 H22 . 0.9500 ?
    C23 C24 . 1.419(10) ?
    C23 H23 . 0.9500 ?
    C24 H24 . 0.9500 ?
    C25 C29 . 1.421(10) ?
    C25 C26 . 1.431(10) ?
    C25 H25 . 0.9500 ?
    C26 C27 . 1.432(10) ?
    C26 H26 . 0.9500 ?
    C27 C28 . 1.409(10) ?
    C27 H27 . 0.9500 ?
    C28 C29 . 1.422(10) ?
    C28 H28 . 0.9500 ?
    C29 H29 . 0.9500 ?
    C111 H11A . 0.9900 ?
    C111 H11B . 0.9900 ?
    C112 H11C . 0.9800 ?
    C112 H11D . 0.9800 ?
    C112 H11E . 0.9800 ?
    C113 H11F . 0.9800 ?
    C113 H11G . 0.9800 ?
    C113 H11H . 0.9800 ?
    C211 H21A . 0.9900 ?
    C211 H21B . 0.9900 ?
    C212 H21C . 0.9800 ?
    C212 H21D . 0.9800 ?
    C212 H21E . 0.9800 ?
    C213 H21F . 0.9800 ?
    C213 H21G . 0.9800 ?
    C213 H21H . 0.9800 ?
loop_
    _geom_angle_atom_site_label_1
    _geom_angle_atom_site_label_2
    _geom_angle_atom_site_label_3
    _geom_angle_site_symmetry_1
    _geom_angle_site_symmetry_3
    _geom_angle
    _geom_angle_publ_flag
    N1 Pd1 Cl1 . . 92.99(15) y
    N1 Pd1 Se2 . . 93.62(14) y
    Cl1 Pd1 Se2 . . 173.39(5) y
    N1 Pd1 Se1 . . 172.87(15) y
    Cl1 Pd1 Se1 . . 93.59(5) y
    Se2 Pd1 Se1 . . 79.80(3) y
    N2 Pd2 Cl2 . . 92.05(15) y
    N2 Pd2 Se2 . . 175.53(15) y
    Cl2 Pd2 Se2 . . 91.22(5) y
    N2 Pd2 Se1 . . 96.84(14) y
    Cl2 Pd2 Se1 . . 171.10(5) y
    Se2 Pd2 Se1 . . 79.92(3) y
    C21 Se1 Pd1 . . 109.23(19) ?
    C21 Se1 Pd2 . . 95.12(19) ?
    Pd1 Se1 Pd2 . . 94.58(3) ?
    C11 Se2 Pd2 . . 105.90(18) ?
    C11 Se2 Pd1 . . 92.08(19) ?
    Pd2 Se2 Pd1 . . 96.17(3) ?
    C112 N1 C113 . . 109.7(6) ?
    C112 N1 C111 . . 108.0(5) ?
    C113 N1 C111 . . 108.3(5) ?
    C112 N1 Pd1 . . 106.7(4) ?
    C113 N1 Pd1 . . 109.3(4) ?
    C111 N1 Pd1 . . 114.8(4) ?
    C212 N2 C211 . . 109.4(5) ?
    C212 N2 C213 . . 108.4(5) ?
    C211 N2 C213 . . 106.8(5) ?
    C212 N2 Pd2 . . 107.3(4) ?
    C211 N2 Pd2 . . 114.3(4) ?
    C213 N2 Pd2 . . 110.4(4) ?
    C11 Fe1 C17 . . 122.5(3) ?
    C11 Fe1 C18 . . 160.0(3) ?
    C17 Fe1 C18 . . 41.1(3) ?
    C11 Fe1 C12 . . 40.8(2) ?
    C17 Fe1 C12 . . 104.1(3) ?
    C18 Fe1 C12 . . 123.1(3) ?
    C11 Fe1 C16 . . 106.5(3) ?
    C17 Fe1 C16 . . 40.4(3) ?
    C18 Fe1 C16 . . 68.2(3) ?
    C12 Fe1 C16 . . 118.0(3) ?
    C11 Fe1 C15 . . 121.2(3) ?
    C17 Fe1 C15 . . 68.1(3) ?
    C18 Fe1 C15 . . 68.1(3) ?
    C12 Fe1 C15 . . 154.1(3) ?
    C16 Fe1 C15 . . 40.2(3) ?
    C11 Fe1 C13 . . 67.9(3) ?
    C17 Fe1 C13 . . 118.4(3) ?
    C18 Fe1 C13 . . 107.4(3) ?
    C12 Fe1 C13 . . 40.2(3) ?
    C16 Fe1 C13 . . 152.7(3) ?
    C15 Fe1 C13 . . 165.3(3) ?
    C11 Fe1 C10 . . 41.2(2) ?
    C17 Fe1 C10 . . 161.4(3) ?
    C18 Fe1 C10 . . 157.0(3) ?
    C12 Fe1 C10 . . 68.9(3) ?
    C16 Fe1 C10 . . 126.4(3) ?
    C15 Fe1 C10 . . 110.3(3) ?
    C13 Fe1 C10 . . 68.1(3) ?
    C11 Fe1 C19 . . 157.0(3) ?
    C17 Fe1 C19 . . 68.8(3) ?
    C18 Fe1 C19 . . 40.8(3) ?
    C12 Fe1 C19 . . 161.9(3) ?
    C16 Fe1 C19 . . 68.0(3) ?
    C15 Fe1 C19 . . 40.3(3) ?
    C13 Fe1 C19 . . 127.3(3) ?
    C10 Fe1 C19 . . 122.8(3) ?
    C11 Fe1 C14 . . 68.9(2) ?
    C17 Fe1 C14 . . 154.2(3) ?
    C18 Fe1 C14 . . 121.0(3) ?
    C12 Fe1 C14 . . 68.5(3) ?
    C16 Fe1 C14 . . 165.0(3) ?
    C15 Fe1 C14 . . 128.9(3) ?
    C13 Fe1 C14 . . 40.3(3) ?
    C10 Fe1 C14 . . 40.9(3) ?
    C19 Fe1 C14 . . 110.3(3) ?
    C20 Fe2 C21 . . 41.3(2) ?
    C20 Fe2 C24 . . 41.0(3) ?
    C21 Fe2 C24 . . 68.3(3) ?
    C20 Fe2 C28 . . 157.6(3) ?
    C21 Fe2 C28 . . 159.1(3) ?
    C24 Fe2 C28 . . 121.4(3) ?
    C20 Fe2 C25 . . 107.8(3) ?
    C21 Fe2 C25 . . 124.4(3) ?
    C24 Fe2 C25 . . 123.3(3) ?
    C28 Fe2 C25 . . 68.0(3) ?
    C20 Fe2 C23 . . 69.3(3) ?
    C21 Fe2 C23 . . 68.3(3) ?
    C24 Fe2 C23 . . 40.6(3) ?
    C28 Fe2 C23 . . 106.1(3) ?
    C25 Fe2 C23 . . 158.5(3) ?
    C20 Fe2 C27 . . 160.7(3) ?
    C21 Fe2 C27 . . 124.2(3) ?
    C24 Fe2 C27 . . 157.1(3) ?
    C28 Fe2 C27 . . 40.3(3) ?
    C25 Fe2 C27 . . 68.2(3) ?
    C23 Fe2 C27 . . 121.6(3) ?
    C20 Fe2 C26 . . 123.8(3) ?
    C21 Fe2 C26 . . 108.8(3) ?
    C24 Fe2 C26 . . 160.2(3) ?
    C28 Fe2 C26 . . 68.4(3) ?
    C25 Fe2 C26 . . 40.9(3) ?
    C23 Fe2 C26 . . 158.3(3) ?
    C27 Fe2 C26 . . 40.8(3) ?
    C20 Fe2 C29 . . 121.8(3) ?
    C21 Fe2 C29 . . 159.5(3) ?
    C24 Fe2 C29 . . 106.6(3) ?
    C28 Fe2 C29 . . 40.6(3) ?
    C25 Fe2 C29 . . 40.6(3) ?
    C23 Fe2 C29 . . 121.6(3) ?
    C27 Fe2 C29 . . 68.2(3) ?
    C26 Fe2 C29 . . 68.8(3) ?
    C20 Fe2 C22 . . 69.4(3) ?
    C21 Fe2 C22 . . 40.5(2) ?
    C24 Fe2 C22 . . 68.5(3) ?
    C28 Fe2 C22 . . 122.3(3) ?
    C25 Fe2 C22 . . 159.8(3) ?
    C23 Fe2 C22 . . 40.8(3) ?
    C27 Fe2 C22 . . 107.5(3) ?
    C26 Fe2 C22 . . 123.0(3) ?
    C29 Fe2 C22 . . 158.1(3) ?
    C11 C10 C14 . . 107.1(6) ?
    C11 C10 C111 . . 121.9(6) ?
    C14 C10 C111 . . 130.9(6) ?
    C11 C10 Fe1 . . 68.2(4) ?
    C14 C10 Fe1 . . 70.2(4) ?
    C111 C10 Fe1 . . 129.7(5) ?
    C12 C11 C10 . . 108.7(6) ?
    C12 C11 Se2 . . 133.6(5) ?
    C10 C11 Se2 . . 117.8(4) ?
    C12 C11 Fe1 . . 70.2(4) ?
    C10 C11 Fe1 . . 70.6(4) ?
    Se2 C11 Fe1 . . 124.4(3) ?
    C13 C12 C11 . . 107.5(6) ?
    C13 C12 Fe1 . . 70.3(4) ?
    C11 C12 Fe1 . . 69.0(4) ?
    C13 C12 H12 . . 126.3 ?
    C11 C12 H12 . . 126.3 ?
    Fe1 C12 H12 . . 126.0 ?
    C12 C13 C14 . . 110.0(6) ?
    C12 C13 Fe1 . . 69.5(4) ?
    C14 C13 Fe1 . . 70.7(4) ?
    C12 C13 H13 . . 125.0 ?
    C14 C13 H13 . . 125.0 ?
    Fe1 C13 H13 . . 126.4 ?
    C13 C14 C10 . . 106.7(6) ?
    C13 C14 Fe1 . . 69.0(4) ?
    C10 C14 Fe1 . . 68.9(4) ?
    C13 C14 H14 . . 126.7 ?
    C10 C14 H14 . . 126.7 ?
    Fe1 C14 H14 . . 127.0 ?
    C16 C15 C19 . . 108.7(7) ?
    C16 C15 Fe1 . . 69.6(4) ?
    C19 C15 Fe1 . . 70.1(4) ?
    C16 C15 H15 . . 125.7 ?
    C19 C15 H15 . . 125.7 ?
    Fe1 C15 H15 . . 126.2 ?
    C17 C16 C15 . . 108.6(7) ?
    C17 C16 Fe1 . . 69.3(4) ?
    C15 C16 Fe1 . . 70.2(4) ?
    C17 C16 H16 . . 125.7 ?
    C15 C16 H16 . . 125.7 ?
    Fe1 C16 H16 . . 126.4 ?
    C16 C17 C18 . . 107.5(7) ?
    C16 C17 Fe1 . . 70.3(4) ?
    C18 C17 Fe1 . . 69.5(4) ?
    C16 C17 H17 . . 126.2 ?
    C18 C17 H17 . . 126.2 ?
    Fe1 C17 H17 . . 125.5 ?
    C17 C18 C19 . . 108.1(7) ?
    C17 C18 Fe1 . . 69.3(4) ?
    C19 C18 Fe1 . . 70.5(4) ?
    C17 C18 H18 . . 126.0 ?
    C19 C18 H18 . . 126.0 ?
    Fe1 C18 H18 . . 125.7 ?
    C15 C19 C18 . . 107.1(7) ?
    C15 C19 Fe1 . . 69.6(4) ?
    C18 C19 Fe1 . . 68.6(4) ?
    C15 C19 H19 . . 126.4 ?
    C18 C19 H19 . . 126.4 ?
    Fe1 C19 H19 . . 126.9 ?
    C24 C20 C21 . . 105.9(6) ?
    C24 C20 C211 . . 129.6(6) ?
    C21 C20 C211 . . 124.4(6) ?
    C24 C20 Fe2 . . 69.5(4) ?
    C21 C20 Fe2 . . 69.3(3) ?
    C211 C20 Fe2 . . 127.9(4) ?
    C22 C21 C20 . . 109.4(6) ?
    C22 C21 Se1 . . 132.1(5) ?
    C20 C21 Se1 . . 118.5(5) ?
    C22 C21 Fe2 . . 70.3(4) ?
    C20 C21 Fe2 . . 69.3(3) ?
    Se1 C21 Fe2 . . 126.7(3) ?
    C21 C22 C23 . . 107.4(6) ?
    C21 C22 Fe2 . . 69.3(4) ?
    C23 C22 Fe2 . . 69.2(4) ?
    C21 C22 H22 . . 126.3 ?
    C23 C22 H22 . . 126.3 ?
    Fe2 C22 H22 . . 126.8 ?
    C24 C23 C22 . . 108.0(6) ?
    C24 C23 Fe2 . . 69.5(4) ?
    C22 C23 Fe2 . . 70.0(4) ?
    C24 C23 H23 . . 126.0 ?
    C22 C23 H23 . . 126.0 ?
    Fe2 C23 H23 . . 126.1 ?
    C23 C24 C20 . . 109.2(6) ?
    C23 C24 Fe2 . . 69.8(4) ?
    C20 C24 Fe2 . . 69.5(4) ?
    C23 C24 H24 . . 125.4 ?
    C20 C24 H24 . . 125.4 ?
    Fe2 C24 H24 . . 126.9 ?
    C29 C25 C26 . . 108.9(6) ?
    C29 C25 Fe2 . . 70.0(4) ?
    C26 C25 Fe2 . . 69.8(4) ?
    C29 C25 H25 . . 125.5 ?
    C26 C25 H25 . . 125.5 ?
    Fe2 C25 H25 . . 126.2 ?
    C27 C26 C25 . . 106.7(6) ?
    C27 C26 Fe2 . . 69.6(4) ?
    C25 C26 Fe2 . . 69.3(4) ?
    C27 C26 H26 . . 126.7 ?
    C25 C26 H26 . . 126.7 ?
    Fe2 C26 H26 . . 126.1 ?
    C28 C27 C26 . . 108.4(6) ?
    C28 C27 Fe2 . . 69.5(4) ?
    C26 C27 Fe2 . . 69.6(4) ?
    C28 C27 H27 . . 125.8 ?
    C26 C27 H27 . . 125.8 ?
    Fe2 C27 H27 . . 126.6 ?
    C27 C28 C29 . . 108.9(6) ?
    C27 C28 Fe2 . . 70.2(4) ?
    C29 C28 Fe2 . . 70.1(4) ?
    C27 C28 H28 . . 125.5 ?
    C29 C28 H28 . . 125.5 ?
    Fe2 C28 H28 . . 125.7 ?
    C25 C29 C28 . . 107.1(6) ?
    C25 C29 Fe2 . . 69.4(4) ?
    C28 C29 Fe2 . . 69.3(4) ?
    C25 C29 H29 . . 126.4 ?
    C28 C29 H29 . . 126.4 ?
    Fe2 C29 H29 . . 126.4 ?
    C10 C111 N1 . . 111.8(5) ?
    C10 C111 H11A . . 109.3 ?
    N1 C111 H11A . . 109.3 ?
    C10 C111 H11B . . 109.3 ?
    N1 C111 H11B . . 109.3 ?
    H11A C111 H11B . . 107.9 ?
    N1 C112 H11C . . 109.5 ?
    N1 C112 H11D . . 109.5 ?
    H11C C112 H11D . . 109.5 ?
    N1 C112 H11E . . 109.5 ?
    H11C C112 H11E . . 109.5 ?
    H11D C112 H11E . . 109.5 ?
    N1 C113 H11F . . 109.5 ?
    N1 C113 H11G . . 109.5 ?
    H11F C113 H11G . . 109.5 ?
    N1 C113 H11H . . 109.5 ?
    H11F C113 H11H . . 109.5 ?
    H11G C113 H11H . . 109.5 ?
    N2 C211 C20 . . 111.3(5) ?
    N2 C211 H21A . . 109.4 ?
    C20 C211 H21A . . 109.4 ?
    N2 C211 H21B . . 109.4 ?
    C20 C211 H21B . . 109.4 ?
    H21A C211 H21B . . 108.0 ?
    N2 C212 H21C . . 109.5 ?
    N2 C212 H21D . . 109.5 ?
    H21C C212 H21D . . 109.5 ?
    N2 C212 H21E . . 109.5 ?
    H21C C212 H21E . . 109.5 ?
    H21D C212 H21E . . 109.5 ?
    N2 C213 H21F . . 109.5 ?
    N2 C213 H21G . . 109.5 ?
    H21F C213 H21G . . 109.5 ?
    N2 C213 H21H . . 109.5 ?
    H21F C213 H21H . . 109.5 ?
    H21G C213 H21H . . 109.5 ?
loop_
    _geom_torsion_atom_site_label_1
    _geom_torsion_atom_site_label_2
    _geom_torsion_atom_site_label_3
    _geom_torsion_atom_site_label_4
    _geom_torsion_site_symmetry_1
    _geom_torsion_site_symmetry_2
    _geom_torsion_site_symmetry_3
    _geom_torsion_site_symmetry_4
    _geom_torsion
    _geom_torsion_publ_flag
    C14 C10 C11 C12 . . . . -0.6(7) ?
    C111 C10 C11 C12 . . . . 175.7(6) ?
    Fe1 C10 C11 C12 . . . . -60.2(4) ?
    C14 C10 C11 Se2 . . . . 179.1(4) ?
    C111 C10 C11 Se2 . . . . -4.6(8) ?
    Fe1 C10 C11 Se2 . . . . 119.5(4) ?
    C14 C10 C11 Fe1 . . . . 59.6(4) ?
    C111 C10 C11 Fe1 . . . . -124.1(6) ?
    C10 C11 C12 C13 . . . . 0.4(7) ?
    Se2 C11 C12 C13 . . . . -179.2(5) ?
    Fe1 C11 C12 C13 . . . . -60.0(5) ?
    C10 C11 C12 Fe1 . . . . 60.4(4) ?
    Se2 C11 C12 Fe1 . . . . -119.2(6) ?
    C11 C12 C13 C14 . . . . -0.1(8) ?
    Fe1 C12 C13 C14 . . . . -59.3(5) ?
    C11 C12 C13 Fe1 . . . . 59.2(4) ?
    C12 C13 C14 C10 . . . . -0.3(8) ?
    Fe1 C13 C14 C10 . . . . -58.8(4) ?
    C12 C13 C14 Fe1 . . . . 58.5(5) ?
    C11 C10 C14 C13 . . . . 0.5(7) ?
    C111 C10 C14 C13 . . . . -175.3(6) ?
    Fe1 C10 C14 C13 . . . . 58.9(5) ?
    C11 C10 C14 Fe1 . . . . -58.3(4) ?
    C111 C10 C14 Fe1 . . . . 125.8(7) ?
    C19 C15 C16 C17 . . . . -0.5(8) ?
    Fe1 C15 C16 C17 . . . . 58.8(5) ?
    C19 C15 C16 Fe1 . . . . -59.4(5) ?
    C15 C16 C17 C18 . . . . 0.4(8) ?
    Fe1 C16 C17 C18 . . . . 59.8(5) ?
    C15 C16 C17 Fe1 . . . . -59.4(5) ?
    C16 C17 C18 C19 . . . . -0.1(8) ?
    Fe1 C17 C18 C19 . . . . 60.2(5) ?
    C16 C17 C18 Fe1 . . . . -60.3(5) ?
    C16 C15 C19 C18 . . . . 0.5(8) ?
    Fe1 C15 C19 C18 . . . . -58.6(5) ?
    C16 C15 C19 Fe1 . . . . 59.1(5) ?
    C17 C18 C19 C15 . . . . -0.2(8) ?
    Fe1 C18 C19 C15 . . . . 59.2(5) ?
    C17 C18 C19 Fe1 . . . . -59.4(5) ?
    C24 C20 C21 C22 . . . . 1.2(7) ?
    C211 C20 C21 C22 . . . . 178.5(6) ?
    Fe2 C20 C21 C22 . . . . -59.0(4) ?
    C24 C20 C21 Se1 . . . . -178.4(4) ?
    C211 C20 C21 Se1 . . . . -1.1(8) ?
    Fe2 C20 C21 Se1 . . . . 121.4(4) ?
    C24 C20 C21 Fe2 . . . . 60.2(4) ?
    C211 C20 C21 Fe2 . . . . -122.5(6) ?
    C20 C21 C22 C23 . . . . -0.5(7) ?
    Se1 C21 C22 C23 . . . . 179.0(5) ?
    Fe2 C21 C22 C23 . . . . -58.9(4) ?
    C20 C21 C22 Fe2 . . . . 58.4(4) ?
    Se1 C21 C22 Fe2 . . . . -122.1(5) ?
    C21 C22 C23 C24 . . . . -0.4(7) ?
    Fe2 C22 C23 C24 . . . . -59.3(4) ?
    C21 C22 C23 Fe2 . . . . 59.0(4) ?
    C22 C23 C24 C20 . . . . 1.2(7) ?
    Fe2 C23 C24 C20 . . . . -58.4(5) ?
    C22 C23 C24 Fe2 . . . . 59.6(4) ?
    C21 C20 C24 C23 . . . . -1.5(7) ?
    C211 C20 C24 C23 . . . . -178.5(6) ?
    Fe2 C20 C24 C23 . . . . 58.6(5) ?
    C21 C20 C24 Fe2 . . . . -60.1(4) ?
    C211 C20 C24 Fe2 . . . . 122.8(7) ?
    C29 C25 C26 C27 . . . . 0.5(8) ?
    Fe2 C25 C26 C27 . . . . 59.8(5) ?
    C29 C25 C26 Fe2 . . . . -59.3(5) ?
    C25 C26 C27 C28 . . . . -0.7(7) ?
    Fe2 C26 C27 C28 . . . . 58.9(5) ?
    C25 C26 C27 Fe2 . . . . -59.6(5) ?
    C26 C27 C28 C29 . . . . 0.7(8) ?
    Fe2 C27 C28 C29 . . . . 59.6(5) ?
    C26 C27 C28 Fe2 . . . . -59.0(5) ?
    C26 C25 C29 C28 . . . . -0.1(8) ?
    Fe2 C25 C29 C28 . . . . -59.3(5) ?
    C26 C25 C29 Fe2 . . . . 59.2(5) ?
    C27 C28 C29 C25 . . . . -0.3(8) ?
    Fe2 C28 C29 C25 . . . . 59.4(5) ?
    C27 C28 C29 Fe2 . . . . -59.7(5) ?
    C11 C10 C111 N1 . . . . -69.5(8) ?
    C14 C10 C111 N1 . . . . 105.8(8) ?
    Fe1 C10 C111 N1 . . . . -156.5(5) ?
    C112 N1 C111 C10 . . . . 174.3(6) ?
    C113 N1 C111 C10 . . . . -67.0(7) ?
    Pd1 N1 C111 C10 . . . . 55.5(6) ?
    C212 N2 C211 C20 . . . . -59.8(7) ?
    C213 N2 C211 C20 . . . . -177.0(5) ?
    Pd2 N2 C211 C20 . . . . 60.7(6) ?
    C24 C20 C211 N2 . . . . 105.3(7) ?
    C21 C20 C211 N2 . . . . -71.2(8) ?
    Fe2 C20 C211 N2 . . . . -160.8(4) ?
loop_
    _geom_hbond_atom_site_label_D
    _geom_hbond_atom_site_label_H
    _geom_hbond_atom_site_label_A
    _geom_hbond_site_symmetry_A
    _geom_hbond_distance_DH
    _geom_hbond_distance_HA
    _geom_hbond_distance_DA
    _geom_hbond_angle_DHA
    C113 H11F Cl1 . 0.98 2.70 3.347(8) 124
    C212 H21D Cl2 . 0.98 2.75 3.394(8) 124
    C213 H21H Cl2 . 0.98 2.74 3.384(8) 124
    C22 H22 Cl1 . 0.95 2.82 3.537(7) 133
_shelx_hkl_file
;
   0   0  -4 1449.37   46.41
   0   0   6  272.07    9.41
   0   0  -6  231.90    8.84
   0   0   7   -2.80    1.56
   0   0  -7    4.12    1.62
   0   0   8  239.53    9.68
   0   0  -8  248.16    9.36
   0   0   9    0.57    1.99
   0   0  -9    2.36    1.86
   0   0  11   -7.05    2.56
   0   0 -11   -0.19    1.86
   0   0  13   -1.68    2.39
   0   0 -13   -0.94    2.38
   0   0  14  109.12    5.87
   0   0 -14  108.46    5.28
   0   0  15   -1.36    2.60
   0   0 -15    0.51    2.28
   0   0  16   53.24    4.68
   0   0 -16   43.61    3.41
   0   0  17   -5.80    3.15
   0   0 -17    1.91    2.93
   0   0  18  237.04   11.66
   0   0 -18  239.97    9.87
   0   0  19    3.62    3.97
   0   0 -19    1.17    2.59
   0   0  20    5.47    4.44
   0   0 -20   13.63    2.92
   0   0  21   -6.64    3.65
   0   0 -21    3.36    3.20
   0   0 -22  383.75   16.35
   0   0 -23   12.75    4.47
   0   0 -24   13.37    7.34
   0  -1  -3   12.38    1.67
   0  -1   3   14.67    1.51
   0   1  -4   29.74    2.09
   0  -1  -4   32.39    2.21
   0  -1   4   32.11    2.32
   0   1  -5  127.14    5.16
   0  -1  -5  168.42    6.27
   0  -1   5  154.34    6.60
   0   1   6   71.99    3.84
   0   1  -6   68.19    3.51
   0  -1  -6   69.11    3.76
   0  -1   6   86.22    4.18
   0   1   7   52.25    3.20
   0   1  -7   57.55    3.09
   0  -1  -7   58.72    3.43
   0  -1   7   67.84    3.70
   0   1   8   11.71    1.85
   0   1  -8   12.46    1.98
   0  -1  -8    6.55    1.89
   0  -1   8    5.09    2.11
   0   1   9   44.23    3.43
   0   1  -9   50.05    3.06
   0  -1  -9   42.28    3.05
   0  -1   9   51.09    3.30
   0   1  10   27.03    2.56
   0   1 -10   19.55    2.79
   0  -1 -10   33.07    2.50
   0  -1  10   29.83    3.19
   0   1  11   86.92    4.87
   0   1 -11   90.43    4.33
   0  -1 -11   87.04    4.65
   0  -1  11   94.06    5.25
   0   1  12  187.85    8.80
   0   1 -12  205.11    8.46
   0  -1 -12  212.91    8.28
   0  -1  12  202.37    8.37
   0  -1 -13  356.48   13.74
   0  -1  13  359.18   13.94
   0   1  14  201.54    8.57
   0   1 -14  185.92    8.39
   0  -1 -14  188.82    7.90
   0  -1  14  200.48    9.57
   0   1  15    4.89    3.30
   0   1 -15    7.91    2.71
   0  -1 -15    1.76    2.22
   0  -1  15   -1.63    3.01
   0   1  16   67.78    4.57
   0   1 -16   56.10    3.84
   0  -1 -16   49.46    3.71
   0  -1  16   68.03    5.17
   0   1  17  169.72    8.19
   0   1 -17  147.25    7.23
   0  -1 -17  171.78    7.18
   0  -1  17  164.02    9.07
   0   1  18   17.40    3.85
   0   1 -18   20.65    3.32
   0  -1 -18   15.32    3.21
   0  -1  18   17.59    3.81
   0   1  19    4.89    4.32
   0   1 -19   -0.42    2.61
   0   1 -19   14.71    3.16
   0  -1 -19    3.53    3.23
   0  -1  19   14.11    4.17
   0   1  20   33.17    4.24
   0   1 -20   35.44    4.03
   0   1 -20   26.56    4.09
   0  -1 -20   32.31    3.98
   0  -1  20   37.26    5.18
   0   1  21   24.55    4.57
   0   1 -21   28.79    3.54
   0   1 -21   22.65    4.42
   0  -1 -21   15.70    4.03
   0  -1  21    7.89    5.32
   0   1 -22  146.08    7.99
   0   1 -23   73.32    5.87
   0   1 -24  112.14    9.77
   0   2   0  988.27   33.14
   0   2   0  984.82   33.32
   0  -2   0 1128.05   38.59
   0   2   1   14.95    1.90
   0   2  -1   15.82    2.00
   0   2  -1   14.37    2.22
   0  -2  -1   13.18    2.06
   0  -2   1   12.78    2.17
   0  -2   1   22.47    2.67
   0   2   2 1295.27   41.62
   0   2  -2 1247.86   41.46
   0   2  -2 1109.96   41.10
   0  -2  -2 1338.18   45.25
   0  -2   2 1346.00   45.72
   0  -2   2 1207.72   42.28
   0   2   3    8.10    2.20
   0   2  -3    4.88    2.28
   0   2  -3    1.71    1.94
   0  -2  -3    7.19    2.33
   0  -2   3    9.25    2.51
   0  -2   3    4.87    2.41
   0   2   4    4.34    1.87
   0   2  -4    0.97    1.90
   0   2  -4    2.40    1.61
   0  -2  -4    7.82    2.48
   0  -2   4   -0.32    2.22
   0   2   5  620.07   25.60
   0   2  -5  721.90   23.99
   0   2  -5  745.35   24.49
   0   2   6  431.35   16.23
   0   2  -6  475.98   16.67
   0   2  -6  515.16   17.81
   0  -2  -6  479.47   18.05
   0  -2   6  458.28   16.58
   0   2   7  836.23   30.85
   0   2  -7  860.94   28.96
   0   2  -7  946.83   31.51
   0   2   8  700.59   24.37
   0   2  -8  736.27   24.83
   0   2  -8  735.59   26.38
   0   2   9  482.47   18.35
   0   2  -9  446.57   17.21
   0   2  -9  492.70   17.91
   0  -2  -9  489.54   19.21
   0  -2   9  590.84   20.88
   0   2  10  316.66   11.93
   0   2 -10  377.02   13.75
   0   2 -10  310.56   13.27
   0  -2 -10  327.16   13.46
   0  -2  10  394.28   14.33
   0   2  11   36.36    3.20
   0   2 -11   29.56    2.79
   0   2 -11   21.20    2.85
   0  -2 -11   16.09    2.50
   0  -2  11   32.15    3.18
   0   2  12   -2.79    2.29
   0   2 -12    7.28    2.11
   0   2 -12    2.55    2.41
   0  -2 -12    0.45    2.34
   0  -2  12    2.39    2.66
   0   2  13   22.27    2.95
   0   2 -13   21.15    2.70
   0   2 -13   23.01    2.64
   0  -2 -13   28.40    3.07
   0  -2  13   34.72    3.37
   0   2  14   46.29    3.71
   0   2 -14   50.57    3.45
   0   2 -14   54.49    3.72
   0  -2 -14   38.29    4.01
   0  -2  14   36.50    4.61
   0   2  15    2.43    2.94
   0   2 -15    6.39    2.61
   0   2 -15   11.71    2.59
   0  -2 -15    7.42    2.88
   0   2  16   27.32    3.33
   0   2 -16   19.11    3.28
   0   2 -16   28.86    3.42
   0  -2 -16   17.97    2.80
   0  -2  16   23.04    4.13
   0   2  17  177.39    8.94
   0   2 -17  204.06    9.25
   0   2 -17  234.82   12.19
   0  -2 -17  194.29    8.91
   0  -2  17  203.79    9.45
   0   2  18   15.05    3.46
   0   2 -18   21.80    3.59
   0   2 -18   21.63    3.50
   0  -2 -18   19.61    3.52
   0  -2  18    5.17    4.47
   0   2  19  237.83   11.00
   0   2 -19  233.28   11.49
   0   2 -19  283.59   12.21
   0  -2 -19  274.90   11.49
   0  -2  19  260.48   14.08
   0   2  20  210.35   11.01
   0   2 -20  235.73   10.35
   0   2 -20  243.13   11.23
   0  -2 -20  243.99   10.60
   0  -2  20  232.65   12.35
   0   2  21  179.11    9.71
   0   2 -21  177.69    9.93
   0   2 -21  207.65    9.46
   0  -2 -21  201.59    9.17
   0  -2  21  182.26   11.11
   0   2 -22   35.70    4.13
   0   2 -22   40.25    6.17
   0   2 -23  132.42    9.57
   0   3   0   17.55    3.36
   0   3   0   19.39    3.27
   0  -3   0   13.59    3.21
   0   3   1  104.26    5.35
   0   3  -1  107.92    5.22
   0   3  -1  100.23    5.22
   0  -3  -1  102.33    5.52
   0  -3   1   91.15    5.29
   0   3   2   -4.78    2.70
   0   3  -2    3.11    2.63
   0   3  -2   -1.12    2.71
   0  -3  -2    0.44    2.99
   0  -3   2    2.84    3.15
   0  -3   2   -0.11    3.26
   0   3   3  796.70   30.05
   0   3  -3  852.11   29.65
   0   3  -3  927.13   32.26
   0  -3  -3  782.85   26.72
   0  -3   3  761.73   27.56
   0  -3   3  741.46   27.07
   0   3   4   -1.80    2.62
   0   3  -4   -2.36    2.27
   0   3  -4   -2.78    2.21
   0  -3   4   -0.19    2.86
   0  -3   4   -1.78    2.57
   0   3   5  916.04   31.03
   0   3  -5  846.16   30.71
   0   3  -5  871.00   30.26
   0  -3  -5  920.76   34.04
   0  -3   5  857.13   32.56
   0  -3   5 1023.20   33.93
   0   3   6  437.29   16.47
   0   3  -6  488.78   16.74
   0  -3  -6  427.09   17.89
   0  -3   6  490.25   17.73
   0   3   7 1649.13   57.96
   0   3  -7 1559.71   54.26
   0  -3  -7 1797.43   60.92
   0  -3   7 1894.50   62.61
   0   3   8  447.94   18.99
   0   3  -8  503.28   18.28
   0  -3  -8  496.41   17.91
   0  -3   8  460.87   18.49
   0   3   9  548.38   21.98
   0   3  -9  592.91   20.39
   0   3  -9  568.71   21.15
   0  -3  -9  607.15   23.81
   0  -3   9  630.96   23.58
   0   3  10  117.54    6.60
   0   3 -10  129.41    5.86
   0   3 -10  141.13    6.55
   0  -3 -10  137.53    6.39
   0  -3  10  109.75    6.61
   0   3  11   71.82    4.13
   0   3 -11   67.84    4.50
   0   3 -11   83.15    4.53
   0  -3 -11   80.23    4.77
   0  -3  11   69.33    5.25
   0   3  12    8.83    3.09
   0   3 -12    8.29    2.56
   0   3 -12    1.91    2.45
   0  -3 -12    7.13    2.24
   0  -3  12    5.85    2.78
   0   3  13    2.23    3.14
   0   3 -13   13.55    2.97
   0   3 -13    3.13    2.74
   0  -3 -13    8.34    2.79
   0  -3  13   13.72    3.33
   0   3  14  128.01    6.02
   0   3 -14  123.58    5.88
   0   3 -14  107.27    6.28
   0  -3 -14  137.98    7.23
   0  -3  14  152.58    7.27
   0   3  15  366.80   14.91
   0   3 -15  314.63   14.25
   0   3 -15  395.47   15.30
   0   3  16   14.09    3.86
   0   3 -16   18.98    3.45
   0   3 -16    8.21    3.33
   0  -3 -16   16.53    2.89
   0  -3  16   25.63    5.13
   0   3  17   32.17    3.92
   0   3 -17   27.32    3.65
   0   3 -17   19.09    4.46
   0  -3 -17   21.10    3.57
   0  -3  17   35.93    5.11
   0   3 -18   77.60    5.23
   0   3 -18   81.77    5.65
   0  -3 -18   69.87    4.87
   0  -3  18   55.09    6.21
   0   3  19  156.13    8.06
   0   3 -19  172.65    8.95
   0   3 -19  162.31    8.80
   0  -3 -19  176.32    8.02
   0  -3  19  146.14    9.13
   0   3  20  127.61    7.78
   0   3 -20  122.53    7.56
   0   3 -20  115.37    7.80
   0  -3 -20  133.89    7.11
   0  -3  20  110.93    8.32
   0   3 -21    5.27    3.55
   0   3 -21   11.77    4.21
   0  -3 -21    9.59    3.92
   0  -3  21   -0.47    5.52
   0   3 -22   56.42    5.83
   0   3 -23   21.08    5.67
   0   4   0  214.17   10.28
   0   4   0  215.63    9.64
   0  -4   0  193.05    9.02
   0   4   1    2.94    2.62
   0   4  -1    7.66    2.70
   0   4  -1    5.13    2.65
   0  -4  -1   -4.93    2.64
   0  -4   1    2.69    2.87
   0   4   2  481.25   17.53
   0   4  -2  419.07   16.54
   0  -4  -2  425.28   17.64
   0  -4   2  422.24   15.61
   0   4   3   83.42    5.05
   0   4  -3   87.23    4.69
   0   4  -3   66.17    4.46
   0  -4  -3   69.67    4.68
   0  -4   3   67.51    4.94
   0  -4   3   77.43    4.71
   0   4   4  336.20   14.63
   0   4  -4  325.81   12.74
   0   4  -4  303.57   13.17
   0  -4  -4  317.54   12.55
   0  -4   4  305.81   13.09
   0  -4   4  308.95   11.20
   0   4   5   12.76    2.93
   0   4  -5    2.46    2.72
   0   4  -5    7.10    2.95
   0  -4  -5    8.28    2.81
   0  -4   5    7.67    3.02
   0  -4   5    7.30    3.13
   0   4   6  434.74   17.49
   0   4  -6  421.33   16.98
   0   4  -6  473.97   16.28
   0  -4  -6  450.19   17.15
   0  -4   6  484.78   17.57
   0   4   7   60.85    4.27
   0   4  -7   71.42    4.22
   0   4  -7   60.84    4.18
   0  -4  -7   56.95    4.00
   0  -4   7   69.10    4.30
   0   4   8  341.94   15.66
   0   4  -8  373.36   14.44
   0  -4  -8  350.49   13.82
   0  -4   8  373.07   14.61
   0   4   9    2.91    2.67
   0   4  -9    2.49    2.59
   0   4  -9    4.18    2.59
   0  -4  -9    3.84    2.45
   0  -4   9   -2.93    2.64
   0   4  10   43.44    3.51
   0   4 -10   35.90    3.62
   0   4 -10   45.09    3.83
   0  -4 -10   45.66    3.52
   0  -4  10   31.95    3.73
   0   4  11   11.94    2.81
   0   4 -11   12.64    2.49
   0   4 -11   13.40    2.38
   0  -4 -11   15.23    2.85
   0  -4  11    4.48    3.27
   0   4  12    4.63    2.73
   0   4 -12   14.32    3.02
   0   4 -12    8.44    2.89
   0  -4 -12    7.91    2.59
   0  -4  12    5.34    3.26
   0   4  13   36.83    3.79
   0   4 -13   41.40    3.97
   0   4 -13   46.58    3.80
   0  -4 -13   45.42    4.07
   0  -4  13   39.34    4.69
   0   4  14   27.10    3.33
   0   4 -14   23.93    3.37
   0   4 -14   24.03    3.44
   0  -4 -14   14.99    3.26
   0  -4  14   16.59    3.94
   0   4  15  269.53   13.19
   0   4 -15  308.03   13.03
   0   4 -15  342.72   12.60
   0  -4 -15  321.67   13.27
   0  -4  15  279.66   15.24
   0   4  16    6.03    3.09
   0   4 -16   -0.90    3.14
   0   4 -16    5.47    3.42
   0  -4 -16   -1.90    3.55
   0  -4  16    4.61    3.90
   0   4  17  109.85    6.15
   0   4 -17   97.68    6.02
   0   4 -17  122.62    6.64
   0  -4 -17  113.10    6.38
   0  -4  17   98.77    7.73
   0   4  18   12.67    3.36
   0   4 -18    8.11    3.40
   0   4 -18    8.22    4.34
   0  -4 -18    5.93    3.43
   0  -4  18    8.29    4.61
   0   4  19    0.07    4.29
   0   4 -19    9.61    3.68
   0   4 -19   -0.89    3.69
   0  -4 -19   -1.43    3.48
   0  -4  19    3.81    4.69
   0   4  20   19.13    4.27
   0   4 -20    8.18    3.62
   0   4 -20   20.78    4.28
   0  -4 -20   24.75    3.96
   0  -4  20   10.67    4.65
   0   4 -21   23.75    3.82
   0   4 -21   17.65    4.55
   0   4 -22  149.97   10.50
   0   5   0   -2.54    2.84
   0   5   0    7.88    3.41
   0  -5   0    2.24    2.18
   0   5   1    5.57    2.71
   0   5   1    5.10    3.18
   0   5  -1    5.04    3.04
   0   5  -1    3.47    3.21
   0  -5  -1    2.54    3.29
   0  -5   1   -1.17    3.20
   0   5   2   -4.28    2.66
   0   5  -2    0.91    2.73
   0   5  -2   -0.90    3.23
   0  -5  -2    0.79    2.15
   0  -5   2   -1.66    2.12
   0   5   3   77.63    5.08
   0   5  -3   83.20    4.73
   0   5  -3   81.60    5.08
   0  -5  -3   71.94    4.82
   0  -5   3   75.97    4.93
   0   5   4   21.47    3.72
   0   5  -4   19.17    3.11
   0   5  -4   20.83    3.41
   0  -5  -4   16.98    3.22
   0  -5   4   23.49    3.97
   0  -5   4   29.39    4.01
   0   5   5  212.74    9.67
   0   5  -5  204.32    8.33
   0   5  -5  182.25    8.47
   0  -5  -5  210.29    9.89
   0  -5   5  179.43    9.25
   0  -5   5  171.38    8.25
   0   5   6   56.86    4.40
   0   5  -6   74.21    4.16
   0   5  -6   58.34    4.27
   0  -5  -6   50.93    4.54
   0  -5   6   66.80    4.79
   0  -5   6   60.76    4.67
   0   5   7    3.16    2.73
   0   5  -7    3.57    2.87
   0   5  -7    2.32    2.76
   0  -5  -7    7.34    2.76
   0  -5   7   -2.20    3.20
   0  -5   7   10.77    3.25
   0   5   8   38.48    3.67
   0   5  -8   35.50    3.01
   0   5  -8   32.95    3.01
   0  -5  -8   40.06    3.79
   0  -5   8   42.18    4.31
   0   5   9   10.63    3.38
   0   5  -9    6.53    2.99
   0   5  -9    5.29    2.86
   0  -5  -9    4.50    3.16
   0  -5   9   15.84    3.93
   0   5  10   11.02    2.96
   0   5 -10   19.63    3.28
   0   5 -10   19.43    3.24
   0  -5 -10   12.81    2.88
   0  -5  10   21.72    4.16
   0   5  11   34.54    3.76
   0   5 -11   31.33    3.80
   0   5 -11   26.27    3.73
   0  -5 -11   26.51    3.15
   0  -5  11   22.07    4.04
   0   5  12   99.53    6.40
   0   5 -12   88.67    5.71
   0   5 -12  102.06    6.08
   0  -5 -12  103.22    6.02
   0  -5  12   98.05    6.65
   0   5  13  120.57    6.42
   0   5 -13  116.74    6.15
   0   5 -13  138.88    6.57
   0  -5 -13  120.49    7.14
   0  -5  13  128.48    6.89
   0   5  14  314.59   13.65
   0   5 -14  311.59   14.05
   0   5 -14  316.67   12.88
   0  -5 -14  323.62   14.17
   0  -5  14  332.12   14.37
   0   5  15   25.49    4.09
   0   5 -15   10.53    3.47
   0   5 -15   11.56    3.57
   0  -5 -15   14.11    3.40
   0  -5  15   23.58    6.12
   0   5  16  247.09   12.37
   0   5 -16  235.29   10.11
   0   5 -16  254.56   11.10
   0  -5 -16  253.18   12.42
   0  -5  16  277.87   13.22
   0   5  17  184.85    9.27
   0   5 -17  208.57    9.31
   0   5 -17  179.93    9.69
   0  -5 -17  208.04   10.78
   0  -5  17  181.86    9.82
   0   5  18   59.98    6.44
   0   5 -18   71.69    5.66
   0   5 -18   68.16    5.85
   0  -5 -18   62.22    5.42
   0  -5  18   40.52    6.38
   0   5  19   -3.30    3.34
   0   5 -19    0.45    3.46
   0   5 -19   -0.58    4.26
   0  -5 -19    3.91    3.64
   0  -5  19    5.85    5.11
   0   5 -20    6.03    3.83
   0   5 -20    7.75    4.54
   0  -5 -20    4.41    2.91
   0  -5  20   10.47    4.95
   0   5 -21   24.72    4.53
   0   5 -21   28.29    4.93
   0   6   0  266.08   12.49
   0   6   0  255.93   10.87
   0  -6   0  287.75   11.88
   0   6   1   50.36    4.10
   0   6   1   40.31    3.92
   0   6  -1   46.06    3.95
   0   6  -1   44.90    3.87
   0  -6  -1   39.38    4.19
   0  -6   1   33.26    4.04
   0   6   2   53.04    4.62
   0   6   2   55.48    4.21
   0   6  -2   70.95    4.86
   0   6  -2   62.80    4.87
   0  -6  -2   62.94    4.66
   0  -6   2   64.18    5.19
   0   6  -3    7.27    3.12
   0   6  -3    1.10    3.00
   0  -6  -3   -0.79    2.91
   0  -6   3   -7.68    3.23
   0   6   4  133.24    6.76
   0   6  -4  149.33    6.94
   0   6  -4  130.63    6.76
   0  -6  -4  154.68    8.16
   0  -6   4  121.63    6.38
   0   6   5   56.38    4.28
   0   6  -5   53.58    4.14
   0   6  -5   37.00    4.21
   0  -6  -5   45.39    4.03
   0  -6   5   51.01    3.38
   0   6   6  115.64    6.20
   0   6  -6  116.69    6.27
   0   6  -6  115.06    6.72
   0  -6  -6  108.63    5.69
   0  -6   6  134.26    7.98
   0  -6   6   90.41    6.03
   0   6   7  266.02   10.01
   0   6  -7  248.76   11.07
   0   6  -7  219.26   10.38
   0  -6  -7  263.71   10.59
   0  -6   7  231.75   12.48
   0  -6   7  244.69   11.48
   0   6   8   76.98    5.47
   0   6  -8   93.26    5.61
   0   6  -8   98.67    5.57
   0  -6  -8   88.95    6.00
   0  -6   8   95.10    6.46
   0  -6   8   82.91    6.38
   0   6   9    1.05    3.67
   0   6  -9   12.57    3.49
   0   6  -9    3.51    3.29
   0  -6  -9    3.76    3.05
   0  -6   9   11.40    4.08
   0   6  10   78.81    5.87
   0   6 -10   75.71    5.73
   0   6 -10   74.26    6.27
   0  -6 -10   82.71    5.37
   0  -6  10   91.90    6.16
   0   6  11   75.83    5.00
   0   6 -11   80.42    5.77
   0   6 -11   79.19    5.26
   0  -6 -11   76.68    5.68
   0  -6  11   73.89    5.87
   0   6  12  123.20    6.46
   0   6 -12  150.47    7.44
   0   6 -12  122.41    7.72
   0  -6 -12  123.28    8.15
   0  -6  12  138.72    7.91
   0   6  13  300.84   12.91
   0   6 -13  312.69   13.08
   0   6 -13  328.12   14.41
   0  -6 -13  303.13   12.69
   0  -6  13  253.76   14.40
   0   6  14   18.54    3.92
   0   6 -14   19.94    4.23
   0   6 -14   10.74    3.23
   0  -6 -14   14.23    3.60
   0   6  15  492.45   21.32
   0   6 -15  444.08   20.71
   0   6 -15  543.35   21.38
   0  -6 -15  537.26   20.71
   0  -6  15  536.15   22.20
   0   6  16    0.16    3.60
   0   6 -16   -3.81    3.62
   0   6 -16    1.06    3.91
   0  -6  16   11.71    6.51
   0   6  17  110.75    7.29
   0   6 -17  144.34    8.16
   0   6 -17  123.18    8.10
   0  -6 -17  134.42    8.07
   0  -6  17  145.05    9.42
   0   6  18   43.01    5.10
   0   6 -18   45.32    4.85
   0   6 -18   32.91    5.46
   0  -6 -18   53.27    4.89
   0  -6  18   39.88    5.98
   0   6  19    4.52    4.01
   0   6 -19    2.42    3.70
   0   6 -19   -1.11    4.48
   0  -6 -19   -1.97    3.85
   0  -6  19   -2.63    4.93
   0   6 -20   11.00    3.73
   0  -6  20   15.25    6.03
   0   7   0    8.32    3.20
   0   7   0    2.01    3.31
   0  -7   0    2.46    3.67
   0   7   1    3.69    3.13
   0   7   1   -0.21    3.20
   0   7  -1   10.14    3.36
   0   7  -1   -0.37    3.38
   0  -7  -1    3.57    3.60
   0  -7   1   -1.74    3.59
   0   7   2   -1.57    2.82
   0   7   2   -1.77    3.23
   0   7  -2   -4.66    3.18
   0   7  -2   10.12    3.67
   0  -7  -2    1.32    2.57
   0  -7   2    5.31    3.67
   0   7   3  180.89    9.98
   0   7   3  189.40    8.80
   0   7  -3  194.42    9.30
   0   7  -3  184.95    8.43
   0  -7  -3  191.72   10.42
   0  -7   3  162.71    7.18
   0   7   4   24.91    3.68
   0   7   4   32.02    3.90
   0   7  -4   21.98    3.89
   0   7  -4   18.28    3.91
   0  -7  -4   28.02    3.67
   0  -7   4   20.81    3.09
   0   7   5   71.43    6.02
   0   7  -5   78.40    5.23
   0   7  -5   68.62    5.15
   0  -7  -5   70.76    5.36
   0  -7   5   51.42    4.83
   0   7   6    3.47    3.47
   0   7  -6   -3.16    3.33
   0   7  -6    4.01    3.35
   0  -7  -6   -2.82    3.25
   0  -7   6   -0.92    4.02
   0   7   7    5.82    3.24
   0   7  -7   -3.98    3.44
   0   7  -7   -2.06    3.54
   0  -7  -7   -4.58    3.22
   0  -7   7   -0.95    3.63
   0   7   8   32.43    4.57
   0   7  -8   48.32    4.81
   0   7  -8   41.18    3.70
   0  -7  -8   36.80    3.89
   0  -7   8   34.53    5.12
   0  -7   8   45.29    5.18
   0   7   9   11.38    4.06
   0   7  -9    3.90    3.83
   0   7  -9   13.41    4.27
   0  -7  -9   -0.96    3.52
   0  -7   9    9.30    4.98
   0   7  10   12.05    3.78
   0   7 -10    9.57    3.74
   0   7 -10    5.93    3.86
   0  -7 -10    7.25    3.41
   0  -7  10   18.27    5.64
   0   7  11    9.95    4.09
   0   7 -11    8.29    3.95
   0   7 -11    6.22    4.35
   0  -7 -11    3.42    4.61
   0  -7  11    3.18    5.10
   0   7  12   19.40    4.77
   0   7 -12   28.53    4.56
   0   7 -12   23.29    5.02
   0  -7 -12   24.17    4.10
   0  -7  12   36.13    5.68
   0   7  13   -4.70    4.30
   0   7 -13   -2.08    4.12
   0   7 -13   -2.77    3.11
   0  -7 -13   -4.22    3.47
   0  -7  13    9.86    5.24
   0   7  14  282.77   13.76
   0   7 -14  290.82   12.04
   0   7 -14  228.29   11.95
   0  -7 -14  311.31   14.74
   0  -7  14  291.21   14.95
   0   7  15  100.40    7.14
   0   7 -15  100.72    6.02
   0   7 -15   94.30    7.84
   0  -7 -15   88.46    6.53
   0  -7  15   78.33    7.94
   0   7  16  238.31   11.11
   0   7 -16  233.78   12.71
   0   7 -16  257.42   12.66
   0  -7 -16  261.03   12.65
   0  -7  16  226.63   14.98
   0   7  17   -0.41    4.89
   0   7 -17   -2.19    3.73
   0   7 -17    6.83    4.46
   0  -7 -17   -2.73    3.43
   0  -7  17   -3.24    5.29
   0   7  18   10.77    3.84
   0   7 -18   17.25    4.51
   0   7 -18   26.82    5.29
   0  -7 -18   21.67    4.19
   0  -7  18   13.57    5.72
   0   7 -19   52.59    6.00
   0  -7  19   22.07    7.22
   0   7 -20   26.98    5.14
   0   8   0   -1.19    3.43
   0   8   0   -3.70    3.66
   0  -8   0   -2.40    3.90
   0   8   1    8.18    4.04
   0   8   1   22.65    3.98
   0   8  -1   17.27    3.79
   0   8  -1    6.80    4.02
   0  -8  -1    9.80    4.30
   0  -8   1   15.44    4.03
   0   8   2  292.31   11.52
   0   8   2  314.62   13.51
   0   8  -2  270.39   11.48
   0   8  -2  248.92   11.86
   0  -8  -2  280.28   12.57
   0  -8   2  324.58   12.21
   0   8   3    2.53    3.38
   0   8   3    3.25    3.50
   0   8  -3    9.23    3.38
   0   8  -3   -5.54    3.85
   0  -8  -3   -2.34    4.06
   0  -8   3    7.18    4.50
   0   8   4   -2.72    3.09
   0   8   4    2.13    4.03
   0   8  -4   -3.24    3.82
   0   8  -4   10.72    3.91
   0  -8  -4    0.41    4.01
   0  -8   4   -1.55    4.22
   0   8   5   30.47    4.36
   0   8   5   35.03    4.89
   0   8  -5   37.41    4.60
   0   8  -5   24.67    5.00
   0  -8  -5   34.77    4.54
   0  -8   5   24.68    3.54
   0   8   6   53.78    5.32
   0   8   6   43.26    5.04
   0   8  -6   40.48    5.31
   0   8  -6   54.72    5.54
   0  -8  -6   53.37    4.56
   0  -8   6   50.36    5.93
   0   8   7   72.34    5.82
   0   8  -7   71.11    5.39
   0   8  -7   77.42    6.38
   0  -8  -7   57.72    5.19
   0  -8   7   64.58    6.62
   0   8   8   33.90    4.85
   0   8  -8   58.10    5.42
   0   8  -8   33.40    4.95
   0  -8  -8   38.38    4.53
   0  -8   8   37.64    5.50
   0   8   9    4.33    4.17
   0   8  -9    2.86    3.04
   0   8  -9   -3.71    4.03
   0  -8  -9    5.62    4.05
   0  -8   9    5.97    3.23
   0   8  10    4.64    4.23
   0   8 -10    1.39    4.08
   0   8 -10    1.76    2.92
   0  -8 -10    7.98    4.90
   0   8  11    7.63    5.33
   0   8 -11    0.55    4.04
   0   8 -11   -6.44    3.82
   0  -8 -11    4.89    3.84
   0   8  12    1.55    4.11
   0   8 -12    4.11    4.30
   0   8 -12    8.82    3.28
   0  -8 -12   13.30    4.21
   0  -8  12    2.30    3.40
   0   8  13   22.43    5.39
   0   8 -13   14.81    4.76
   0   8 -13   25.56    5.05
   0  -8 -13   25.88    4.30
   0  -8  13   20.38    5.30
   0   8  14   49.67    5.89
   0   8 -14   72.22    6.03
   0   8 -14   52.74    6.88
   0  -8 -14   66.48    5.61
   0  -8  14   62.96    7.77
   0   8  15  122.39    7.99
   0   8 -15  139.49    8.77
   0   8 -15   93.92    8.60
   0  -8 -15  134.35    8.95
   0  -8  15  153.06    9.65
   0   8  16   77.13    6.45
   0   8 -16   71.63    6.39
   0   8 -16   77.52    7.75
   0  -8 -16   72.82    5.82
   0  -8  16   72.83    7.42
   0   8 -17   18.29    4.63
   0  -8 -17   28.91    4.87
   0  -8  17   19.17    6.50
   0   8 -18   15.91    4.99
   0  -8  18   -2.67    6.16
   0   8 -19   11.91    4.79
   0   9   0    3.99    4.22
   0   9   0    4.78    4.43
   0  -9   0    0.66    3.18
   0   9   1    6.31    4.24
   0   9   1   13.00    4.44
   0   9  -1    6.35    4.21
   0   9  -1    3.32    4.54
   0  -9  -1    5.90    4.82
   0  -9   1    7.88    4.35
   0   9   2    6.69    4.09
   0   9   2    5.55    4.09
   0   9  -2   -0.29    4.01
   0   9  -2    6.54    3.98
   0  -9  -2   13.00    4.43
   0  -9   2    0.37    3.22
   0   9   3   22.17    4.64
   0   9   3   34.15    4.62
   0   9  -3   17.50    4.77
   0   9  -3   19.66    4.58
   0  -9  -3   29.16    5.19
   0  -9   3   23.51    5.51
   0   9   4   21.22    4.91
   0   9   4   16.91    4.93
   0   9  -4   19.18    3.79
   0   9  -4   11.93    4.45
   0  -9  -4   18.57    4.91
   0  -9   4   15.65    4.94
   0   9   5  238.47   14.07
   0   9   5  257.05   13.43
   0   9  -5  271.21   13.08
   0   9  -5  266.35   13.83
   0  -9  -5  258.66   11.25
   0  -9   5  238.12   12.53
   0   9   6    8.32    3.91
   0   9   6    8.33    5.12
   0   9  -6    1.80    4.58
   0   9  -6    8.15    4.80
   0  -9  -6   10.37    3.22
   0  -9   6    5.25    3.70
   0   9   7  146.03   11.03
   0   9   7  184.37    9.77
   0   9  -7  152.38    9.50
   0   9  -7  151.93   10.01
   0  -9  -7  163.57    9.25
   0  -9   7  173.40    9.69
   0   9   8   63.36    7.74
   0   9   8   92.52   12.54
   0   9  -8   61.90    6.28
   0   9  -8   66.23    6.25
   0  -9  -8   55.82    5.96
   0  -9   8   65.25    6.21
   0   9   9  146.89    8.94
   0   9  -9  135.98    7.70
   0   9  -9  114.45    8.31
   0  -9  -9  142.07    8.89
   0  -9   9  148.05    9.42
   0   9  10   -0.45    4.61
   0   9 -10   -2.02    4.24
   0   9 -10    6.51    4.49
   0  -9 -10    9.48    4.32
   0   9  11    4.30    4.69
   0   9 -11    4.38    3.30
   0   9 -11   -9.37    4.68
   0  -9 -11   11.94    4.14
   0   9  12    9.88    4.63
   0   9 -12   -2.82    4.27
   0   9 -12    9.46    4.71
   0  -9 -12    7.35    4.03
   0   9  13   -7.64    4.70
   0   9 -13   -5.44    3.78
   0   9 -13    3.95    3.47
   0  -9 -13    0.29    3.99
   0   9  14   28.68    5.36
   0   9 -14   27.58    5.97
   0   9 -14   27.12    4.96
   0  -9 -14   21.24    4.72
   0   9  15   29.47    4.93
   0   9 -15   33.01    5.78
   0  -9 -15   51.82    5.40
   0   9 -16   24.99    4.84
   0  -9 -16    6.49    4.14
   0   9 -17    8.13    4.74
   0   9 -18    6.26    5.29
   0  10   0    6.55    4.54
   0  10   0   -4.05    4.21
   0 -10   0    9.47    5.43
   0  10   1    9.50    4.66
   0  10   1   28.11    5.44
   0  10  -1    0.78    4.88
   0  10  -1   20.55    4.88
   0 -10  -1   14.34    5.26
   0 -10   1   22.33    5.78
   0  10   2    9.87    4.59
   0  10   2   14.48    4.74
   0  10  -2   10.44    4.52
   0  10  -2    0.51    4.44
   0 -10  -2   19.28    4.20
   0 -10   2    1.58    3.86
   0  10   3   13.14    4.53
   0  10   3    1.98    4.17
   0  10  -3   -2.42    4.21
   0  10  -3   -6.22    4.40
   0 -10  -3   -3.85    3.59
   0 -10   3   21.96    5.35
   0  10   4  155.26    9.48
   0  10   4  163.57   10.53
   0  10  -4  148.27    9.57
   0  10  -4  169.41    9.22
   0 -10  -4  165.13    8.72
   0 -10   4  157.09    9.18
   0  10   5   10.81    4.94
   0  10   5   38.03    5.74
   0  10  -5   21.90    5.24
   0  10  -5   32.48    5.51
   0 -10  -5   14.24    4.04
   0 -10   5   14.09    3.91
   0  10   6  357.37   18.34
   0  10   6  322.12   14.44
   0  10  -6  334.53   16.58
   0  10  -6  354.32   16.07
   0 -10  -6  347.59   17.57
   0 -10   6  371.40   17.21
   0  10   7   60.84    6.57
   0  10   7   64.70    6.35
   0  10  -7   55.42    6.41
   0  10  -7   66.61    6.37
   0 -10  -7   66.97    6.35
   0 -10   7   39.14    6.44
   0  10   8  235.74   15.69
   0  10   8  271.53   12.27
   0  10  -8  255.79   13.83
   0  10  -8  239.57   12.07
   0 -10  -8  264.69   15.06
   0 -10   8  228.19   13.42
   0  10   9   20.91    5.14
   0  10   9   40.67    7.42
   0  10  -9   17.51    5.55
   0  10  -9   23.71    5.65
   0 -10  -9   27.32    5.88
   0 -10   9   16.65    5.51
   0  10  10   45.80    6.61
   0  10  10   77.35    6.52
   0  10 -10   82.21    7.18
   0  10 -10   50.55    6.32
   0 -10 -10   61.31    6.59
   0  10  11   53.87    6.51
   0  10  11   64.74    6.60
   0  10 -11   59.53    5.67
   0  10 -11   64.19    6.28
   0 -10 -11   63.70    6.50
   0  10  12   22.64    5.19
   0  10  12   19.83    5.10
   0  10 -12   20.41    5.37
   0 -10 -12   25.74    5.07
   0  10  13   24.40    5.39
   0  10  13   22.73    5.46
   0  10 -13   31.90    4.69
   0 -10 -13   32.52    5.12
   0  10  14   16.99    4.84
   0  10  14    5.18    5.25
   0  10 -14   20.83    5.33
   0 -10 -14    4.71    4.24
   0  10 -15   -0.89    5.12
   0  10 -16   16.03    5.65
   0  11   0   -1.24    2.96
   0  11   0   -5.22    4.77
   0 -11   0   -1.72    5.51
   0  11   1   55.01    6.62
   0  11   1   38.26    5.78
   0  11  -1   53.23    6.23
   0  11  -1   34.89    6.45
   0 -11  -1   40.09    6.43
   0 -11   1   36.78    6.71
   0  11   2  -11.66    4.86
   0  11   2   16.07    5.31
   0  11  -2   -1.85    4.94
   0  11  -2   -1.71    4.79
   0 -11  -2   10.24    5.81
   0 -11   2   -1.82    3.70
   0  11   3    5.20    4.87
   0  11   3   11.16    4.77
   0  11  -3    7.15    5.02
   0  11  -3    6.46    3.63
   0 -11  -3   24.81    5.30
   0 -11   3   16.99    5.73
   0  11   4   21.42    5.35
   0  11   4   23.32    5.53
   0  11  -4    8.11    4.98
   0  11  -4    7.59    3.41
   0 -11  -4   12.50    5.81
   0 -11   4   -2.05    5.04
   0  11   5  205.82   11.46
   0  11   5  199.30   11.14
   0  11  -5  220.20   11.39
   0  11  -5  211.54   10.45
   0 -11  -5  200.99    9.90
   0 -11   5  200.26   12.30
   0  11   6   11.89    5.40
   0  11   6   22.00    5.39
   0  11  -6    9.02    5.16
   0  11  -6   17.76    5.24
   0 -11  -6   19.12    5.55
   0 -11   6   23.67    4.33
   0  11   7   78.88    7.34
   0  11   7   92.03    7.28
   0  11  -7   86.15    7.83
   0  11  -7   76.28    8.65
   0 -11  -7   92.44    7.52
   0 -11   7  110.30    8.47
   0  11   8   85.62    8.84
   0  11   8   88.99    7.37
   0  11  -8   83.47    7.24
   0  11  -8   74.91    7.43
   0 -11  -8   71.50    7.89
   0 -11   8   83.37    7.97
   0  11   9   79.64    7.54
   0  11   9   93.33    8.34
   0  11  -9   78.06    7.59
   0 -11  -9  101.38    8.61
   0 -11   9   71.52    6.40
   0  11  10   21.11    5.56
   0  11  10   36.47    5.41
   0  11 -10   29.12    5.92
   0 -11 -10   45.14    5.86
   0  11  11    5.76    4.62
   0  11  11    2.62    4.88
   0  11 -11    0.57    3.31
   0 -11 -11    6.04    4.61
   0  11  12   79.30    8.52
   0  11  12   85.71    8.08
   0  11 -12   56.43    7.05
   0 -11 -12   63.42    6.86
   0  11  13    1.23    5.84
   0  11 -13    8.15    5.54
   0 -11 -13   10.38    5.49
   0  11  14   21.91    5.25
   0  11 -14   38.33    6.07
   0  12   0   80.53    7.97
   0  12   0   97.34    8.15
   0 -12   0   97.16    6.74
   0  12   1   -4.39    5.10
   0  12   1   -9.17    5.56
   0  12  -1   -8.06    5.13
   0  12  -1   -2.60    5.38
   0 -12  -1   -6.98    5.90
   0 -12   1  -12.03    5.70
   0  12   2  235.07   13.75
   0  12   2  214.17   13.50
   0  12  -2  215.55   13.23
   0  12  -2  208.88   12.47
   0 -12  -2  203.16   11.32
   0 -12   2  228.31   12.47
   0  12   3   25.17    6.73
   0  12   3   14.58    5.59
   0  12  -3   -7.44    5.34
   0 -12  -3   18.00    5.46
   0 -12   3   11.48    5.99
   0  12   4   32.50    5.57
   0  12   4   21.69    6.04
   0  12  -4   34.99    6.57
   0  12  -4   23.60    5.62
   0 -12  -4   25.44    6.41
   0 -12   4   39.75    6.37
   0  12   5   17.87    5.53
   0  12   5   19.07    5.69
   0  12  -5   13.26    6.02
   0  12  -5   24.74    5.12
   0 -12  -5   10.80    5.00
   0 -12   5   22.70    6.48
   0  12   6    6.23    5.76
   0  12   6   17.49    5.40
   0  12  -6   15.21    5.71
   0 -12  -6    8.79    4.04
   0 -12   6   12.60    5.92
   0  12   7    2.64    5.14
   0  12   7    4.26    5.42
   0  12  -7   20.86    5.78
   0 -12  -7   28.08    5.78
   0 -12   7   11.71    4.04
   0  12   8    3.10    5.33
   0  12   8    1.01    5.03
   0  12  -8   -2.26    5.56
   0 -12  -8    8.37    5.33
   0 -12   8  -10.21    5.37
   0  12   9    8.15    6.21
   0  12   9    3.44    5.14
   0  12  -9  -10.12    5.27
   0 -12  -9   -2.17    5.45
   0  12  10   12.01    5.09
   0  12  10   11.95    5.33
   0  12 -10    8.56    3.91
   0 -12 -10   11.46    5.42
   0  12  11    8.38    5.15
   0  12 -11   15.71    6.33
   0 -12 -11   16.41    6.12
   0  13   0    0.27    6.07
   0 -13   0   -2.05    5.89
   0  13   1  328.86   18.17
   0  13   1  308.43   16.00
   0  13  -1  308.57   19.37
   0 -13  -1  366.22   18.73
   0 -13   1  345.77   18.83
   0  13   2    7.51    6.01
   0  13   2    3.20    6.27
   0  13  -2  -12.90    6.13
   0 -13  -2   -5.30    6.14
   0 -13   2   -8.49    6.28
   0  13   3  265.18   14.77
   0  13   3  276.23   13.92
   0  13  -3  272.84   17.61
   0 -13  -3  204.81   14.23
   0 -13   3  290.52   14.32
   0  13   4    7.43    6.27
   0  13   4   29.42    6.28
   0  13  -4   18.63    6.37
   0 -13  -4    7.69    6.15
   0 -13   4   14.58    6.63
   0  13   5   17.71    6.21
   0  13   5    2.95    5.71
   0  13  -5    3.09    5.67
   0 -13  -5   13.19    6.30
   0 -13   5   11.15    6.37
   0  13   6   26.34    5.93
   0  13   6   40.73    5.63
   0  13  -6   16.30    6.78
   0 -13  -6   43.45    5.99
   0 -13   6   34.57    6.51
   0  13   7   45.57    6.47
   0  13   7   35.80    6.65
   0  13  -7   47.71    6.21
   0 -13  -7   34.71    7.01
   0 -13   7   27.03    6.79
   1   0 -24   -0.54    3.81
   1   0 -23   41.44    5.05
   1   0 -22    1.55    3.69
   1   0 -21  106.82    6.18
   1   0 -21  119.23    7.22
  -1   0  21  107.78    7.20
   1   0 -20    3.17    2.85
   1   0 -20    1.45    3.12
  -1   0  20    5.40    3.36
   1   0 -19   63.96    4.46
  -1   0  19   60.78    5.25
   1   0 -18    1.43    2.68
  -1   0  18   -4.51    3.50
   1   0 -17  128.56    5.94
  -1   0  17  119.87    7.17
   1   0 -16    1.56    1.90
  -1   0  16    2.41    2.61
   1   0 -15  106.93    5.26
  -1   0  15  130.65    6.41
   1   0 -14    1.60    2.37
  -1   0  14   -2.32    2.19
   1   0 -13   55.30    3.15
  -1   0  13   54.72    3.83
   1   0 -12   -2.00    1.84
  -1   0  12    0.56    1.93
   1   0 -11  294.51   11.14
  -1   0  11  309.19   12.64
   1   0 -10   -1.85    1.76
  -1   0  10    6.95    2.23
   1   0  -9  431.89   15.52
   1   0  -8   -2.40    1.55
   1   0  -7    2.15    1.40
   1   0  -6   -4.06    1.32
   1   0  -5   47.45    2.24
   1   0  -4    5.08    0.93
   1   0   3 1939.62   59.13
  -1   0  -3 1682.68   57.75
   1   0   4   14.85    2.30
  -1   0  -4    3.24    2.06
   1   0   5  170.66    7.09
  -1   0  -5  174.10    7.43
   1   0   6    7.88    2.10
   1   0   7  118.29    5.54
  -1   0  -7  117.25    5.31
   1   0   8   -1.41    2.34
  -1   0  -8   -3.39    2.03
   1   0   9    4.57    2.27
  -1   0  -9    3.97    2.32
   1   0  11  260.22   10.51
  -1   0 -11  230.56    9.53
   1   0  12   -4.22    2.63
  -1   0 -12   -1.07    2.26
   1   0  13 1117.64   42.22
  -1   0 -13 1130.82   39.41
   1   0  14   -0.73    2.97
  -1   0 -14   -0.15    2.43
   1   0  15  342.72   14.38
  -1   0 -15  322.05   12.76
   1   0  16    2.33    3.33
  -1   0 -16   -3.28    2.70
   1   0  17  249.72   10.30
  -1   0 -17  241.76   10.08
   1   0  18    6.84    3.62
  -1   0 -18   -1.61    2.89
   1   0  19    6.10    4.05
  -1   0 -19    5.47    2.92
   1   0  20   -4.91    4.56
  -1   0 -20    6.11    4.02
   1   0  21    3.26    3.89
  -1   0 -21   -0.83    3.19
  -1   0 -22    3.38    3.37
   1   1 -24    4.05    4.19
   1  -1 -24    9.46    3.73
   1   1 -23    2.32    4.39
   1  -1 -23    2.73    3.71
   1   1 -22   83.49    5.54
   1   1 -21   21.67    3.49
   1   1 -21   15.14    3.32
  -1   1  21   25.35    4.19
  -1  -1  21   19.35    4.54
   1  -1 -21   12.63    3.21
   1   1 -20   55.14    3.85
   1   1 -20   50.27    4.76
  -1   1  20   57.17    5.47
  -1  -1  20   53.98    5.31
   1  -1 -20   43.24    4.47
   1   1 -19   35.22    3.38
   1   1 -19   24.99    3.58
  -1   1  19   40.56    4.38
  -1  -1  19   31.98    4.48
   1  -1 -19   27.67    3.72
   1   1 -18   -1.27    2.73
   1   1 -18    6.43    2.59
  -1   1  18   17.02    3.41
  -1  -1  18    9.65    3.56
   1  -1 -18    2.66    2.75
   1   1 -17   51.99    4.02
   1   1 -17   60.96    4.08
  -1   1  17   64.61    4.51
  -1  -1  17   62.29    5.15
   1  -1 -17   41.73    3.10
   1   1 -16  179.93    7.30
   1   1 -16  196.32    9.02
  -1   1  16  179.30    8.52
  -1  -1  16  193.89    9.67
   1  -1 -16  197.55    7.89
   1   1 -15   46.27    3.09
   1   1 -15   60.20    3.82
  -1   1  15   62.38    4.00
  -1  -1  15   48.69    4.29
   1  -1 -15   44.34    3.13
   1   1 -14   26.56    2.46
   1   1 -14   27.19    2.74
  -1   1  14   20.69    2.56
   1  -1 -14   20.26    2.52
   1   1 -13    0.92    1.90
   1   1 -13    4.93    1.72
  -1   1  13    6.41    2.24
  -1  -1  13    4.84    2.97
   1  -1 -13    4.62    1.58
   1   1 -12  724.88   25.83
   1   1 -12  863.54   30.09
  -1   1  12  756.38   26.78
  -1  -1  12  744.21   29.68
   1  -1 -12  714.49   25.21
   1   1 -11    7.89    1.79
   1   1 -11    9.72    1.91
  -1   1  11   17.87    2.00
  -1  -1  11    7.42    2.11
   1  -1 -11    9.61    1.94
   1   1 -10   50.68    2.87
   1   1 -10   52.44    3.05
  -1  -1  10   58.20    3.53
   1  -1 -10   56.10    3.15
   1   1  -9    1.53    1.58
   1   1  -9    0.45    1.89
  -1  -1   9    0.14    1.90
   1  -1  -9    0.94    1.62
   1   1  -8   34.21    2.63
   1   1  -8   43.50    2.53
  -1  -1   8   45.42    3.17
   1  -1  -8   40.09    2.44
   1   1  -7   25.59    2.05
   1   1  -7   34.12    2.30
  -1  -1   7   35.98    2.51
   1  -1  -7   26.02    1.90
   1   1  -6   50.08    2.58
   1   1  -6   56.81    2.83
   1   1  -5   11.74    1.76
   1   1  -5   11.23    1.44
   1  -1  -5   11.29    1.49
   1   1  -4  102.85    4.40
   1   1  -4  111.73    4.54
   1   1  -3   43.90    2.40
   1   1  -3   32.86    2.23
  -1  -1   3   44.80    2.26
   1  -1  -3   45.40    2.15
  -1   1   2    5.95    0.92
  -1   1  -2  330.60   13.62
  -1   1  -3  271.14   10.02
  -1  -1  -3  315.87   11.36
   1  -1   3  335.11   12.11
   1   1   4  909.77   32.24
  -1   1  -4  886.64   29.85
  -1  -1  -4  882.00   29.75
   1  -1   4  823.07   29.28
   1   1   5   14.58    2.35
  -1   1  -5   23.31    2.24
  -1  -1  -5   17.55    2.32
   1  -1   5   21.95    2.57
   1   1   6  131.56    6.52
  -1   1  -6  130.03    5.80
  -1  -1  -6  131.81    5.75
   1  -1   6  115.14    5.48
   1   1   7  146.06    6.43
  -1   1  -7  135.00    5.82
  -1  -1  -7  145.39    6.51
   1  -1   7  120.41    6.19
   1   1   8    1.88    2.25
  -1   1  -8    4.51    2.12
  -1  -1  -8    3.04    2.07
   1  -1   8    1.62    2.47
   1   1   9   74.21    4.02
  -1   1  -9   65.33    3.94
  -1  -1  -9   72.56    4.24
   1  -1   9   86.03    4.59
   1   1  10  340.14   13.24
  -1   1 -10  340.69   12.82
  -1  -1 -10  327.52   13.29
   1  -1  10  374.73   13.42
   1   1  11  284.77   11.58
  -1   1 -11  293.11   11.69
  -1  -1 -11  306.31   12.15
   1  -1  11  300.06   11.87
  -1  -1 -12  212.38    9.28
   1  -1  12  234.60    9.94
   1   1  13   44.78    4.50
  -1   1 -13   54.17    3.78
  -1  -1 -13   44.37    3.61
   1  -1  13   30.22    3.41
   1   1  14  720.38   25.81
  -1   1 -14  773.41   27.21
  -1  -1 -14  762.61   27.89
   1  -1  14  858.45   29.85
   1   1  15  127.72    7.05
  -1   1 -15  125.72    6.30
  -1  -1 -15  131.97    7.12
   1  -1  15  174.79    7.69
   1   1  16  234.64   12.04
  -1   1 -16  271.14   10.99
  -1  -1 -16  272.39   11.30
   1  -1  16  256.38   11.48
   1   1  17   63.26    5.14
  -1   1 -17   79.37    4.96
  -1  -1 -17   86.83    5.46
   1  -1  17  103.41    6.57
   1   1  18   42.51    4.71
  -1   1 -18   48.76    4.10
  -1  -1 -18   62.50    4.33
   1  -1  18   58.09    5.87
   1   1  19  220.74    9.98
  -1   1 -19  194.52    8.85
  -1  -1 -19  227.47   10.12
   1  -1  19  230.52   11.66
   1   1  20    3.73    3.77
  -1   1 -20   -4.93    3.01
  -1  -1 -20    0.99    2.87
   1  -1  20    1.28    4.11
   1   1  21  171.15    9.12
  -1   1 -21  171.08    9.14
  -1  -1 -21  191.75    9.24
   1  -1  21  155.19    8.78
  -1   1 -22   17.49    3.98
  -1   1 -22   19.84    4.18
  -1  -1 -22   14.61    4.08
  -1   1 -23  172.34   10.26
   1   2 -24   11.11    4.94
   1   2 -23    8.84    4.45
   1   2 -22   -3.51    4.53
   1   2 -21   23.63    3.90
   1   2 -21   20.25    4.69
  -1   2  21   17.96    3.78
  -1  -2  21   16.60    4.39
   1  -2 -21   35.85    3.68
   1   2 -20    7.02    3.56
   1   2 -20    2.84    3.75
  -1   2  20    9.37    3.44
  -1  -2  20   34.28    7.27
   1  -2 -20   12.44    3.10
   1   2 -19    3.43    2.54
   1   2 -19   -1.45    3.08
  -1   2  19    3.95    3.32
  -1  -2  19   16.18    4.42
   1  -2 -19    4.26    2.84
   1   2 -18   -0.12    2.61
   1   2 -18    5.66    2.75
  -1   2  18    2.74    3.08
  -1  -2  18    8.32    5.11
   1  -2 -18    1.44    2.90
   1   2 -17   56.01    3.94
   1   2 -17   45.05    4.17
  -1   2  17   52.72    4.27
  -1  -2  17   66.86    6.13
   1  -2 -17   58.61    4.05
   1   2 -16   23.23    3.25
   1   2 -16   17.68    2.75
  -1   2  16   18.07    2.78
  -1  -2  16   18.99    4.15
   1  -2 -16   14.67    2.76
   1   2 -15  128.62    5.75
   1   2 -15  134.91    6.15
  -1   2  15  131.83    6.18
  -1  -2  15  137.35    7.17
   1  -2 -15  135.83    6.56
   1   2 -14   81.43    4.41
   1   2 -14   75.18    4.58
  -1   2  14   74.98    4.13
  -1  -2  14   77.63    5.66
   1  -2 -14   85.64    4.47
   1   2 -13   68.00    3.82
   1   2 -13   60.51    3.63
  -1   2  13   64.03    3.74
  -1  -2  13   54.19    4.17
   1  -2 -13   55.29    3.45
   1   2 -12    0.37    1.76
   1   2 -12   10.80    2.23
  -1   2  12    7.20    2.20
  -1  -2  12   -0.08    2.74
   1  -2 -12    1.56    1.93
   1   2 -11  431.90   17.60
   1   2 -11  497.30   17.85
  -1   2  11  492.99   18.52
  -1  -2  11  479.75   19.41
   1  -2 -11  498.71   18.32
   1   2 -10   46.92    3.50
   1   2 -10   41.93    3.04
  -1   2  10   45.46    3.09
  -1  -2  10   35.97    3.30
   1  -2 -10   38.30    2.75
   1   2  -9  288.09   11.34
   1   2  -9  281.18   11.76
  -1   2   9  333.19   12.19
  -1  -2   9  321.89   14.22
   1  -2  -9  328.80   12.52
   1   2  -8  315.52   11.18
   1   2  -8  308.35   11.66
  -1  -2   8  374.45   14.55
   1  -2  -8  375.22   14.17
   1   2  -7  100.62    4.50
   1   2  -7  134.10    5.97
  -1  -2   7  136.35    6.83
   1  -2  -7  122.02    5.75
   1   2  -6  119.42    4.92
   1   2  -6  120.59    5.24
  -1  -2   6  125.25    5.92
   1  -2  -6  123.01    5.67
   1   2  -5   -0.26    2.21
   1   2  -5    4.69    1.92
  -1  -2   5    9.39    2.01
  -1  -2   5   -1.75    1.91
   1  -2  -5    0.53    1.76
   1   2  -4  270.33    9.33
   1   2  -4  217.58    8.97
  -1  -2   4  255.52   11.29
  -1  -2   4  292.29   10.70
   1  -2  -4  268.53   11.00
   1   2  -3    9.31    2.31
   1   2  -3    6.54    2.32
  -1   2   3   13.45    2.36
  -1  -2   3    3.85    2.27
   1  -2  -3    4.64    1.99
   1   2  -2   43.28    3.17
   1   2  -2   44.18    2.67
  -1   2   2   46.24    3.17
  -1   2   2   44.15    2.97
  -1  -2   2   47.98    3.02
   1  -2  -2   37.21    2.58
   1   2  -1   13.79    2.45
  -1   2   1    5.83    1.94
  -1   2   1    7.36    1.65
  -1  -2   1   13.17    2.55
   1  -2  -1    7.49    1.81
   1   2   0   15.85    2.38
  -1   2   0   14.48    1.99
  -1   2   0   15.39    2.05
  -1  -2   0   15.60    2.48
   1  -2   0   13.48    2.25
   1  -2   0   13.16    1.78
   1   2   1    6.78    2.33
  -1   2  -1    1.69    1.98
  -1   2  -1    5.51    1.98
  -1  -2  -1    7.21    1.82
   1  -2   1    5.06    2.38
   1  -2   1    3.25    1.39
   1   2   2   88.99    4.65
  -1   2  -2   82.26    4.36
  -1   2  -2   75.11    4.01
  -1  -2  -2   78.30    3.59
   1  -2   2   85.59    4.52
   1   2   3  425.56   14.75
  -1   2  -3  385.05   14.20
  -1  -2  -3  468.08   17.77
   1  -2   3  476.56   17.97
   1   2   4   27.48    2.83
  -1   2  -4   24.18    2.67
  -1   2  -4   32.52    2.81
  -1  -2  -4   34.01    2.78
   1  -2   4   23.51    3.19
   1   2   5   -1.20    2.15
  -1   2  -5    3.32    2.20
  -1  -2  -5    0.09    2.18
   1  -2   5    5.33    1.92
   1   2   6    9.23    2.59
  -1   2  -6   15.01    2.48
  -1  -2  -6   11.22    2.30
   1  -2   6   14.47    2.34
   1   2   7  207.21    8.45
  -1   2  -7  246.38    9.34
  -1  -2  -7  213.31    9.45
   1  -2   7  242.46    9.74
   1   2   8    1.42    2.53
  -1   2  -8    5.01    2.37
  -1  -2  -8    6.71    2.42
   1  -2   8    2.14    2.73
   1   2   9    5.73    2.55
  -1   2  -9   15.65    2.03
  -1  -2  -9    7.30    2.33
   1  -2   9   13.57    2.91
   1   2  10   79.39    4.36
  -1   2 -10   80.19    4.63
  -1  -2 -10   88.89    5.56
   1  -2  10  103.84    5.58
   1   2  12   94.48    5.05
  -1   2 -12  100.32    5.61
  -1  -2 -12  107.57    5.36
   1  -2  12  103.40    5.76
   1   2  13  519.86   17.87
  -1   2 -13  479.32   17.45
   1   2  14   21.67    3.50
  -1   2 -14   22.66    3.08
  -1  -2 -14   14.98    2.76
   1  -2  14   18.99    3.45
   1   2  15  124.62    7.00
  -1   2 -15  127.18    6.73
  -1  -2 -15  110.32    8.02
   1  -2  15  114.06    6.35
   1   2  16   92.89    5.72
  -1   2 -16  106.78    6.10
  -1  -2 -16   84.69    6.44
   1  -2  16   94.07    6.45
   1   2  17  167.58    8.50
  -1   2 -17  150.75    8.00
  -1  -2 -17  149.97    9.80
   1  -2  17  150.70    8.17
   1   2  18   43.93    4.57
  -1   2 -18   48.87    4.61
  -1   2 -18   61.11    5.26
  -1  -2 -18   56.34    5.47
   1  -2  18   61.11    5.58
   1   2  19    2.53    3.59
  -1   2 -19   -0.65    3.49
  -1   2 -19    7.56    4.50
  -1  -2 -19    9.23    4.21
   1  -2  19   -0.55    4.31
   1   2  20  167.17    9.00
  -1   2 -20  180.35    9.09
  -1   2 -20  194.24   10.08
  -1  -2 -20  157.77    8.73
   1  -2  20  177.61    9.04
   1   2  21   -7.75    3.92
  -1   2 -21   -0.01    3.42
  -1   2 -21   -0.98    3.94
  -1  -2 -21   -7.88    3.88
   1  -2  21   -3.92    5.30
  -1   2 -22  215.41   11.87
  -1   2 -22  246.55   12.09
  -1   2 -23   51.89    6.87
   1   3 -23   11.95    4.34
   1   3 -22   62.19    6.30
   1   3 -21   15.10    3.90
   1   3 -21   20.99    4.13
  -1  -3  21   38.46    6.32
   1  -3 -21   19.54    3.50
   1   3 -20   18.67    3.65
   1   3 -20   38.92    4.22
  -1   3  20   23.63    3.92
  -1  -3  20   41.19    5.77
   1  -3 -20   35.94    3.89
   1   3 -19   95.33    5.38
   1   3 -19   95.75    6.26
  -1   3  19   84.70    5.55
  -1  -3  19   96.44    7.04
   1  -3 -19   92.49    5.61
   1   3 -18   -2.45    2.94
   1   3 -18   -1.31    3.21
  -1   3  18    5.32    2.78
  -1  -3  18   11.22    4.92
   1  -3 -18    2.18    2.87
   1   3 -17   64.77    4.23
   1   3 -17   50.71    4.05
  -1   3  17   46.80    3.98
  -1  -3  17   67.10    5.45
   1  -3 -17   52.13    4.14
   1   3 -16   99.59    5.42
   1   3 -16  112.37    5.95
  -1   3  16   95.66    5.63
  -1  -3  16   94.61    6.15
   1  -3 -16  100.75    5.79
   1   3 -15   -1.12    3.12
   1   3 -15    3.78    2.66
  -1   3  15    5.03    3.22
  -1  -3  15   -0.44    4.12
   1  -3 -15    2.35    2.29
   1   3 -14    1.55    2.32
   1   3 -14    4.03    2.55
  -1   3  14    2.56    3.13
  -1  -3  14   -9.06    3.67
   1  -3 -14   -0.03    2.30
   1   3 -13    0.00    2.18
   1   3 -13   -1.50    3.00
  -1   3  13    2.99    2.20
  -1  -3  13   -0.04    3.01
   1  -3 -13    1.39    2.51
   1   3 -12  168.88    8.40
   1   3 -12  225.66    8.56
  -1   3  12  202.76    9.02
  -1  -3  12  192.73    9.87
   1  -3 -12  206.73    9.16
   1   3 -11   42.49    3.24
   1   3 -11   49.07    3.73
  -1   3  11   41.59    3.47
  -1  -3  11   52.14    4.39
   1  -3 -11   46.10    3.60
   1   3 -10   49.88    3.15
   1   3 -10   39.41    3.42
  -1   3  10   44.78    3.28
  -1  -3  10   42.90    3.54
   1  -3 -10   47.87    3.20
   1   3  -9  765.77   27.28
   1   3  -9  823.16   27.57
  -1   3   9  727.94   28.58
  -1  -3   9  675.87   25.44
   1  -3  -9  707.66   24.54
   1   3  -8   21.37    2.51
   1   3  -8   17.60    2.61
  -1   3   8   12.32    2.41
  -1  -3   8   16.33    3.30
   1  -3  -8   12.93    2.41
   1   3  -7 1700.62   57.24
  -1   3   7 1588.38   56.67
  -1  -3   7 1574.22   51.83
  -1  -3   7 1249.37   47.58
   1  -3  -7 1517.52   50.75
   1   3  -6  226.10    9.11
   1   3  -6  251.64   10.28
  -1   3   6  245.52   10.63
  -1  -3   6  276.85   12.26
  -1  -3   6  272.34   11.07
   1  -3  -6  250.86   11.00
   1   3  -5 1710.16   56.94
   1   3  -5 1779.44   57.95
  -1   3   5 1618.61   58.69
  -1  -3   5 1472.53   55.19
  -1  -3   5 1499.49   49.71
   1  -3  -5 1611.77   51.77
   1   3  -4    0.39    2.27
   1   3  -4    8.27    2.34
  -1   3   4    4.75    1.88
  -1  -3   4    6.68    2.71
   1  -3  -4   -3.33    2.35
   1   3  -3  332.11   12.06
   1   3  -3  308.85   12.27
  -1   3   3  320.12   13.07
   1   3  -2   26.30    3.03
   1   3  -2   32.11    3.18
  -1   3   2   24.91    2.65
  -1   3   2   16.54    2.85
  -1  -3   2   20.21    3.05
   1  -3  -2   17.62    2.65
   1   3  -1    6.26    2.78
  -1   3   1   -3.01    2.06
  -1   3   1   -5.30    2.14
  -1  -3   1   -4.15    2.69
   1  -3  -1   -3.65    2.59
   1   3   0    6.50    2.65
  -1   3   0    0.69    2.36
  -1   3   0   13.44    2.89
  -1  -3   0    5.43    3.16
   1  -3   0    4.39    2.60
   1  -3   0    9.18    2.63
   1   3   1   -2.61    2.62
  -1   3  -1    1.75    2.71
  -1   3  -1    0.54    2.56
  -1  -3  -1   -2.12    2.95
   1  -3   1    0.76    2.76
   1   3   2   23.64    3.63
  -1   3  -2   13.58    2.90
  -1  -3  -2   12.98    2.20
   1  -3   2   16.59    2.08
   1  -3   2   14.35    2.44
   1   3   3   17.25    2.78
  -1   3  -3   15.55    2.73
  -1   3  -3   12.48    2.56
  -1  -3  -3    5.26    2.95
   1  -3   3   22.59    2.95
   1  -3   3   10.06    2.72
   1   3   4    0.36    2.39
  -1   3  -4    4.46    2.35
  -1   3  -4    1.47    2.27
  -1  -3  -4   -2.37    2.49
   1   3   5  508.68   19.29
  -1   3  -5  485.68   17.29
  -1   3  -5  497.41   17.81
   1   3   6  800.20   29.08
  -1   3  -6  731.53   27.75
  -1   3  -6  904.57   29.16
  -1  -3  -6  808.75   29.60
   1  -3   6  794.51   29.08
   1   3   7  349.01   13.03
  -1   3  -7  344.86   12.59
  -1   3  -7  330.02   12.88
  -1  -3  -7  308.54   13.16
   1  -3   7  391.24   14.64
   1   3   8   -2.67    2.62
  -1   3  -8   -1.07    2.50
  -1  -3  -8   -0.65    2.43
   1  -3   8    3.08    2.86
   1   3   9  114.55    6.71
  -1   3  -9  116.72    6.02
  -1   3  -9  151.25    6.68
  -1  -3  -9  111.12    5.40
   1  -3   9   97.37    5.91
   1   3  10  677.35   28.25
  -1   3 -10  654.34   26.88
  -1   3 -10  796.05   27.37
  -1  -3 -10  681.37   24.75
   1  -3  10  658.69   24.60
   1   3  11    9.62    2.75
  -1   3 -11   11.43    2.75
  -1   3 -11    6.07    2.46
  -1  -3 -11   11.68    2.64
   1  -3  11    4.01    3.35
   1   3  12   14.91    2.90
  -1   3 -12   17.21    2.94
  -1   3 -12   16.91    2.73
  -1  -3 -12   14.72    3.10
   1  -3  12   12.90    3.89
   1   3  13  109.81    6.01
  -1   3 -13  121.49    6.36
  -1   3 -13  135.50    6.56
  -1  -3 -13  116.64    6.09
   1  -3  13   94.69    5.76
   1   3  14    8.03    3.10
  -1   3 -14   11.86    2.27
  -1   3 -14    6.00    3.08
  -1  -3 -14   11.55    2.89
   1  -3  14    7.68    3.78
   1   3  15   44.36    4.17
  -1   3 -15   47.31    4.21
  -1   3 -15   66.76    4.51
  -1  -3 -15   46.48    3.91
   1  -3  15   36.69    5.17
   1   3  16   33.04    3.96
  -1   3 -16   30.85    4.14
  -1   3 -16   28.62    3.85
  -1  -3 -16   23.94    3.61
   1  -3  16   32.80    4.70
   1   3  17   78.75    5.59
  -1   3 -17  109.71    6.21
  -1   3 -17   86.04    5.74
  -1  -3 -17  103.92    6.73
   1  -3  17  119.68    7.72
   1   3  18    0.66    3.51
  -1   3 -18    4.30    3.46
  -1   3 -18   -1.30    3.43
  -1  -3 -18    6.51    3.23
   1  -3  18   -3.46    4.01
   1   3  19   17.73    4.04
  -1   3 -19   25.29    4.15
  -1   3 -19    0.61    3.99
   1  -3  19   20.56    5.38
   1   3  20   -0.96    3.71
  -1   3 -20   -0.71    3.64
  -1   3 -20   -0.84    3.85
  -1  -3 -20   -3.15    3.16
   1  -3  20    3.09    4.91
   1   3  21   61.16    5.61
  -1   3 -21   67.70    5.52
  -1   3 -21   55.89    6.28
  -1  -3 -21   77.60    5.85
   1  -3  21   61.53    6.97
  -1   3 -22   68.60    6.21
  -1   3 -22   58.57    6.91
   1   4 -22   30.68    5.20
   1   4 -21  186.34   10.32
   1   4 -21  172.02   11.19
   1   4 -20   55.09    4.58
   1   4 -20   53.44    5.22
  -1   4  20   35.18    4.57
  -1  -4  20   40.82    7.41
   1  -4 -20   43.79    4.35
   1   4 -19  170.58    7.95
   1   4 -19  140.68    9.10
  -1   4  19  168.19    7.98
  -1  -4  19  161.31   10.41
   1  -4 -19  163.98    8.22
   1   4 -18   25.49    3.89
   1   4 -18   20.69    4.24
  -1   4  18   30.51    3.36
  -1  -4  18   20.89    5.53
   1  -4 -18   19.89    3.63
   1   4 -17   55.91    5.35
   1   4 -17   58.69    4.87
  -1   4  17   82.02    4.84
  -1  -4  17   56.34    6.88
   1  -4 -17   71.16    5.08
   1   4 -16   51.53    4.29
   1   4 -16   43.59    4.51
  -1   4  16   40.67    3.69
  -1  -4  16   55.13    5.29
   1  -4 -16   45.34    4.19
   1   4 -15    3.42    3.06
   1   4 -15   -5.28    3.03
  -1   4  15    7.83    3.41
  -1  -4  15    1.71    3.88
   1  -4 -15   -3.43    2.48
   1   4 -14    1.92    2.81
   1   4 -14    5.98    3.00
  -1   4  14   -5.54    3.09
  -1  -4  14    4.37    3.72
   1  -4 -14    0.24    2.73
   1   4 -13    1.89    2.70
   1   4 -13    7.91    2.87
  -1  -4  13   10.61    4.16
   1  -4 -13    4.74    2.12
   1   4 -12   22.94    3.02
   1   4 -12    9.54    2.83
  -1   4  12   15.19    2.73
  -1  -4  12   26.12    3.69
   1  -4 -12   17.44    2.58
   1   4 -11   45.98    3.70
   1   4 -11   62.82    3.93
  -1   4  11   50.53    3.72
   1  -4 -11   42.69    3.45
   1   4 -10  201.71    9.11
   1   4 -10  191.65    8.15
  -1   4  10  195.75    9.72
  -1  -4  10  184.25    9.19
   1  -4 -10  187.77    8.32
   1   4  -9  625.61   23.02
   1   4  -9  601.35   22.20
  -1   4   9  588.94   24.80
  -1  -4   9  710.18   27.00
   1  -4  -9  665.14   26.15
   1   4  -8  778.78   27.96
   1   4  -8  705.44   27.84
  -1   4   8  795.76   26.82
  -1  -4   8  801.65   29.20
  -1  -4   8  823.29   28.59
   1  -4  -8  760.81   29.87
   1   4  -7   52.21    4.15
   1   4  -7   55.85    3.55
  -1   4   7   58.07    4.23
  -1  -4   7   81.14    4.99
  -1  -4   7   74.73    4.52
   1  -4  -7   56.14    4.20
   1   4  -6  950.68   34.29
  -1   4   6 1065.33   37.63
  -1  -4   6  957.18   37.24
  -1  -4   6  955.19   32.13
   1  -4  -6 1077.50   35.84
   1   4  -5   -1.31    2.66
   1   4  -5    5.65    2.89
  -1   4   5   13.90    2.65
  -1  -4   5    6.13    3.61
   1  -4  -5    8.58    2.34
   1   4  -4  926.35   31.56
   1   4  -4  930.04   35.09
  -1   4   4 1004.23   35.72
  -1  -4   4 1155.95   38.64
   1  -4  -4  960.94   35.06
   1   4  -3  149.56    6.92
   1   4  -3  176.11    7.43
  -1   4   3  161.56    7.47
  -1   4   3  166.98    7.48
  -1  -4   3  169.89    7.07
   1  -4  -3  155.50    7.40
   1   4  -2   89.92    5.30
   1   4  -2   86.51    4.56
  -1   4   2   68.79    4.48
  -1   4   2   76.58    4.32
  -1  -4   2   76.74    4.61
   1  -4  -2   81.43    4.81
   1   4  -1   67.54    4.48
  -1   4   1   59.52    4.18
  -1   4   1   79.65    4.26
  -1  -4   1   76.99    4.61
   1  -4  -1   69.12    4.15
   1   4   0    5.06    2.10
  -1   4   0    6.76    2.53
  -1   4   0    7.87    2.69
  -1  -4   0    6.66    2.90
   1  -4   0   11.59    2.76
   1   4   1    5.34    2.78
  -1   4  -1    3.70    2.66
  -1   4  -1    9.41    2.58
  -1  -4  -1    9.88    2.08
   1  -4   1    6.75    2.96
   1  -4   1    2.39    2.66
   1   4   2   13.25    3.11
  -1   4  -2   18.10    2.88
  -1   4  -2   11.61    2.05
  -1  -4  -2    7.95    2.89
   1  -4   2   12.44    3.07
   1  -4   2   16.38    2.93
   1   4   3   57.28    4.42
  -1   4  -3   62.77    3.99
  -1   4  -3   59.26    3.92
  -1  -4  -3   56.65    4.27
   1  -4   3   61.89    4.62
   1  -4   3   57.74    4.35
   1   4   4  276.80   10.36
  -1   4  -4  264.61   11.30
  -1   4  -4  264.99   10.92
  -1  -4  -4  279.28   10.90
   1  -4   4  284.45   12.05
   1  -4   4  258.27   10.60
   1   4   5  537.19   22.26
  -1   4  -5  552.78   21.24
  -1   4  -5  582.91   20.85
  -1  -4  -5  577.36   23.11
   1  -4   5  590.46   21.38
   1   4   6  411.56   14.40
  -1   4  -6  387.35   14.65
  -1   4  -6  391.33   14.49
  -1  -4  -6  432.00   17.97
   1  -4   6  420.29   16.00
   1   4   7  554.97   22.41
  -1   4  -7  559.04   19.76
  -1   4  -7  554.35   19.71
  -1  -4  -7  642.02   22.76
   1  -4   7  569.23   23.99
   1   4   8  403.12   17.75
  -1   4  -8  451.25   16.27
  -1   4  -8  365.37   14.53
  -1  -4  -8  411.00   16.70
   1  -4   8  429.40   16.62
   1   4   9  189.45    9.14
  -1   4  -9  192.50    8.26
  -1   4  -9  223.60    9.34
  -1  -4  -9  186.97    8.24
   1  -4   9  183.44    9.21
   1   4  10   39.54    3.54
  -1   4 -10   46.31    3.50
  -1   4 -10   36.66    3.79
  -1  -4 -10   34.38    3.82
   1  -4  10   36.42    3.95
   1   4  11  634.41   23.10
  -1   4 -11  592.11   24.26
  -1   4 -11  619.56   22.15
  -1  -4 -11  638.11   23.83
   1  -4  11  591.68   23.78
   1   4  12  176.02   10.22
  -1   4 -12  173.03    9.39
  -1   4 -12  199.55    8.50
  -1  -4 -12  192.44    9.14
   1  -4  12  195.21   10.05
   1   4  13   42.17    3.95
  -1   4 -13   37.02    3.27
  -1   4 -13   40.73    3.88
  -1  -4 -13   33.35    4.12
   1  -4  13   45.50    4.67
   1   4  14  342.87   16.13
  -1   4 -14  329.38   13.43
  -1   4 -14  391.99   15.32
  -1  -4 -14  369.80   15.25
   1  -4  14  377.33   16.11
   1   4  15   27.78    4.04
  -1   4 -15   31.76    3.74
  -1   4 -15   26.10    4.21
  -1  -4 -15   25.07    3.94
   1  -4  15   22.40    5.45
   1   4  16  285.27   11.79
  -1   4 -16  271.28   11.70
  -1   4 -16  223.27   11.63
  -1  -4 -16  283.62   12.70
   1  -4  16  239.32   14.14
   1   4  17   25.68    4.02
  -1   4 -17   26.70    4.06
  -1   4 -17   15.36    3.75
  -1  -4 -17   24.86    3.95
   1  -4  17   31.98    4.96
   1   4  18  104.19    6.51
  -1   4 -18   80.11    5.62
  -1   4 -18  102.40    7.07
  -1  -4 -18  111.56    6.73
   1  -4  18   91.36    8.25
   1   4  19   77.65    6.48
  -1   4 -19  101.36    6.65
  -1   4 -19  100.93    7.62
  -1  -4 -19   99.88    6.48
   1  -4  19   87.08    8.00
   1   4  20    0.82    3.44
  -1   4 -20   -1.32    3.67
  -1   4 -20    0.53    4.19
  -1  -4 -20   11.16    3.95
   1  -4  20   -8.84    5.63
  -1   4 -21   16.48    4.11
  -1   4 -21   17.60    4.65
   1  -4  21   23.16    5.56
   1   5 -21   33.75    4.93
   1   5 -20  100.49    7.11
   1   5 -20  101.40    7.50
  -1  -5  20  112.01   14.82
   1   5 -19    4.44    3.58
   1   5 -19   -3.40    3.99
  -1   5  19    2.60    3.87
  -1  -5  19    9.59    5.08
   1  -5 -19   -1.54    3.26
   1   5 -18  132.32    7.87
   1   5 -18  123.10    8.30
  -1   5  18  114.11    7.11
   1  -5 -18  136.56    7.62
   1   5 -17   13.82    3.30
   1   5 -17   20.78    4.20
  -1   5  17    7.86    3.27
  -1  -5  17    5.86    4.61
   1  -5 -17   17.53    3.17
   1   5 -16   69.50    5.97
   1   5 -16   62.35    5.10
  -1   5  16   68.30    5.34
  -1  -5  16   75.40    6.61
   1  -5 -16   79.05    5.11
   1   5 -15  197.30    9.57
   1   5 -15  191.49    9.54
  -1   5  15  192.53   10.09
  -1  -5  15  223.83   11.00
   1  -5 -15  212.95   10.14
   1   5 -14  152.20    7.82
   1   5 -14  172.95    8.44
  -1   5  14  160.66    7.27
  -1  -5  14  164.36    8.99
   1  -5 -14  150.79    8.11
   1   5 -13  175.65    8.47
   1   5 -13  150.27    8.49
  -1   5  13  177.45    8.70
  -1  -5  13  195.47    8.94
   1  -5 -13  178.27    8.89
   1   5 -12    0.61    2.83
   1   5 -12    4.94    3.09
  -1   5  12   -3.85    3.45
  -1  -5  12    9.36    3.79
   1  -5 -12    0.37    2.85
   1   5 -11   17.89    3.08
   1   5 -11   23.69    2.72
  -1   5  11   18.37    2.84
  -1  -5  11   28.13    4.01
   1  -5 -11   19.88    3.14
   1   5 -10  257.55   11.14
   1   5 -10  265.04   11.22
  -1   5  10  284.34   12.86
  -1  -5  10  265.08   12.85
   1  -5 -10  269.10   11.53
   1   5  -9  116.63    6.11
   1   5  -9   95.41    5.88
  -1   5   9  110.20    5.53
  -1  -5   9  105.64    6.49
  -1  -5   9  117.04    6.19
   1  -5  -9   88.81    5.76
   1   5  -8  185.72    8.78
  -1   5   8  195.49    8.97
  -1  -5   8  203.83    9.76
  -1  -5   8  213.52    9.34
   1  -5  -8  200.12    9.48
   1   5  -7  149.23    6.97
   1   5  -7  159.98    7.28
  -1   5   7  136.84    7.71
  -1  -5   7  133.88    7.42
  -1  -5   7  142.97    8.11
   1  -5  -7  133.09    7.10
   1   5  -6   24.49    3.26
   1   5  -6   17.39    3.28
  -1   5   6   28.65    3.24
  -1  -5   6   20.45    3.43
   1  -5  -6   21.85    2.93
   1   5  -5   39.81    3.69
   1   5  -5   34.14    3.77
  -1   5   5   41.42    3.55
  -1  -5   5   39.49    3.92
   1  -5  -5   44.40    3.55
   1   5  -4    5.31    2.82
   1   5  -4   -1.37    2.69
  -1   5   4    7.02    2.48
  -1   5   4    2.69    2.54
  -1  -5   4    1.91    3.27
   1  -5  -4    1.62    2.58
   1   5  -3   12.34    3.15
   1   5  -3   20.60    3.31
  -1   5   3    9.35    2.76
  -1   5   3   13.07    2.90
  -1  -5   3   21.18    3.79
   1  -5  -3   14.40    3.02
   1   5  -2   57.35    4.29
   1   5  -2   60.32    3.95
  -1   5   2   57.90    4.19
  -1   5   2   51.72    4.00
  -1  -5   2   46.90    3.48
   1  -5  -2   56.60    3.70
   1   5  -1  218.60   11.55
   1   5  -1  220.87    9.85
  -1   5   1  244.54    9.50
  -1   5   1  232.84    9.55
  -1  -5   1  190.35    9.31
   1  -5  -1  228.11    9.06
   1   5   0    5.57    2.22
  -1   5   0   10.37    2.94
  -1   5   0    5.93    2.94
  -1  -5   0   -1.54    3.23
   1  -5   0   12.25    3.50
   1   5   1  134.44    6.75
  -1   5  -1  152.37    6.54
  -1   5  -1  144.91    7.20
  -1  -5  -1  132.08    6.61
   1  -5   1  136.44    6.05
   1   5   2   12.39    3.21
  -1   5  -2   12.44    2.97
  -1   5  -2   16.90    3.27
  -1  -5  -2   18.50    3.22
   1  -5   2   17.50    3.44
   1  -5   2   11.51    3.41
   1   5   3  104.71    6.59
  -1   5  -3   91.41    5.50
  -1   5  -3   93.67    5.43
  -1  -5  -3  106.62    6.32
   1  -5   3  101.38    6.47
   1  -5   3   89.06    5.17
   1   5   4    0.51    3.15
  -1   5  -4   -2.30    2.63
  -1   5  -4   -2.44    2.81
  -1  -5  -4    5.47    3.02
   1  -5   4    0.27    3.14
   1  -5   4   -3.23    2.15
   1   5   5    8.50    3.09
  -1   5  -5    2.60    2.89
  -1   5  -5    5.80    3.16
  -1  -5  -5    3.07    2.99
   1  -5   5    0.79    3.28
   1  -5   5    1.17    3.17
   1   5   6  581.31   24.32
  -1   5  -6  582.21   22.24
  -1   5  -6  630.58   21.71
  -1  -5  -6  580.35   20.61
   1  -5   6  485.62   19.69
   1   5   7   16.95    3.69
  -1   5  -7   24.30    3.40
  -1   5  -7   37.87    4.06
  -1  -5  -7   19.18    3.13
   1  -5   7   26.61    3.72
   1   5   8    1.53    2.75
  -1   5  -8    5.01    2.17
  -1   5  -8    3.48    2.13
  -1  -5  -8   13.54    2.84
   1  -5   8    5.10    3.53
   1   5   9   39.31    4.42
  -1   5  -9   49.33    4.13
  -1   5  -9   50.78    4.82
  -1  -5  -9   53.66    4.35
   1  -5   9   39.71    4.23
   1   5  10  527.33   23.09
  -1   5 -10  531.73   19.32
  -1   5 -10  484.79   19.59
  -1  -5 -10  517.97   20.89
   1  -5  10  534.28   22.25
   1   5  11   33.36    4.35
  -1   5 -11   40.25    3.62
  -1   5 -11   25.27    3.77
  -1  -5 -11   42.18    3.77
   1  -5  11   34.21    4.72
   1   5  12   54.44    3.92
  -1   5 -12   33.28    3.36
  -1   5 -12   55.99    4.74
  -1  -5 -12   63.80    4.68
   1  -5  12   50.47    4.95
   1   5  13   48.59    4.56
  -1   5 -13   46.52    4.71
  -1   5 -13   40.04    4.61
  -1  -5 -13   49.49    4.38
   1  -5  13   61.74    5.79
   1   5  14   22.89    4.17
  -1   5 -14   36.30    4.01
  -1   5 -14   22.54    3.94
  -1  -5 -14   32.58    3.86
   1  -5  14   26.22    4.87
   1   5  15   10.35    3.94
  -1   5 -15   25.53    4.03
  -1   5 -15   19.90    4.04
  -1  -5 -15   14.06    4.12
   1  -5  15   14.59    5.03
   1   5  16   69.67    5.27
  -1   5 -16   56.07    5.16
  -1   5 -16   52.66    5.27
  -1  -5 -16   44.38    4.76
   1  -5  16   62.28    6.08
   1   5  17  118.30    6.94
  -1   5 -17  121.65    6.92
  -1   5 -17  126.25    7.46
  -1  -5 -17   97.37    6.38
   1  -5  17   96.17    8.04
   1   5  18  106.34    6.99
  -1   5 -18   96.44    7.00
  -1   5 -18   90.14    6.52
  -1  -5 -18   91.61    6.85
   1  -5  18   86.08    7.30
   1   5  19   29.65    4.20
  -1   5 -19   30.34    4.68
  -1   5 -19   27.74    4.91
  -1  -5 -19   27.86    4.75
   1  -5  19   20.69    5.14
  -1   5 -20   30.73    4.73
  -1   5 -20   22.01    4.97
  -1  -5 -20   24.15    4.30
   1  -5  20   13.01    5.85
  -1   5 -21    9.08    4.38
   1   6 -20   15.89    3.96
   1   6 -19   -5.73    3.75
   1   6 -19    2.05    4.92
  -1  -6  19    4.11    4.90
   1  -6 -19   -0.58    3.36
   1   6 -18   61.75    5.44
   1   6 -18   48.44    5.44
  -1   6  18   49.28    5.01
  -1  -6  18   53.61    7.52
   1  -6 -18   62.21    5.09
   1   6 -17   -0.38    3.70
   1   6 -17   -0.05    4.16
  -1   6  17    0.50    3.61
  -1  -6  17   -8.00    4.73
   1  -6 -17    1.96    3.45
   1   6 -16  109.82    6.86
   1   6 -16  139.21    7.47
  -1   6  16  125.00    6.97
  -1  -6  16  142.71    9.64
   1  -6 -16  121.49    6.97
   1   6 -15  142.88    8.47
   1   6 -15  128.65    8.14
  -1   6  15  139.68    7.27
  -1  -6  15  160.21   10.28
   1  -6 -15  140.47    8.27
   1   6 -14  808.42   29.78
   1   6 -14  831.08   31.43
  -1   6  14  759.92   30.99
  -1  -6  14  682.29   32.60
   1  -6 -14  801.77   29.49
   1   6 -13  132.92    7.17
   1   6 -13  114.14    6.80
  -1   6  13  130.59    7.47
  -1  -6  13  116.73    8.51
   1  -6 -13  131.69    7.25
   1   6 -12  841.75   30.70
   1   6 -12  737.36   30.84
  -1   6  12  878.13   30.59
  -1  -6  12  937.56   35.42
   1  -6 -12  810.78   29.78
   1   6 -11   11.77    3.09
   1   6 -11   10.06    3.51
  -1   6  11    7.14    3.82
  -1  -6  11   -2.63    4.22
   1  -6 -11   -3.21    3.38
   1   6 -10  331.74   16.12
   1   6 -10  428.24   15.20
  -1   6  10  355.67   17.75
  -1  -6  10  283.15   17.65
   1  -6 -10  362.60   14.19
   1   6  -9  139.14    7.69
   1   6  -9  145.46    7.20
  -1   6   9  127.23    7.16
  -1  -6   9  107.84    6.79
   1  -6  -9  134.24    7.31
   1   6  -8    1.62    2.51
   1   6  -8    2.34    3.27
  -1   6   8    5.50    3.17
  -1  -6   8    5.79    2.74
   1  -6  -8   -0.38    2.35
   1   6  -7  133.95    6.54
   1   6  -7  123.30    7.19
  -1   6   7  131.02    7.89
  -1  -6   7  116.05    6.08
   1  -6  -7  129.27    7.38
   1   6  -6   26.57    3.41
   1   6  -6   20.86    3.41
  -1   6   6   14.90    3.14
  -1  -6   6   18.21    3.36
   1  -6  -6   12.37    3.47
   1   6  -5   19.94    3.20
   1   6  -5   15.93    2.73
  -1   6   5    7.85    2.98
  -1   6   5   18.62    3.14
  -1  -6   5   15.54    3.15
   1  -6  -5   19.18    3.05
   1   6  -4  155.29    7.31
   1   6  -4  174.11    8.02
  -1   6   4  141.55    8.41
  -1   6   4  159.01    7.30
  -1  -6   4  115.32    7.12
   1  -6  -4  146.37    8.00
   1   6  -3   11.92    3.50
   1   6  -3    9.24    3.17
  -1   6   3   16.88    3.04
  -1   6   3   15.12    3.19
  -1  -6   3   16.22    3.31
   1  -6  -3   17.90    3.69
   1   6  -2 1266.51   44.50
   1   6  -2 1406.28   43.76
  -1   6   2 1198.69   44.85
  -1   6   2 1208.81   44.55
  -1  -6   2 1308.87   45.80
   1  -6  -2 1246.78   43.40
   1   6  -1    7.82    3.41
   1   6  -1    1.07    3.20
  -1   6   1   12.87    3.03
  -1   6   1    9.96    3.39
  -1  -6   1   10.26    2.65
   1  -6  -1    9.66    2.19
   1   6   0 1195.33   48.99
   1   6   0 1166.88   41.76
  -1   6   0 1289.05   43.00
  -1   6   0 1325.56   44.45
  -1  -6   0 1123.56   39.56
   1  -6   0 1208.82   40.08
   1   6   1  129.20    6.99
  -1   6  -1  143.91    6.96
  -1   6  -1  156.03    7.44
  -1  -6  -1  112.92    6.55
   1  -6   1  143.57    6.24
   1   6   2  630.56   22.75
  -1   6  -2  666.73   24.32
  -1   6  -2  691.27   25.23
  -1  -6  -2  667.60   23.60
   1  -6   2  605.69   21.71
   1   6   3    6.57    3.24
  -1   6  -3   11.18    3.13
  -1   6  -3    8.53    3.12
  -1  -6  -3    4.68    3.22
   1  -6   3   14.81    3.77
   1  -6   3   14.15    2.45
   1   6   4  351.16   14.31
  -1   6  -4  323.46   13.37
  -1   6  -4  329.28   12.43
  -1  -6  -4  303.66   11.68
   1  -6   4  301.65   14.39
   1  -6   4  294.97   11.97
   1   6   5   51.25    4.38
  -1   6  -5   34.06    3.96
  -1   6  -5   49.91    4.19
  -1  -6  -5   49.27    4.26
   1  -6   5   51.19    5.36
   1   6   6  113.70    7.10
  -1   6  -6  126.38    6.91
  -1   6  -6  125.18    6.20
  -1  -6  -6  115.72    6.03
   1  -6   6  114.19    6.37
   1  -6   6   83.86    5.42
   1   6   7  105.72    6.23
  -1   6  -7   98.42    5.70
  -1   6  -7  111.42    6.01
  -1  -6  -7  109.61    6.91
   1  -6   7   98.39    6.44
   1   6   8   61.41    4.17
  -1   6  -8   71.47    4.43
  -1   6  -8   55.23    4.93
  -1  -6  -8   70.09    5.16
   1  -6   8   69.60    5.58
  -1   6  -9  119.37    7.22
  -1   6  -9  155.52    7.30
  -1  -6  -9  108.14    6.11
   1  -6   9  101.33    6.35
   1   6  10   98.53    6.19
  -1   6 -10   98.89    5.40
  -1   6 -10   78.99    5.62
  -1  -6 -10   81.16    6.25
   1  -6  10  106.02    6.75
   1   6  11  118.43    6.97
  -1   6 -11  153.97    7.29
  -1   6 -11  123.41    6.98
  -1  -6 -11  131.40    7.75
   1  -6  11  152.77    8.52
   1   6  12   60.03    5.97
  -1   6 -12   86.39    5.31
  -1   6 -12   72.00    5.59
  -1  -6 -12   73.60    5.11
   1  -6  12   44.40    6.58
   1   6  13    4.30    4.08
  -1   6 -13   -1.03    3.64
  -1   6 -13    4.07    2.65
  -1  -6 -13    3.31    3.55
   1  -6  13    8.48    5.18
   1   6  14    8.51    4.02
  -1   6 -14    3.05    3.67
  -1   6 -14   -1.38    4.34
  -1  -6 -14   13.94    3.98
   1  -6  14    5.87    6.03
   1   6  15  110.72    8.35
  -1   6 -15  125.18    9.19
  -1   6 -15  119.42    7.53
  -1  -6 -15  142.02    8.30
   1  -6  15  144.13    9.01
   1   6  16   -7.40    4.55
  -1   6 -16    0.78    3.68
  -1   6 -16    3.53    4.01
  -1  -6 -16    9.66    4.15
   1  -6  16   -1.27    6.30
   1   6  17   14.27    4.61
  -1   6 -17   10.10    4.12
  -1   6 -17   16.13    3.47
  -1  -6 -17   11.81    3.54
   1  -6  17    8.46    5.06
   1   6  18   33.53    4.40
  -1   6 -18   27.51    4.55
  -1   6 -18   18.93    4.91
  -1  -6 -18   35.53    4.54
   1  -6  18   27.14    6.40
   1   6  19   12.07    4.37
  -1   6 -19    4.48    2.90
  -1   6 -19   15.37    4.66
  -1  -6 -19    3.69    4.13
   1  -6  19   -3.42    5.86
  -1   6 -20   15.25    4.42
   1  -6  20   15.24    7.06
  -1   6 -21   -1.18    4.67
   1   7 -19   86.72    6.64
   1   7 -18   38.37    5.50
   1   7 -18   43.27    5.30
  -1  -7  18   37.33    6.92
   1  -7 -18   43.97    4.45
   1   7 -17   21.13    4.30
   1   7 -17   15.89    4.37
  -1   7  17   21.82    3.64
  -1  -7  17   22.62    5.50
   1  -7 -17   25.68    3.86
   1   7 -16   39.58    4.71
   1   7 -16   16.17    4.97
  -1   7  16   37.10    5.01
  -1  -7  16   40.69    6.17
   1  -7 -16   43.16    5.18
   1   7 -15  230.41   10.47
   1   7 -15  237.16   12.34
  -1   7  15  222.69   11.86
  -1  -7  15  217.45   11.37
   1  -7 -15  223.87   10.30
   1   7 -14   63.25    5.42
   1   7 -14   45.23    6.17
  -1   7  14   53.38    4.94
   1  -7 -14   47.68    4.88
   1   7 -13  576.51   22.45
   1   7 -13  568.62   24.24
  -1   7  13  534.15   23.75
   1  -7 -13  553.63   21.39
   1   7 -12   34.35    4.39
   1   7 -12   43.48    5.19
  -1   7  12   46.12    4.95
   1  -7 -12   39.88    4.31
   1   7 -11  830.44   31.98
  -1   7  11  843.55   34.95
   1  -7 -11  801.38   29.35
   1   7 -10   24.36    4.16
   1   7 -10   20.47    4.09
  -1   7  10   19.34    4.20
  -1  -7  10   17.24    4.32
   1  -7 -10   21.31    4.66
   1   7  -9   91.94    6.57
  -1   7   9  102.68    6.92
  -1  -7   9  113.44    7.09
   1  -7  -9  122.31    6.84
   1   7  -8   22.07    3.97
   1   7  -8   12.62    4.22
  -1   7   8   -1.69    3.44
  -1  -7   8    1.67    4.06
   1  -7  -8    1.98    4.07
   1   7  -7    2.52    3.31
   1   7  -7    8.40    3.83
  -1   7   7    2.84    2.97
  -1   7   7    1.14    3.33
  -1  -7   7    7.18    3.96
   1  -7  -7    2.31    3.11
   1   7  -6   60.12    4.95
   1   7  -6   92.30    5.65
  -1   7   6   55.43    5.39
  -1   7   6   75.86    5.41
  -1  -7   6   63.73    4.97
   1  -7  -6   72.63    5.80
   1   7  -5    1.89    3.08
   1   7  -5    9.95    3.34
  -1   7   5   -3.79    2.96
  -1   7   5    1.12    3.15
  -1  -7   5    5.85    3.54
   1  -7  -5    6.41    3.15
   1   7  -4   -1.80    3.53
   1   7  -4   -5.12    3.32
  -1   7   4   -0.25    2.91
  -1   7   4    4.46    3.26
  -1  -7   4   -2.98    3.43
   1  -7  -4    7.17    3.12
   1   7  -3  474.30   18.74
   1   7  -3  433.04   18.72
  -1   7   3  419.54   16.31
  -1   7   3  452.27   16.06
  -1  -7   3  383.35   15.55
   1  -7  -3  443.91   16.83
   1   7  -2   58.12    4.89
   1   7  -2   53.94    4.95
  -1   7   2   57.76    4.41
  -1   7   2   56.05    4.24
  -1  -7   2   59.48    5.34
   1  -7  -2   53.07    4.38
   1   7  -1 1701.19   57.63
   1   7  -1 1662.62   56.07
  -1   7   1 1606.22   55.22
  -1   7   1 1699.17   58.38
  -1  -7   1 1546.88   60.14
   1  -7  -1 1634.52   54.58
   1   7   0    5.79    3.61
   1   7   0    3.98    2.52
  -1   7   0   11.47    3.56
  -1   7   0   13.54    3.33
  -1  -7   0   10.51    3.73
   1  -7   0    7.94    3.63
   1   7   1  997.42   40.78
   1   7   1  952.51   32.44
  -1   7  -1 1005.54   37.37
  -1   7  -1 1028.43   35.42
  -1  -7  -1 1014.57   34.57
   1  -7   1  954.26   33.30
   1   7   2   -0.21    3.40
  -1   7  -2    0.61    3.18
  -1   7  -2    1.72    3.27
  -1  -7  -2    2.93    3.61
   1  -7   2    0.84    2.46
   1   7   3  573.09   23.44
  -1   7  -3  552.05   21.59
  -1   7  -3  512.42   21.20
  -1  -7  -3  530.85   20.98
   1  -7   3  458.76   17.59
   1   7   4  222.16   12.55
  -1   7  -4  240.31   10.59
  -1   7  -4  252.46   11.41
  -1  -7  -4  226.38    9.17
   1  -7   4  240.31   11.63
   1   7   5   38.86    4.45
  -1   7  -5   30.92    4.23
  -1   7  -5   45.16    4.50
  -1  -7  -5   40.93    4.05
   1  -7   5   43.01    5.58
   1  -7   5   35.68    4.40
   1   7   6    2.25    3.96
  -1   7  -6    2.00    3.18
  -1   7  -6   11.43    3.74
  -1  -7  -6   -5.14    3.49
   1  -7   6   -0.48    4.05
   1  -7   6    2.20    3.91
   1   7   7   55.04    4.89
  -1   7  -7   50.18    4.05
  -1   7  -7   58.08    5.64
  -1  -7  -7   53.82    4.65
   1  -7   7   51.52    5.57
   1  -7   7   44.05    4.16
   1   7   8  435.29   18.22
  -1   7  -8  472.84   18.17
  -1   7  -8  459.53   17.47
  -1  -7  -8  414.85   15.59
   1  -7   8  435.91   21.41
   1   7   9  141.82    8.78
  -1   7  -9  171.53    9.17
  -1   7  -9  151.05    7.53
  -1  -7  -9  140.59    7.09
   1  -7   9  160.05    8.39
   1   7  10   -2.47    3.81
  -1   7 -10   -9.92    3.85
  -1   7 -10    8.79    4.08
  -1  -7 -10   -2.01    3.34
   1  -7  10    3.22    4.85
   1   7  11  194.60   13.53
  -1   7 -11  188.23    9.17
  -1   7 -11  218.44   10.21
  -1  -7 -11  200.81   11.08
   1  -7  11  234.23   10.17
   1   7  12   67.43    6.04
  -1   7 -12   80.36    5.57
  -1   7 -12   88.75    6.72
  -1  -7 -12   73.14    5.66
   1  -7  12   81.18    7.03
   1   7  13   21.84    4.85
  -1   7 -13   -3.04    4.02
  -1   7 -13   10.19    4.36
  -1  -7 -13   21.83    4.25
   1  -7  13   11.41    5.64
   1   7  14   38.88    5.97
  -1   7 -14   32.18    5.00
  -1   7 -14   23.83    4.94
  -1  -7 -14   28.52    5.09
   1  -7  14   17.81    6.75
   1   7  15   -0.63    4.22
  -1   7 -15    5.54    4.27
  -1   7 -15    6.02    4.27
  -1  -7 -15    1.91    4.01
   1  -7  15   -6.97    5.02
   1   7  16    2.67    5.35
  -1   7 -16    7.76    3.97
  -1  -7 -16   18.59    4.08
   1  -7  16   18.20    5.47
   1   7  17   25.73    4.97
  -1   7 -17   27.96    4.71
  -1   7 -17   28.32    5.11
  -1  -7 -17   36.01    4.62
   1   7  18   20.52   12.86
  -1   7 -18    0.79    4.34
  -1  -7 -18   -2.31    3.69
   1  -7  18   -5.53    7.10
  -1   7 -19    6.53    4.76
   1  -7  19   21.30    5.53
  -1   7 -20   11.25    4.83
   1   8 -19   97.83    8.28
   1   8 -18    0.62    4.49
   1   8 -17   75.39    6.47
   1   8 -16   -0.10    4.04
   1   8 -16    2.07    4.57
  -1   8  16    4.26    4.47
   1  -8 -16   -9.47    4.08
   1   8 -15    8.32    4.22
   1   8 -15    6.04    4.27
  -1   8  15   24.12    5.82
   1  -8 -15   12.29    3.80
   1   8 -14   99.56    7.30
   1   8 -14   90.98    7.93
  -1   8  14  106.59    7.32
   1  -8 -14   84.89    6.64
   1   8 -13   14.74    4.43
   1   8 -13   24.72    5.03
  -1   8  13    9.99    4.42
   1  -8 -13   24.47    4.95
   1   8 -12   10.21    4.17
   1   8 -12    3.99    3.28
  -1   8  12    5.88    3.93
   1  -8 -12    5.01    3.95
   1   8 -11  152.84    8.66
   1   8 -11  143.06    9.49
  -1   8  11  175.72    8.40
   1  -8 -11  184.89    9.03
   1   8 -10    4.99    4.21
   1   8 -10   -4.35    4.47
  -1   8  10    7.35    3.71
  -1   8  10   -1.76    3.96
  -1  -8  10    3.34    4.62
   1  -8 -10   -9.93    3.48
   1   8  -9   45.23    5.32
   1   8  -9   35.63    4.98
  -1   8   9   40.59    5.07
  -1   8   9   58.50    5.48
  -1  -8   9   36.41    5.31
   1  -8  -9   49.74    5.57
   1   8  -8   69.57    6.22
   1   8  -8  110.07    6.45
  -1   8   8   80.52    7.44
  -1   8   8   88.70    6.08
  -1  -8   8   83.31    6.37
   1  -8  -8   81.43    6.88
   1   8  -7   69.57    5.63
   1   8  -7   58.97    5.42
  -1   8   7   40.30    5.43
  -1   8   7   50.13    5.60
  -1  -8   7   41.97    5.51
   1  -8  -7   32.95    4.91
   1   8  -6   26.44    4.53
   1   8  -6   28.36    5.19
  -1   8   6   34.87    4.54
  -1   8   6   30.67    4.59
  -1  -8   6   29.72    4.88
   1  -8  -6   29.23    4.33
   1   8  -5    8.18    3.14
   1   8  -5   13.70    4.56
  -1   8   5   16.06    3.86
  -1   8   5   14.03    3.72
  -1  -8   5   14.69    3.44
   1  -8  -5   25.35    4.04
   1   8  -4   42.67    4.66
   1   8  -4   41.34    4.99
  -1   8   4   40.65    4.66
  -1   8   4   38.66    4.48
  -1  -8   4   33.93    4.69
   1  -8  -4   30.05    4.43
   1   8  -3   20.42    4.09
   1   8  -3   35.53    4.69
  -1   8   3   41.44    4.19
  -1   8   3   36.31    4.20
  -1  -8   3   33.53    4.89
   1  -8  -3   34.56    4.76
   1   8  -2   98.89    6.56
   1   8  -2  110.76    6.70
  -1   8   2   88.42    6.09
  -1   8   2   94.69    6.00
  -1  -8   2   95.41    6.39
   1  -8  -2   86.62    6.62
   1   8  -1   11.17    4.15
   1   8  -1   16.59    4.34
  -1   8   1    7.65    3.60
  -1   8   1    6.74    3.77
  -1  -8   1    7.23    2.72
   1  -8  -1    3.05    2.77
   1   8   0   45.55    4.82
   1   8   0   58.31    5.10
  -1   8   0   46.50    4.62
  -1   8   0   46.32    4.82
  -1  -8   0   37.77    4.85
   1  -8   0   45.34    5.20
   1   8   1    1.31    3.96
   1   8   1   -0.01    3.64
  -1   8  -1    4.54    3.50
  -1   8  -1    7.58    3.82
   1  -8   1   -8.00    3.76
   1   8   2   24.65    4.53
   1   8   2   26.70    4.28
  -1   8  -2   21.53    3.94
  -1   8  -2   22.80    4.41
  -1  -8  -2   26.67    4.59
   1  -8   2   44.16    4.81
   1   8   3  160.72   10.09
   1   8   3  176.11    9.67
  -1   8  -3  170.84    9.35
  -1   8  -3  178.08    8.85
  -1  -8  -3  158.44    7.16
   1  -8   3  156.97    7.57
   1   8   4    0.35    4.39
  -1   8  -4   16.44    4.15
  -1   8  -4   15.64    4.19
  -1  -8  -4   22.24    4.54
   1  -8   4   22.44    4.19
   1   8   5   88.34    6.45
  -1   8  -5   77.33    5.94
  -1   8  -5   80.92    6.30
  -1  -8  -5   74.77    5.99
   1  -8   5   76.97    5.98
   1   8   6   52.06    5.27
  -1   8  -6   40.85    4.04
  -1   8  -6   48.74    4.79
  -1  -8  -6   53.09    4.80
   1  -8   6   34.73    5.08
   1   8   7  145.54    8.30
  -1   8  -7  162.23    8.85
  -1   8  -7  157.46    8.59
  -1  -8  -7  141.56    7.56
   1  -8   7  141.08    9.26
   1   8   8   16.36    5.22
  -1   8  -8    1.09    4.07
  -1   8  -8   13.78    4.51
  -1  -8  -8   16.50    4.26
   1  -8   8   16.03    5.14
   1   8   9  281.73   13.53
  -1   8  -9  321.98   13.24
  -1   8  -9  234.12   12.20
  -1  -8  -9  287.47   14.49
   1  -8   9  245.86   13.91
   1   8  10   20.37    4.75
  -1   8 -10   20.82    4.45
  -1   8 -10   12.42    4.61
  -1  -8 -10   17.22    4.46
   1  -8  10   15.41    5.49
   1   8  11   74.32    6.50
  -1   8 -11   80.88    6.06
  -1   8 -11   69.11    6.72
  -1  -8 -11   95.26    6.90
   1  -8  11   86.62    8.15
   1   8  12    5.34    4.52
  -1   8 -12    9.37    4.33
  -1   8 -12   -3.07    4.21
  -1  -8 -12    3.92    3.99
   1  -8  12   -0.49    5.24
   1   8  13  281.92   16.13
  -1   8 -13  315.99   14.31
  -1   8 -13  266.60   12.99
  -1  -8 -13  348.51   14.73
   1  -8  13  276.53   14.45
   1   8  14   49.53    5.33
  -1   8 -14   45.24    4.62
  -1   8 -14   46.13    6.22
  -1  -8 -14   44.08    5.02
   1  -8  14   36.42    6.81
   1   8  15    5.25    4.59
  -1   8 -15    4.93    4.28
  -1   8 -15   12.74    4.84
  -1  -8 -15   18.43    4.67
   1  -8  15   14.08    5.87
   1   8  16    8.14    5.15
  -1   8 -16    6.62    4.30
  -1  -8 -16   10.46    4.96
   1  -8  16   -6.80    5.61
  -1   8 -17   -2.46    3.20
  -1  -8 -17   -6.20    4.87
   1  -8  17    7.51    6.06
  -1   8 -18   43.86    6.58
   1  -8  18   35.31    6.34
  -1   8 -19   19.09    5.55
   1  -8  19   -6.82    5.64
   1   9 -18   57.23    6.17
  -1   9  18   77.81    8.62
   1   9 -17   79.78    7.75
  -1   9  17   67.14    7.57
   1   9 -16    9.78    4.52
  -1   9  16   12.21    4.26
   1   9 -15   22.01    5.33
  -1   9  15   16.44    4.57
  -1   9  15   66.01   14.38
   1  -9 -15   15.26    4.85
   1   9 -14   96.72    6.38
   1   9 -14   73.06    7.07
  -1   9  14   82.90    8.61
  -1   9  14   92.82    7.25
   1  -9 -14  109.61    7.73
   1   9 -13   38.38    5.79
   1   9 -13   50.99    6.04
  -1   9  13   32.47    5.66
  -1   9  13   40.96    6.41
   1  -9 -13   52.29    5.99
   1   9 -12    8.80    4.21
   1   9 -12    8.62    5.04
  -1   9  12   14.14    4.04
  -1   9  12    6.06    4.10
   1  -9 -12   15.70    4.31
   1   9 -11   83.30    7.39
   1   9 -11  109.25    7.59
  -1   9  11   96.67    7.95
  -1   9  11   71.33    7.19
   1  -9 -11  104.86    8.16
   1   9 -10    1.48    2.98
   1   9 -10    4.31    4.32
  -1   9  10    2.54    4.23
  -1   9  10    4.17    4.15
  -1  -9  10   -2.49    3.45
   1  -9 -10  -11.87    3.97
   1   9  -9  226.02   12.64
   1   9  -9  236.16   10.82
  -1   9   9  223.94   13.20
  -1   9   9  211.70   11.63
  -1  -9   9  233.83   11.56
   1  -9  -9  228.11   10.48
   1   9  -8   13.36    5.03
   1   9  -8   19.12    4.65
  -1   9   8    6.42    4.48
  -1   9   8   37.36    5.38
  -1  -9   8   11.66    4.69
   1  -9  -8   16.69    4.98
   1   9  -7  156.01    8.97
   1   9  -7  147.16    9.72
  -1   9   7  170.76    9.61
  -1   9   7  192.29   10.53
  -1  -9   7  173.99    8.20
   1  -9  -7  161.78    9.99
   1   9  -6   69.98    5.90
   1   9  -6   60.03    6.23
  -1   9   6   70.11    5.75
  -1   9   6   73.29    6.65
  -1  -9   6   68.13    6.64
   1  -9  -6   64.74    6.22
   1   9  -5  325.27   14.78
   1   9  -5  329.17   14.22
  -1   9   5  308.51   13.73
  -1   9   5  277.97   12.51
  -1  -9   5  316.24   14.90
   1  -9  -5  305.85   16.31
   1   9  -4   77.21    6.22
   1   9  -4   73.74    6.63
  -1   9   4   61.47    5.52
  -1   9   4   78.72    5.83
  -1  -9   4   67.05    5.79
   1  -9  -4   74.54    6.34
   1   9  -3  171.09    9.99
   1   9  -3  185.61    9.40
  -1   9   3  165.68    9.04
  -1   9   3  145.73    8.53
  -1  -9   3  168.41   10.61
   1  -9  -3  163.29    8.98
   1   9  -2    9.54    4.57
   1   9  -2   13.94    4.61
  -1   9   2   -2.75    4.15
  -1   9   2    5.68    4.09
  -1  -9   2    3.81    3.13
   1  -9  -2    8.14    4.49
   1   9  -1  112.67    7.28
   1   9  -1  113.88    7.42
  -1   9   1   75.74    6.16
  -1   9   1  105.76    6.74
  -1  -9   1   89.44    7.55
   1  -9  -1   95.22    6.24
   1   9   0   10.75    4.37
   1   9   0   31.54    4.73
  -1   9   0   11.50    4.62
  -1   9   0   10.32    3.23
  -1  -9   0    8.79    3.41
   1  -9   0    2.78    4.51
   1   9   1  237.82   10.52
   1   9   1  233.00   11.15
  -1   9  -1  240.53   11.56
  -1   9  -1  273.94   12.78
  -1  -9  -1  258.98   11.96
   1  -9   1  249.08   12.41
   1   9   2   32.47    5.05
   1   9   2   42.86    3.55
  -1   9  -2   35.75    4.81
  -1   9  -2   32.95    5.25
  -1  -9  -2   40.63    5.65
   1  -9   2   41.49    4.04
   1   9   3   77.75    6.80
   1   9   3  101.87    7.09
  -1   9  -3  100.19    7.17
  -1   9  -3   78.66    6.00
  -1  -9  -3   91.91    6.99
   1  -9   3   92.22    6.94
   1   9   4   38.14    5.55
   1   9   4   47.33    5.87
  -1   9  -4   52.20    4.43
  -1   9  -4   42.90    5.84
  -1  -9  -4   36.79    4.37
   1  -9   4   36.65    5.38
   1   9   5  222.46   13.57
   1   9   5  231.69   12.14
  -1   9  -5  209.35   10.96
  -1   9  -5  220.65   11.90
  -1  -9  -5  220.17   10.45
   1  -9   5  191.13   10.45
   1   9   6  131.01    8.04
  -1   9  -6  125.14    7.21
  -1   9  -6  133.68    8.66
  -1  -9  -6  129.95    7.31
   1  -9   6  118.72    7.69
   1   9   7  202.04   11.51
  -1   9  -7  203.87   11.37
  -1   9  -7  255.29   12.09
  -1  -9  -7  208.11   10.27
   1  -9   7  217.11   11.11
   1   9   8  958.94   38.66
  -1   9  -8 1024.35   39.66
  -1   9  -8  969.45   35.66
  -1  -9  -8  995.04   33.84
   1   9   9  116.44    7.72
  -1   9  -9  129.10    8.03
  -1  -9  -9   95.88    7.22
   1   9  10  122.55    9.70
  -1   9 -10  126.04    7.83
  -1   9 -10   95.36    7.96
  -1  -9 -10  117.41    7.88
   1   9  11    7.66    5.09
  -1   9 -11   12.34    4.86
  -1   9 -11   30.79    5.53
  -1  -9 -11    3.47    4.31
   1   9  12   27.63    5.27
  -1   9 -12   15.38    3.84
  -1   9 -12    6.46    4.72
  -1  -9 -12   24.00    5.03
   1  -9  12    2.43    6.22
   1   9  13   60.34    6.66
  -1   9 -13   68.95    6.65
  -1   9 -13   68.90    7.25
  -1  -9 -13   52.81    5.31
   1  -9  13   58.48    7.35
   1   9  14    7.44    4.75
  -1   9 -14    1.28    4.70
  -1  -9 -14    6.24    4.61
   1  -9  14   -7.72    5.84
   1   9  15   -4.93    4.77
  -1   9 -15   17.48    5.45
  -1  -9 -15   13.40    4.27
   1  -9  15   14.95    6.49
  -1   9 -16   18.98    5.02
  -1  -9 -16   24.99    4.59
   1  -9  16   15.81    6.43
  -1   9 -17   50.43    7.22
   1  -9  17   25.58    6.76
  -1   9 -18   17.37    5.37
   1  -9  18   20.27    7.78
   1  10 -16  163.44    9.92
  -1  10  16  124.73   10.58
   1  10 -15   51.35    6.26
  -1  10  15   47.65    6.69
   1  10 -14   26.77    5.98
  -1  10  14   36.65    5.55
   1 -10 -14   46.11    6.05
   1  10 -13   98.94    7.15
  -1  10  13   99.09    8.15
  -1  10  13   95.81    8.56
   1 -10 -13  124.68    9.11
   1  10 -12   30.40    5.45
  -1  10  12   33.31    5.76
  -1  10  12   36.71    5.35
   1 -10 -12   37.12    5.29
   1  10 -11    5.63    4.41
   1  10 -11    5.57    4.86
  -1  10  11   16.08    5.80
  -1  10  11   -7.77    4.47
   1 -10 -11   -3.31    4.21
   1  10 -10   26.54    5.29
   1  10 -10   37.08    5.84
  -1  10  10   35.43    6.12
  -1  10  10   30.97    5.14
  -1 -10  10   43.92    5.28
   1 -10 -10   55.85    6.12
   1  10  -9   61.74    6.25
   1  10  -9   57.54    6.79
  -1  10   9   85.38    6.79
  -1  10   9   77.01    6.41
  -1 -10   9   58.34    7.22
   1 -10  -9   74.74    6.12
   1  10  -8  172.31    9.08
   1  10  -8  154.77   11.45
  -1  10   8  203.22    9.95
  -1  10   8  203.67   10.74
  -1 -10   8  156.46    8.84
   1 -10  -8  197.08   10.51
   1  10  -7   87.24    7.75
   1  10  -7   69.09    6.68
  -1  10   7   77.06    6.61
  -1  10   7   77.03    6.93
  -1 -10   7   82.70    7.69
   1 -10  -7   67.98    7.03
   1  10  -6  491.81   20.30
   1  10  -6  411.72   18.79
  -1  10   6  415.73   19.87
  -1  10   6  439.30   20.53
  -1 -10   6  397.27   16.47
   1 -10  -6  424.97   18.90
   1  10  -5   27.91    5.99
   1  10  -5   11.73    5.07
  -1  10   5   25.55    5.02
  -1  10   5   15.81    5.27
  -1 -10   5    8.36    5.79
   1 -10  -5   24.16    5.14
   1  10  -4  388.93   16.62
   1  10  -4  375.17   15.38
  -1  10   4  323.96   16.12
  -1  10   4  343.00   14.27
  -1 -10   4  275.53   13.80
   1 -10  -4  360.41   14.00
   1  10  -3    9.12    4.90
   1  10  -3    1.16    3.33
  -1  10   3   -1.47    4.38
  -1  10   3   20.12    5.01
  -1 -10   3    3.10    5.25
   1 -10  -3    5.86    3.31
   1  10  -2   33.92    5.35
   1  10  -2   40.25    6.33
  -1  10   2   23.17    5.27
  -1  10   2   31.06    5.83
  -1 -10   2   33.20    5.99
   1 -10  -2   37.50    4.14
   1  10  -1   23.87    5.24
   1  10  -1   10.29    4.96
  -1  10   1    3.70    4.17
  -1  10   1   14.30    4.84
  -1 -10   1    0.75    4.14
   1 -10  -1   -2.22    4.21
   1  10   0   20.85    5.03
   1  10   0   44.12    5.84
  -1  10   0   21.29    4.94
  -1  10   0   38.12    5.25
  -1 -10   0   39.69    6.10
   1 -10   0   29.33    5.25
   1  10   1   54.61    6.09
   1  10   1   53.76    5.66
  -1  10  -1   57.97    6.25
  -1  10  -1   59.05    5.78
  -1 -10  -1   52.53    6.38
   1 -10   1   59.01    7.03
   1  10   2   94.51    7.77
   1  10   2  111.98    7.76
  -1  10  -2  104.65    7.10
  -1  10  -2  100.44    7.08
  -1 -10  -2   94.89    7.72
   1 -10   2  108.52    7.13
   1  10   3    7.72    4.63
   1  10   3    3.42    4.88
  -1  10  -3    8.14    4.35
  -1  10  -3    3.73    4.52
  -1 -10  -3   23.59    5.18
   1 -10   3    2.92    3.80
   1  10   4  162.43   11.16
   1  10   4  156.70    9.71
  -1  10  -4  140.94    9.57
  -1  10  -4  161.76    9.57
  -1 -10  -4  162.17    9.62
   1 -10   4  157.93    9.19
   1  10   5   26.28    5.82
   1  10   5   32.73    6.24
  -1  10  -5   48.01    5.67
  -1  10  -5   36.02    5.37
  -1 -10  -5   28.54    5.83
   1 -10   5   31.02    6.16
   1  10   6  301.74   18.98
   1  10   6  365.64   16.84
  -1  10  -6  314.03   15.22
  -1  10  -6  318.88   14.35
  -1 -10  -6  355.54   16.41
   1 -10   6  281.52   14.74
   1  10   7  236.39   15.66
   1  10   7  286.68   12.96
  -1  10  -7  238.92   14.00
  -1  10  -7  249.39   12.15
  -1 -10  -7  286.31   15.14
   1 -10   7  252.02   13.68
   1  10   8   49.28    7.03
   1  10   8   72.69    6.95
  -1  10  -8   68.97    7.29
  -1  10  -8   70.74    7.19
  -1 -10  -8   63.78    6.82
   1  10   9  309.42   14.32
  -1  10  -9  294.38   15.45
  -1  10  -9  304.36   15.07
  -1 -10  -9  293.47   13.63
   1  10  10   -2.51    5.79
  -1  10 -10    3.45    4.54
  -1  10 -10    8.21    4.86
  -1 -10 -10   -4.20    4.58
   1  10  11    6.36    6.05
  -1  10 -11    0.60    4.81
  -1  10 -11   11.17    4.83
  -1 -10 -11    8.49    4.69
   1  10  12   14.08    4.62
  -1  10 -12    4.82    4.89
  -1 -10 -12    7.72    4.53
   1  10  13    3.13    4.01
  -1  10 -13   -3.27    3.39
  -1 -10 -13    6.95    4.97
   1  10  14   21.13    5.67
  -1  10 -14   25.75    6.15
  -1 -10 -14   13.92    4.95
  -1  10 -15   75.02    7.28
  -1 -10 -15  103.91    8.29
  -1  10 -16    3.32    5.42
   1  11 -14   88.09    8.48
  -1  11  14   64.49    7.75
   1  11 -13   -1.66    3.90
  -1  11  13   -3.74    5.70
   1  11 -12    5.54    5.07
  -1  11  12   -2.86    4.79
   1 -11 -12   -0.49    4.83
   1  11 -11   -0.80    3.13
  -1  11  11  -10.94    4.37
  -1  11  11    6.45    5.00
   1 -11 -11    3.45    5.02
   1  11 -10   25.86    5.98
  -1  11  10   58.50   10.48
  -1  11  10   32.37    5.51
  -1 -11  10   16.80    6.02
   1 -11 -10   21.73    5.50
   1  11  -9    0.69    3.07
  -1  11   9    2.65    4.55
  -1  11   9   -1.09    4.60
  -1 -11   9   -1.16    3.83
   1 -11  -9   -2.65    3.59
   1  11  -8   22.38    5.36
   1  11  -8   26.75    5.59
  -1  11   8   27.75    5.41
  -1  11   8   33.49    5.79
  -1 -11   8   26.85    6.59
   1 -11  -8   27.43    5.59
   1  11  -7   13.49    5.04
   1  11  -7   13.80    4.90
  -1  11   7    5.91    4.89
  -1  11   7    6.18    5.04
  -1 -11   7    3.51    3.84
   1 -11  -7    9.66    5.06
   1  11  -6   -0.22    5.21
   1  11  -6   -2.93    4.56
  -1  11   6   -4.05    4.41
  -1  11   6   -1.89    4.90
  -1 -11   6   -7.35    5.28
   1 -11  -6   12.85    4.32
   1  11  -5   20.64    5.70
   1  11  -5   38.74    5.90
  -1  11   5   34.56    5.70
  -1  11   5   28.26    5.93
  -1 -11   5   34.75    6.00
   1 -11  -5   18.77    6.13
   1  11  -4   18.00    5.49
   1  11  -4   22.73    5.75
  -1  11   4   39.26    5.57
  -1  11   4   10.51    5.21
  -1 -11   4   10.18    3.88
   1 -11  -4   27.26    5.90
   1  11  -3   -5.21    3.82
   1  11  -3   -6.34    4.76
  -1  11   3    5.13    4.62
  -1  11   3   -6.69    4.84
  -1 -11   3    7.61    6.54
   1 -11  -3  -10.01    5.11
   1  11  -2   23.07    6.15
   1  11  -2   23.82    5.11
  -1  11   2   34.60    5.78
  -1  11   2   29.83    5.84
  -1 -11   2   26.83    6.06
   1 -11  -2   40.73    6.68
   1  11  -1   29.47    6.46
   1  11  -1   18.20    7.08
  -1  11   1   10.96    5.07
  -1  11   1    2.99    4.78
  -1 -11   1   31.31    6.68
   1 -11  -1   26.40    6.32
   1  11   0   42.10    6.65
   1  11   0   49.40    6.36
  -1  11   0   42.09    6.46
  -1  11   0   52.77    6.44
  -1 -11   0   42.10    6.10
   1 -11   0   46.17    6.71
   1  11   1    3.64    4.75
   1  11   1   36.28    5.53
  -1  11  -1   32.60    5.96
  -1  11  -1   14.63    5.03
  -1 -11  -1   25.47    5.55
   1 -11   1   13.39    5.30
   1  11   2   28.68    5.69
   1  11   2   16.21    5.97
  -1  11  -2   18.67    5.41
  -1  11  -2   24.91    5.48
  -1 -11  -2   22.58    5.73
   1 -11   2    8.76    5.28
   1  11   3   -7.65    4.90
   1  11   3   -3.85    4.97
  -1  11  -3   19.72    5.80
  -1  11  -3   -1.44    4.66
  -1 -11  -3   -6.76    5.27
   1 -11   3   -0.31    5.40
   1  11   4   -6.67    5.18
   1  11   4    3.86    5.23
  -1  11  -4    0.56    3.36
  -1  11  -4    5.89    4.98
  -1 -11  -4    4.46    5.67
   1 -11   4    7.75    3.95
   1  11   5    3.01    5.01
   1  11   5    8.48    5.63
  -1  11  -5   -0.34    5.13
  -1  11  -5   -2.05    4.64
  -1 -11  -5   10.19    5.78
   1 -11   5   16.09    5.08
   1  11   6   24.37    5.43
   1  11   6    9.07    5.00
  -1  11  -6    8.73    5.14
  -1  11  -6   21.51    5.82
  -1 -11  -6   15.42    5.72
   1 -11   6   18.48    5.61
   1  11   7    9.78    6.63
   1  11   7   -3.41    4.95
  -1  11  -7    2.23    4.93
  -1  11  -7    1.71    5.08
  -1 -11  -7   -1.84    5.13
   1 -11   7   -1.26    5.56
   1  11   8   65.29    8.13
  -1  11  -8   62.18    5.28
  -1  11  -8   53.45    6.63
  -1 -11  -8   60.27    7.11
   1  11   9   15.33    5.65
   1  11   9   16.53    5.75
  -1  11  -9   31.25    6.01
  -1 -11  -9    7.28    5.09
   1  11  10   -9.89    4.29
   1  11  10    7.41    5.14
  -1  11 -10    9.69    5.09
  -1 -11 -10    1.07    3.40
   1  11  11   49.38    6.84
   1  11  11   47.14    6.47
  -1  11 -11   69.29    6.48
  -1 -11 -11   58.84    7.01
   1  11  12    6.78    4.93
   1  11  12   -6.08    4.82
  -1  11 -12    0.97    5.40
  -1 -11 -12    5.87    4.93
   1  11  13   28.65    5.46
  -1  11 -13   24.53    6.29
  -1 -11 -13   34.38    6.47
   1  11  14   16.64    6.00
  -1  11 -14   13.86    6.32
   1  12 -11   13.06    5.94
  -1  12  11    9.13    5.24
   1  12 -10    8.37    4.22
  -1  12  10   17.67    6.25
  -1 -12  10   -8.01    4.06
   1 -12 -10    2.82    5.04
   1  12  -9    1.58    5.23
  -1  12   9   -9.50    4.51
  -1  12   9   -5.91    4.86
  -1 -12   9    6.12    6.01
   1 -12  -9   11.24    8.36
   1  12  -8  100.61    8.59
  -1  12   8   87.65    7.99
  -1  12   8   75.82    7.86
  -1 -12   8   93.43    8.03
   1 -12  -8   77.78    8.46
   1  12  -7   55.25   12.28
  -1  12   7   35.73    5.69
  -1  12   7   38.35    5.69
  -1 -12   7   22.13    4.86
   1 -12  -7   37.73    5.16
   1  12  -6  116.54    9.38
  -1  12   6  111.92    8.96
  -1  12   6  102.25    8.25
  -1 -12   6   83.01    8.90
   1 -12  -6  127.63    9.22
   1  12  -5    7.97    5.13
  -1  12   5    3.75    5.77
  -1  12   5    5.75    5.45
  -1 -12   5    5.72    6.01
   1 -12  -5   12.71    5.60
   1  12  -4   58.60    7.44
   1  12  -4   63.59    6.88
  -1  12   4   44.93    6.80
  -1  12   4   67.97    7.17
  -1 -12   4   49.88    7.26
   1 -12  -4   51.51    5.56
   1  12  -3    1.49    5.85
   1  12  -3    9.24    5.13
  -1  12   3    7.16    5.17
  -1  12   3    0.89    4.97
  -1 -12   3   -1.31    3.85
   1 -12  -3   -0.20    5.42
   1  12  -2    3.53    5.78
   1  12  -2   20.56    5.69
  -1  12   2    5.23    4.94
  -1  12   2   26.00    5.85
  -1 -12   2   14.05    4.49
   1 -12  -2   18.43    6.50
   1  12  -1   36.74    6.42
   1  12  -1   27.89    6.39
  -1  12   1   34.64    6.01
  -1  12   1   21.79    4.70
  -1 -12   1   39.66    6.84
   1 -12  -1   20.90    6.17
   1  12   0   13.91    5.91
   1  12   0   12.08    4.29
  -1  12   0   17.06    5.45
  -1  12   0   11.65    5.83
  -1 -12   0   -3.22    5.69
   1 -12   0   -5.82    5.37
   1  12   1  124.60    9.54
   1  12   1  131.31    9.20
  -1  12  -1  135.78    9.64
  -1  12  -1  109.50    9.29
  -1 -12  -1  124.98    8.82
   1 -12   1  101.58    9.06
   1  12   2    0.37    4.91
   1  12   2    1.50    6.08
  -1  12  -2    7.06    5.69
  -1  12  -2   -4.43    5.09
  -1 -12  -2   -3.29    4.37
   1 -12   2    3.66    5.50
   1  12   3   57.32    6.60
   1  12   3   54.90    7.12
  -1  12  -3   65.23    7.04
  -1  12  -3   42.65    6.96
  -1 -12  -3   66.25    6.24
   1 -12   3   53.22    7.11
   1  12   4   36.44    5.98
   1  12   4   42.65    6.48
  -1  12  -4   34.66    6.10
  -1  12  -4   40.08    6.50
  -1 -12  -4   42.91    6.94
   1 -12   4   26.72    6.56
   1  12   5   48.11    7.23
   1  12   5   53.15    7.29
  -1  12  -5   65.25    5.74
  -1  12  -5   52.61    6.94
  -1 -12  -5   77.09    7.98
   1 -12   5   50.02    6.64
   1  12   6   19.19    4.41
   1  12   6   24.01    6.14
  -1  12  -6   18.04    4.52
  -1 -12  -6   24.44    6.08
   1 -12   6   16.05    4.41
   1  12   7    7.15    5.65
   1  12   7    0.26    4.88
  -1  12  -7   -0.16    5.29
  -1 -12  -7   -4.28    3.63
   1 -12   7    3.51    4.37
   1  12   8   45.70    6.10
   1  12   8   15.26    5.73
  -1  12  -8   32.41    6.52
  -1 -12  -8   33.57    6.11
   1  12   9    7.33    4.92
   1  12   9   14.65    5.70
  -1  12  -9    4.49    5.19
  -1 -12  -9    8.82    5.74
   1  12  10   45.95    6.44
   1  12  10   54.06    6.41
  -1  12 -10   55.48    7.38
  -1 -12 -10   43.10    6.58
   1  12  11   39.49    6.60
  -1  12 -11   47.32    6.88
  -1 -12 -11   50.53    6.88
   1  13  -7   96.58    9.62
  -1  13   7   87.43    8.60
  -1 -13   7   71.07    9.41
   1 -13  -7   83.99    8.67
   1  13  -6   16.10    6.41
  -1  13   6   22.83    6.18
  -1  13   6   16.28    5.36
  -1 -13   6   15.75    5.91
   1 -13  -6   18.12    6.54
   1  13  -5   26.35    6.52
  -1  13   5   36.28    6.79
  -1  13   5   19.50    5.75
  -1 -13   5   32.34    6.50
   1 -13  -5   27.96    4.90
   1  13  -4    0.58    6.25
  -1  13   4   18.31    5.94
  -1  13   4    8.27    5.72
  -1 -13   4    8.11    6.50
   1 -13  -4   12.75    6.33
   1  13  -3   -3.87    5.55
  -1  13   3   20.17    6.24
  -1  13   3    1.27    5.58
  -1 -13   3   12.45    6.86
   1 -13  -3   11.19    5.96
   1  13  -2    3.46    5.36
  -1  13   2    3.83    6.06
  -1 -13   2   -0.98    6.38
   1 -13  -2   -2.74    4.29
   1  13  -1   -3.49    5.90
  -1  13   1    3.53    5.82
  -1  13   1   -3.93    5.68
  -1 -13   1    6.89    6.25
   1 -13  -1    8.30    4.05
   1  13   0   61.28    7.71
  -1  13   0   60.73    5.80
  -1  13   0   47.65    7.15
  -1 -13   0   42.78    6.96
   1 -13   0   68.64    8.01
   1  13   1   -6.28    6.03
  -1  13  -1   -8.93    5.83
  -1 -13  -1    3.48    6.20
   1 -13   1   -4.75    5.97
   1  13   2  190.53   12.87
   1  13   2  104.67   13.27
  -1  13  -2  175.18   12.51
  -1 -13  -2  147.92   10.55
   1 -13   2  144.08   12.01
   1  13   3   -0.57    5.93
   1  13   3    8.82    6.23
  -1  13  -3    4.30    5.78
  -1 -13  -3   -1.67    6.28
   1 -13   3   -1.31    6.13
   1  13   4   62.21    7.69
   1  13   4   47.01    7.20
  -1  13  -4   47.01    7.29
  -1 -13  -4   30.38    5.62
   1 -13   4   28.11    7.40
   1  13   5   -8.94    5.98
   1  13   5   -3.02    6.39
  -1  13  -5    0.43    6.34
  -1 -13  -5   12.70    6.28
   1 -13   5    4.89    6.16
   1  13   6   -0.90    5.24
   1  13   6   26.99    5.93
  -1  13  -6   12.12    5.99
  -1 -13  -6   21.88    6.80
   1 -13   6    7.07    6.31
   1  13   7   16.45    6.06
  -1  13  -7   13.99    4.67
  -1 -13  -7    2.51    4.16
   2   0 -24   13.73    3.70
   2   0 -23    4.40    2.88
   2   0 -22   62.27    5.21
   2   0 -21   -1.70    2.52
   2   0 -21   -4.19    2.76
   2   0 -20   65.45    3.99
   2   0 -20   68.94    4.69
   2   0 -19    5.69    2.38
   2   0 -19    4.17    2.54
   2   0 -18    3.51    2.33
   2   0 -18    0.41    2.11
   2   0 -17    1.30    2.12
   2   0 -17   -0.99    1.66
   2   0 -16  709.01   24.08
   2   0 -16  778.89   26.36
   2   0 -15   -2.36    1.84
   2   0 -14 1293.54   40.36
   2   0 -14 1192.67   46.38
   2   0 -13   -0.32    1.67
   2   0 -12 2213.77   70.84
   2   0 -12 2323.38   76.09
   2   0 -11   -2.06    1.07
   2   0 -10  925.92   31.00
   2   0 -10  991.88   32.99
   2   0  -9    0.11    1.30
   2   0  -9    1.12    1.09
   2   0  -8  153.80    5.76
   2   0  -8  165.02    6.00
   2   0  -7   -1.94    0.89
   2   0  -7    0.41    0.87
   2   0  -6  151.11    5.01
   2   0  -6  142.32    5.27
   2   0  -5   -0.22    0.56
   2   0  -5   -1.06    0.70
   2   0  -4   45.05    1.84
   2   0  -4   42.72    1.83
  -2   0   4   45.17    1.91
  -2   0   3    6.30    1.03
  -2   0   1    2.83    0.95
  -2   0  -1    0.36    1.14
   2   0   3   16.11    2.80
  -2   0  -3    7.74    2.34
   2   0   4   15.45    2.79
  -2   0  -4   17.57    2.53
   2   0   5   -2.46    2.42
  -2   0  -5   -8.10    2.26
   2   0   6  108.95    5.20
  -2   0  -6   93.15    4.77
   2   0   7   -0.18    1.57
  -2   0  -7   -3.61    2.35
   2   0   8  218.08    9.09
  -2   0  -8  236.35    9.14
   2   0   9   -3.04    2.48
  -2   0  -9    3.20    2.60
   2   0  10  464.86   16.87
  -2   0 -10  457.11   17.53
   2   0  11   -2.46    2.80
  -2   0 -11   -1.60    2.30
   2   0  12    3.09    2.95
  -2   0 -12   15.85    2.91
   2   0  13   -1.18    3.12
  -2   0 -13    6.06    2.60
  -2   0 -14    6.83    2.89
   2   0  15   -5.67    3.67
  -2   0 -15   -6.13    2.76
   2   0  16  513.90   22.79
  -2   0 -16  580.35   20.81
   2   0  17   -2.08    3.51
  -2   0 -17   -2.71    2.82
   2   0  18   25.36    4.71
  -2   0 -18   19.11    3.75
   2   0  19   -2.68    4.04
  -2   0 -19  -11.54    3.11
   2   0  20   76.40    6.49
  -2   0 -20   78.66    5.71
   2   0  21   -0.25    4.24
  -2   0 -21   -2.30    3.31
  -2   0 -22   98.17    6.73
   2   1 -24   86.29    6.34
   2   1 -23    8.70    3.70
   2  -1 -23    6.64    3.20
   2   1 -22  186.90    9.37
   2  -1 -22  207.19    9.71
   2   1 -21   85.99    5.03
   2   1 -21   77.71    5.42
  -2  -1  21   78.41    6.39
   2  -1 -21   85.77    4.99
   2  -1 -21   73.11    4.78
   2   1 -20   61.74    4.02
   2   1 -20   73.19    4.76
  -2  -1  20   75.93    5.77
   2  -1 -20   77.82    4.13
   2  -1 -20   59.76    4.35
   2   1 -19   77.70    4.20
   2   1 -19   76.76    5.44
  -2  -1  19   93.52    6.49
   2  -1 -19   83.74    4.42
   2   1 -18   23.92    2.63
   2   1 -18   10.39    2.74
  -2  -1  18   13.40    3.51
   2  -1 -18   12.16    2.27
   2   1 -17  106.64    5.24
   2   1 -17  124.25    6.25
  -2  -1  17  113.18    6.77
   2  -1 -17   89.81    5.66
   2   1 -16   36.51    2.59
   2   1 -16   31.21    3.07
  -2  -1  16   38.51    3.87
   2  -1 -16   31.83    2.85
   2   1 -15  682.05   24.05
   2   1 -15  742.30   25.41
  -2  -1  15  720.39   30.04
   2  -1 -15  642.66   25.66
   2   1 -14  123.06    5.49
   2   1 -14  118.56    5.28
  -2  -1  14  128.34    6.69
   2  -1 -14  110.94    5.74
   2   1 -13  600.63   22.00
   2   1 -13  690.18   22.41
  -2  -1  13  674.86   26.14
   2  -1 -13  559.70   21.40
   2   1 -12  216.56    8.26
   2   1 -12  248.64    8.99
  -2  -1  12  279.87   11.96
   2  -1 -12  251.88   10.19
   2   1 -11  523.80   18.43
   2   1 -11  583.04   19.59
  -2  -1  11  651.01   25.34
   2  -1 -11  533.96   20.38
   2   1 -10   13.60    1.79
   2   1 -10   14.05    1.83
   2  -1 -10   14.01    1.59
   2   1  -9  132.14    5.39
   2   1  -9  127.94    5.18
   2  -1  -9  116.66    4.99
   2   1  -8   43.02    2.55
   2   1  -8   45.09    2.50
  -2   1   8   49.50    2.25
   2  -1  -8   38.54    2.14
   2   1  -7    7.54    1.43
   2   1  -7    7.90    1.52
  -2   1   7   12.50    1.04
   2  -1  -7    8.21    1.03
   2   1  -6  129.89    5.24
   2   1  -6  128.47    5.17
  -2   1   6  135.58    4.54
  -2  -1   6  107.90    4.62
   2  -1  -6  123.42    4.31
   2   1  -5   86.67    3.67
   2   1  -5   78.52    3.50
  -2   1   5   77.22    2.84
  -2   1   5   72.38    2.90
  -2  -1   5   76.03    3.55
   2  -1  -5   75.56    2.68
   2   1  -4   48.15    2.57
   2   1  -4   54.04    2.64
  -2   1   4   55.12    2.17
  -2  -1   4   50.40    2.83
   2  -1  -4   50.45    1.84
   2   1  -3  679.56   22.77
  -2   1   3  663.64   22.38
  -2  -1   3  621.90   22.13
   2  -1  -3  692.90   21.92
   2   1  -2   54.99    3.12
  -2   1   2   54.96    2.59
   2  -1  -2   50.87    2.29
  -2   1   0  321.71   11.89
   2   1   1 1525.40   58.57
  -2   1  -1 1924.14   57.81
  -2   1  -2  422.60   14.93
  -2  -1  -2  377.69   13.37
   2  -1   2  419.66   14.85
   2   1   3   10.63    2.62
  -2   1  -3    7.98    2.41
  -2  -1  -3   10.35    2.02
   2  -1   3   10.10    2.74
   2   1   4   33.68    3.38
  -2   1  -4   33.18    3.09
  -2  -1  -4   38.79    2.96
   2  -1   4   34.56    2.50
   2   1   5  316.89   13.09
  -2   1  -5  277.58   11.31
  -2  -1  -5  330.90   12.07
   2  -1   5  298.94   13.08
   2   1   6    9.45    1.96
  -2   1  -6    8.74    2.49
  -2  -1  -6   12.07    1.99
   2  -1   6    8.42    2.97
   2   1   7  105.19    5.26
  -2   1  -7  111.80    5.49
  -2  -1  -7  109.85    5.67
   2  -1   7  118.20    6.59
   2   1   8   73.62    4.56
  -2   1  -8   79.49    3.91
  -2  -1  -8   69.96    4.23
   2  -1   8   85.74    4.01
   2   1   9   90.34    6.35
  -2   1  -9   93.10    4.70
  -2  -1  -9   93.46    4.78
   2  -1   9  109.50    5.80
   2   1  10  183.81    8.56
  -2   1 -10  211.19    8.39
  -2  -1 -10  204.25    7.87
   2  -1  10  157.52    8.00
   2   1  11    8.74    2.88
  -2   1 -11   14.98    2.69
  -2  -1 -11   12.46    2.84
   2  -1  11   10.20    2.54
   2   1  12  195.86    9.26
  -2   1 -12  174.99    8.06
  -2  -1 -12  184.43    8.37
   2  -1  12  171.99    8.03
   2   1  13    3.61    3.26
  -2   1 -13    0.65    2.65
  -2  -1 -13    2.72    2.55
   2  -1  13    0.82    3.49
   2   1  14   72.65    5.20
  -2   1 -14   81.22    4.98
  -2  -1 -14   73.31    4.38
   2  -1  14   79.94    5.52
   2   1  15  123.51    6.39
  -2   1 -15  116.12    6.15
  -2  -1 -15  123.41    6.11
   2  -1  15  104.59    6.68
   2   1  16   -8.00    3.48
  -2   1 -16    0.09    2.93
  -2  -1 -16   -1.47    2.97
   2  -1  16   -8.25    3.58
   2   1  17  408.28   16.23
  -2   1 -17  411.70   16.83
  -2  -1 -17  413.64   15.69
   2  -1  17  325.37   15.91
   2   1  18    4.11    4.06
  -2   1 -18    1.91    3.24
  -2  -1 -18    3.95    3.21
   2  -1  18   -6.31    3.98
   2   1  19   -0.14    3.84
  -2   1 -19    4.82    3.28
   2  -1  19   -2.59    3.92
   2   1  20    8.39    4.21
  -2   1 -20    1.90    3.32
  -2  -1 -20   -0.89    3.24
   2  -1  20   -1.29    4.68
   2   1  21   19.83    5.46
  -2   1 -21    3.55    4.20
   2  -1  21   13.98    4.70
  -2   1 -22   23.57    4.28
  -2  -1 -22   11.91    3.89
   2   2 -24   32.40    5.16
   2   2 -23   44.39    5.13
   2  -2 -23   50.01    4.26
   2   2 -22   77.30    6.07
   2  -2 -22   80.87    4.87
   2   2 -21  235.78   10.25
   2   2 -21  245.79   12.10
  -2  -2  21  216.10   13.88
   2  -2 -21  233.51    9.67
   2   2 -20   73.08    4.78
   2   2 -20   72.59    5.33
  -2  -2  20   63.70    5.85
   2  -2 -20   75.22    4.70
   2   2 -19  120.58    6.47
   2   2 -19  133.57    7.15
  -2  -2  19  154.52    8.82
   2  -2 -19  139.72    6.69
   2   2 -18  216.44    8.89
   2   2 -18  217.38   10.36
  -2  -2  18  234.88   12.40
   2  -2 -18  230.13    9.12
   2   2 -17  150.64    7.12
   2   2 -17  149.81    8.06
  -2  -2  17  157.88    9.24
   2  -2 -17  151.66    6.85
   2   2 -16   67.62    3.95
   2   2 -16   67.14    4.21
  -2  -2  16   58.91    5.09
   2  -2 -16   54.51    3.62
   2   2 -15   -0.54    1.86
   2   2 -15    7.01    2.20
  -2  -2  15    9.10    3.18
   2  -2 -15    7.64    2.09
   2   2 -14   11.80    2.06
   2   2 -14    9.42    2.08
  -2  -2  14    8.09    2.87
   2  -2 -14   11.50    2.07
   2   2 -13   -0.19    1.66
   2   2 -13    6.22    2.31
  -2  -2  13    0.49    2.22
   2  -2 -13    3.15    1.82
   2   2 -12    4.23    2.19
   2   2 -12    3.83    1.67
  -2  -2  12    3.68    2.53
   2  -2 -12    6.98    1.77
   2   2 -11   -2.49    1.55
   2   2 -11    0.33    1.72
  -2  -2  11    4.28    2.52
   2  -2 -11    7.79    1.67
   2   2 -10   85.36    3.92
   2   2 -10   66.50    3.50
  -2  -2  10   72.19    4.40
   2  -2 -10   77.08    3.69
   2   2  -9   27.25    2.11
   2   2  -9   22.71    2.59
  -2  -2   9   30.17    2.90
   2  -2  -9   25.49    2.13
   2   2  -8   76.45    3.99
   2   2  -8   75.19    4.11
  -2  -2   8   87.64    4.59
   2  -2  -8   80.32    3.83
   2   2  -7   62.25    3.37
   2   2  -7   58.33    3.47
  -2  -2   7   72.63    4.36
  -2  -2   7   69.14    3.56
   2  -2  -7   55.97    3.05
   2   2  -6  549.59   19.87
   2   2  -6  472.10   17.72
  -2  -2   6  536.84   18.57
   2  -2  -6  530.55   18.69
   2   2  -5  282.41   10.40
   2   2  -5  282.34   10.26
  -2   2   5  277.43    9.94
  -2  -2   5  278.45   10.28
   2  -2  -5  267.91    9.97
   2   2  -4    9.82    2.03
   2   2  -4   11.20    2.15
  -2   2   4   10.44    1.51
  -2  -2   4   11.19    2.00
   2  -2  -4   11.87    1.53
   2   2  -3    0.67    1.95
  -2   2   3    0.21    1.31
  -2  -2   3    2.91    2.15
   2  -2  -3    2.42    1.43
   2  -2  -3    2.38    1.45
   2   2  -2  165.13    6.60
  -2   2   2  176.95    6.75
  -2   2   2  175.93    6.82
  -2  -2   2  162.16    6.78
   2  -2  -2  180.81    7.75
   2  -2  -2  179.11    6.57
   2   2  -1   68.19    3.97
  -2   2   1   75.12    3.45
  -2   2   1   75.63    3.59
  -2  -2   1   73.29    3.98
   2  -2  -1   71.21    3.83
   2  -2  -1   78.54    3.74
   2   2   0  602.35   20.49
  -2   2   0  611.35   20.87
  -2   2   0  559.91   20.25
  -2  -2   0  617.11   21.30
   2  -2   0  565.25   22.24
   2   2   1  115.41    6.07
  -2   2  -1  141.40    5.54
  -2   2  -1  117.54    6.09
  -2  -2  -1  124.88    5.71
   2  -2   1  132.54    5.76
   2   2   2   10.87    2.43
  -2   2  -2    5.75    2.36
  -2  -2  -2    6.59    2.57
   2  -2   2    6.38    2.50
   2   2   3    2.05    3.08
  -2   2  -3   -2.30    1.75
  -2  -2  -3   -3.21    2.58
   2  -2   3   -4.55    2.61
   2   2   4  320.50   12.44
  -2   2  -4  275.46   11.04
  -2  -2  -4  322.78   11.44
   2  -2   4  270.77   12.64
   2   2   5   63.26    3.82
  -2   2  -5   59.99    3.61
  -2  -2  -5   55.60    3.54
   2  -2   5   62.58    3.89
   2   2   6    2.40    2.86
  -2   2  -6    4.69    2.18
  -2  -2  -6    0.19    2.52
   2  -2   6    3.67    2.85
   2   2   7  849.66   31.81
  -2   2  -7  834.11   30.40
  -2  -2  -7  831.72   31.25
   2  -2   7  850.78   30.13
   2   2   8   26.68    3.36
  -2   2  -8   32.01    3.21
  -2  -2  -8   29.39    3.20
   2  -2   8   30.18    3.53
   2   2   9  592.92   20.81
  -2   2  -9  660.99   23.25
  -2  -2  -9  607.51   22.50
   2  -2   9  617.00   21.67
   2   2  10  142.20    6.74
  -2   2 -10  155.41    7.66
  -2  -2 -10  144.08    6.61
   2  -2  10  135.78    6.32
   2   2  11  249.53   10.21
  -2   2 -11  267.12   10.85
  -2  -2 -11  214.53    9.54
   2  -2  11  218.55    9.60
   2   2  12  200.70   10.36
  -2   2 -12  208.75    8.85
  -2  -2 -12  208.01    9.39
   2  -2  12  237.61   10.13
   2   2  13    4.00    3.51
  -2   2 -13    5.27    2.84
  -2  -2 -13    1.02    2.60
   2  -2  13    6.61    3.59
   2   2  14    2.30    3.40
  -2   2 -14   -0.67    2.83
  -2  -2 -14    4.10    2.71
   2  -2  14    0.54    3.27
   2   2  15   10.81    3.68
  -2   2 -15    6.22    3.11
  -2  -2 -15    0.85    2.76
   2  -2  15   12.63    4.10
  -2  -2 -16  348.04   14.67
   2  -2  16  363.57   16.31
   2   2  17   21.89    4.67
  -2   2 -17   10.30    3.43
  -2  -2 -17    1.48    3.07
   2  -2  17    4.98    4.53
   2   2  18  155.96    8.01
  -2   2 -18  125.99    8.22
  -2  -2 -18  147.54   10.36
   2  -2  18  159.41    9.74
   2   2  19   27.09    4.39
  -2   2 -19   30.05    4.50
  -2  -2 -19   26.21    4.69
   2  -2  19   39.85    6.58
   2   2  20   90.67    6.28
  -2   2 -20   83.52    5.87
  -2  -2 -20   80.86    7.47
   2  -2  20   91.10    7.07
   2   2  21   -4.40    4.87
  -2   2 -21    4.68    3.77
  -2   2 -21   14.72    4.37
  -2  -2 -21   18.93    3.96
   2  -2  21   15.84    4.02
  -2   2 -22   17.93    4.35
  -2   2 -22   -1.49    4.46
   2   3 -24   -3.76    4.48
   2   3 -23  168.15   10.86
   2   3 -22   49.80    5.53
   2   3 -21    3.51    2.95
   2   3 -21   11.01    4.30
  -2  -3  21    9.56    3.91
   2   3 -20   80.52    5.25
   2   3 -20   84.49    6.14
  -2  -3  20   63.09    6.65
   2   3 -19  438.04   15.72
   2   3 -19  427.79   18.55
  -2  -3  19  402.30   19.03
   2  -3 -19  442.49   16.78
   2   3 -18   39.74    3.82
   2   3 -18   36.82    3.77
  -2  -3  18   44.36    5.19
   2  -3 -18   38.25    3.39
   2   3 -17  207.53    9.20
   2   3 -17  210.51   10.31
  -2  -3  17  253.85   13.15
   2  -3 -17  236.77    9.81
   2   3 -16   -0.57    2.29
   2   3 -16   -0.95    3.08
  -2  -3  16   -3.35    3.24
   2  -3 -16    2.48    2.25
   2   3 -15   42.46    3.53
   2   3 -15   34.49    3.50
  -2  -3  15   32.71    4.00
   2  -3 -15   40.79    2.91
   2   3 -14  130.02    6.12
   2   3 -14  114.54    5.87
  -2  -3  14  121.08    6.80
   2  -3 -14  120.82    5.75
   2   3 -13   99.78    5.34
   2   3 -13   97.69    5.02
  -2  -3  13   87.02    5.57
   2  -3 -13   96.42    4.87
   2   3 -12   12.48    2.28
   2   3 -12   13.21    2.35
  -2  -3  12   17.85    3.29
   2  -3 -12   10.23    1.92
   2   3 -11   42.02    3.25
   2   3 -11   42.94    2.98
  -2  -3  11   45.12    4.29
   2  -3 -11   45.76    2.94
   2   3 -10   22.39    2.57
   2   3 -10   20.93    2.59
  -2  -3  10   18.42    2.84
   2  -3 -10   15.79    2.01
   2   3  -9  293.39   11.07
   2   3  -9  274.61   10.90
  -2  -3   9  253.98   11.54
   2  -3  -9  261.69   10.77
   2   3  -8   47.73    3.46
   2   3  -8   52.40    3.30
  -2  -3   8   64.27    4.67
  -2  -3   8   71.27    4.12
   2  -3  -8   53.73    3.57
   2   3  -7 1778.33   59.81
   2   3  -7 1796.74   59.33
  -2  -3   7 1698.03   54.74
   2  -3  -7 1631.34   57.72
   2   3  -6  546.10   18.80
   2   3  -6  508.74   20.09
  -2   3   6  581.37   20.24
  -2  -3   6  452.15   16.49
   2  -3  -6  488.81   17.76
   2   3  -5 2261.30   67.83
   2   3  -5 1846.11   65.66
  -2   3   5 1995.99   66.63
  -2   3   5 2003.67   66.97
  -2  -3   5 2390.25   72.19
   2  -3  -5 2027.69   73.46
   2   3  -4  899.67   28.71
   2   3  -4  738.15   27.43
  -2   3   4  774.44   27.22
  -2   3   4  845.50   27.87
  -2  -3   4  775.57   27.10
   2  -3  -4  793.42   28.40
   2   3  -3  415.53   14.52
  -2   3   3  395.46   14.52
  -2   3   3  389.64   15.71
  -2  -3   3  399.23   14.80
   2  -3  -3  375.44   14.29
   2   3  -2  257.52   10.59
  -2   3   2  272.09   10.76
  -2   3   2  293.33   11.36
  -2  -3   2  262.63   10.67
   2  -3  -2  298.73   13.06
   2  -3  -2  287.95   11.54
   2   3  -1  559.61   21.87
  -2   3   1  644.93   23.10
  -2   3   1  640.44   23.07
  -2  -3   1  703.82   24.11
   2  -3  -1  668.97   24.28
   2  -3  -1  685.65   24.17
  -2   3   0  107.09    5.24
  -2   3   0   91.15    4.92
  -2  -3   0   98.75    5.20
   2  -3   0   96.46    4.82
   2  -3   0   90.87    4.39
   2   3   1   54.29    4.15
  -2   3  -1   56.96    3.44
  -2   3  -1   50.31    3.86
  -2  -3  -1   50.65    3.91
   2  -3   1   54.45    3.78
   2  -3   1   55.60    3.56
   2   3   2  219.87    9.32
  -2   3  -2  236.05    9.56
  -2   3  -2  227.50    9.57
  -2  -3  -2  201.57    8.18
   2  -3   2  213.06    8.99
   2   3   3  431.28   16.08
  -2   3  -3  488.12   17.59
  -2   3  -3  462.22   17.29
  -2  -3  -3  440.86   16.66
   2  -3   3  503.95   19.11
   2   3   4   21.13    3.11
  -2   3  -4   28.80    3.31
  -2   3  -4   32.38    3.00
  -2  -3  -4   30.01    3.22
   2  -3   4   25.59    3.35
   2   3   5  629.40   28.31
  -2   3  -5  690.41   24.57
  -2   3  -5  727.17   25.91
  -2  -3  -5  671.65   27.12
   2  -3   5  743.94   27.15
   2   3   6  460.68   17.76
  -2   3  -6  404.33   17.25
  -2  -3  -6  498.85   19.47
   2  -3   6  494.54   20.84
   2   3   7   71.42    4.87
  -2   3  -7   74.59    4.34
  -2  -3  -7   79.28    4.83
   2  -3   7   89.23    5.18
   2   3   8 1217.98   44.31
  -2   3  -8 1182.45   43.84
  -2  -3  -8 1130.70   36.84
   2  -3   8 1013.17   37.51
   2   3   9   -0.78    2.80
  -2   3  -9   -2.60    2.76
  -2  -3  -9   -0.94    2.74
   2  -3   9   -5.30    2.32
   2   3  10  467.03   18.27
  -2   3 -10  485.80   18.09
   2   3  11   15.97    3.18
  -2   3 -11   11.73    3.03
  -2  -3 -11   13.54    3.64
   2  -3  11    6.45    3.36
   2   3  12   46.46    4.25
  -2   3 -12   52.75    4.30
  -2  -3 -12   48.95    3.88
   2  -3  12   61.02    3.93
   2   3  13   26.81    3.74
  -2   3 -13   22.97    3.11
  -2  -3 -13   39.75    3.99
   2  -3  13   30.70    4.18
   2   3  14    5.75    3.41
  -2   3 -14    2.50    2.02
  -2  -3 -14    3.74    2.85
   2  -3  14   -3.72    3.85
   2   3  15  135.02    7.00
  -2   3 -15  139.52    7.14
  -2  -3 -15  129.28    7.15
   2  -3  15  131.78    6.85
   2   3  16   41.16    4.62
  -2   3 -16   40.08    4.23
  -2   3 -16   42.99    4.51
  -2  -3 -16   38.19    4.36
   2  -3  16   51.82    5.48
   2   3  17  216.52   11.00
  -2   3 -17  265.42   10.97
  -2   3 -17  291.87   13.22
   2   3  18    5.76    3.94
  -2   3 -18    3.36    3.64
  -2   3 -18   -3.01    3.84
  -2  -3 -18    9.18    3.93
   2  -3  18    9.64    4.84
  -2   3 -19   14.64    3.79
  -2   3 -19    3.30    3.86
  -2  -3 -19   13.25    4.78
   2  -3  19   12.81    4.62
   2   3  20   -1.15    4.15
  -2   3 -20   -3.92    3.70
  -2   3 -20    9.90    4.30
  -2  -3 -20    0.75    3.61
   2  -3  20   16.39    5.39
   2   3  21    3.82    4.32
  -2   3 -21   10.78    3.89
  -2   3 -21    2.34    4.08
  -2  -3 -21   -1.34    3.40
   2  -3  21    0.34    6.20
  -2   3 -22    1.56    3.82
   2   4 -23   -3.42    3.98
   2   4 -22   18.92    4.82
   2   4 -21   20.49    3.92
   2   4 -20   31.29    3.93
   2   4 -20   24.70    4.36
  -2  -4  20   14.14    4.62
   2  -4 -20   31.62    3.92
   2   4 -19    4.72    3.73
   2   4 -19    7.00    3.50
  -2  -4  19    8.08    5.27
   2  -4 -19    4.28    3.04
  -2  -4  18  384.16   19.04
   2  -4 -18  383.53   15.85
   2   4 -17   22.80    3.30
   2   4 -17   23.85    4.41
  -2  -4  17   34.50    4.69
   2  -4 -17   30.12    3.22
   2   4 -16   -2.90    2.68
   2   4 -16   10.03    3.88
  -2  -4  16   11.95    3.85
   2  -4 -16    0.62    3.16
   2   4 -15   49.52    4.69
   2   4 -15   58.83    4.82
  -2   4  15   64.78    4.21
  -2  -4  15   72.26    5.83
   2  -4 -15   55.45    4.15
   2   4 -14   22.46    3.00
   2   4 -14   16.91    3.17
  -2   4  14   23.58    2.96
   2   4 -13   20.21    2.82
   2   4 -13    9.10    2.90
  -2   4  13   12.32    2.64
  -2  -4  13   19.03    3.61
   2  -4 -13   25.57    2.69
   2   4 -12    8.82    2.27
   2   4 -12    8.69    2.45
  -2   4  12    8.33    2.64
  -2  -4  12    8.13    3.13
   2  -4 -12    1.65    2.10
   2   4 -11    7.88    2.89
   2   4 -11    0.82    2.49
  -2   4  11    5.13    2.46
  -2  -4  11    0.46    2.87
   2  -4 -11    4.51    2.14
   2   4 -10  122.51    5.55
   2   4 -10   95.30    5.26
  -2   4  10   93.47    5.18
  -2  -4  10  109.51    6.97
   2  -4 -10  102.41    5.52
   2   4  -9  125.88    6.07
   2   4  -9  123.25    6.15
  -2   4   9  104.58    5.90
  -2  -4   9   81.46    5.06
   2  -4  -9  105.71    5.53
   2   4  -8  104.96    5.54
   2   4  -8   99.86    5.35
  -2   4   8  101.71    5.33
  -2  -4   8   86.37    4.92
   2  -4  -8   97.82    4.93
   2   4  -7  337.54   13.60
   2   4  -7  398.78   14.43
  -2   4   7  339.57   15.57
  -2  -4   7  310.14   11.84
   2  -4  -7  349.17   14.00
   2   4  -6  880.64   29.12
   2   4  -6  806.07   29.50
  -2   4   6  822.06   30.55
  -2   4   6  783.71   30.34
  -2  -4   6  661.57   24.16
   2  -4  -6  797.44   28.96
   2   4  -5  268.66   11.23
   2   4  -5  278.84   10.97
  -2   4   5  299.13   11.46
  -2   4   5  313.68   12.07
  -2  -4   5  306.63   12.57
   2  -4  -5  311.72   12.28
   2   4  -4   12.36    2.94
   2   4  -4   13.28    3.10
  -2   4   4   20.54    2.77
  -2   4   4   22.87    2.85
  -2  -4   4   17.29    3.32
   2  -4  -4   17.74    2.35
   2   4  -3  129.66    8.50
   2   4  -3  155.28    7.02
  -2   4   3  174.42    7.17
  -2   4   3  173.54    7.37
  -2  -4   3  162.28    7.85
   2  -4  -3  175.86    7.29
   2   4  -2   55.94    4.24
  -2   4   2   52.49    3.29
  -2   4   2   49.80    3.74
  -2  -4   2   57.22    4.34
   2  -4  -2   53.32    3.72
   2   4  -1   29.49    3.22
  -2   4   1   29.86    3.06
  -2   4   1   30.39    3.02
  -2  -4   1   22.90    3.63
   2  -4  -1   33.95    3.62
   2  -4  -1   21.25    2.84
   2   4   0   -5.24    2.91
  -2   4   0    4.99    2.45
  -2   4   0   -4.53    2.41
  -2  -4   0   -6.45    2.88
   2  -4   0   -2.18    2.65
   2  -4   0   -0.70    1.86
   2   4   1   47.37    3.75
  -2   4  -1   45.03    3.62
  -2   4  -1   53.10    3.67
  -2  -4  -1   45.01    3.97
   2  -4   1   44.81    3.93
   2  -4   1   49.31    3.91
   2   4   2  156.75    7.44
  -2   4  -2  140.37    6.38
  -2   4  -2  127.96    6.68
  -2  -4  -2  131.55    6.11
   2  -4   2  143.46    7.09
   2   4   3   28.50    3.92
  -2   4  -3   30.64    3.11
  -2   4  -3   34.46    3.22
  -2  -4  -3   24.70    3.72
   2  -4   3   39.66    3.80
   2   4   4  214.22    9.16
  -2   4  -4  209.78    8.40
  -2   4  -4  171.29    8.11
  -2  -4  -4  201.13    8.85
   2  -4   4  190.50    8.47
   2   4   5   30.18    3.50
  -2   4  -5   32.40    3.61
  -2   4  -5   40.67    3.76
  -2  -4  -5   27.69    3.31
   2  -4   5   17.16    3.83
   2   4   6    7.39    3.14
  -2   4  -6    9.39    2.74
  -2   4  -6   12.62    3.01
  -2  -4  -6    9.76    3.17
   2  -4   6    8.80    3.32
   2   4   7  187.55   10.05
  -2   4  -7  214.42    9.21
  -2   4  -7  212.53    9.85
  -2  -4  -7  208.11    8.50
   2  -4   7  206.99    9.48
   2   4   8  130.57    6.76
  -2   4  -8  151.22    6.96
  -2   4  -8  126.41    6.85
  -2  -4  -8  138.39    6.79
   2  -4   8  114.61    7.25
   2   4   9  209.05    8.55
  -2   4  -9  225.43    9.23
  -2   4  -9  229.93    9.76
  -2  -4  -9  223.60    9.92
   2  -4   9  225.35   11.11
   2   4  10  197.60    9.46
  -2   4 -10  157.29    8.69
  -2   4 -10  213.26    8.72
  -2  -4 -10  197.77    8.55
   2  -4  10  154.36    8.82
   2   4  11  147.09    6.71
  -2   4 -11  129.35    6.70
  -2   4 -11  143.53    6.79
  -2  -4 -11  152.73    7.52
   2  -4  11  163.17    9.02
   2   4  12   22.44    3.73
  -2   4 -12   22.46    3.35
  -2   4 -12   11.18    3.72
  -2  -4 -12   17.30    3.48
   2  -4  12   14.95    3.99
   2   4  13    7.23    3.70
  -2   4 -13   -5.89    3.35
  -2   4 -13    8.19    3.32
  -2  -4 -13    4.63    2.97
   2  -4  13    2.16    3.87
   2   4  14   52.38    5.23
  -2   4 -14   53.07    4.51
  -2   4 -14   65.71    5.07
  -2  -4 -14   53.42    4.72
   2  -4  14   55.04    5.53
   2   4  15   16.10    4.31
  -2   4 -15   22.51    3.89
  -2   4 -15   25.32    3.15
  -2  -4 -15   13.97    3.54
   2  -4  15   17.70    4.44
   2   4  16   39.25    5.01
  -2   4 -16   32.20    4.44
  -2   4 -16   32.50    4.85
  -2  -4 -16   16.12    3.99
   2  -4  16   26.83    5.37
   2   4  17   37.94    4.71
  -2   4 -17   50.74    4.18
  -2   4 -17   58.72    5.76
  -2  -4 -17   56.02    5.00
   2  -4  17   58.90    5.88
   2   4  18   85.42    5.72
  -2   4 -18   85.30    6.39
  -2   4 -18   94.09    6.51
  -2  -4 -18   95.19    6.38
   2  -4  18   68.30    7.06
   2   4  19   17.90    4.63
  -2   4 -19   16.20    4.28
  -2   4 -19   28.15    4.97
  -2  -4 -19   23.11    5.11
   2  -4  19   18.79    5.24
   2   4  20   77.06    6.15
  -2   4 -20   87.21    6.60
  -2   4 -20   65.56    7.00
  -2  -4 -20   94.32    6.42
   2  -4  20   73.31    7.39
   2  -4  21   15.44    5.99
  -2   4 -22   36.17    5.18
   2   5 -22   11.74    4.48
   2   5 -21   23.32    4.45
   2   5 -20   -2.93    3.42
   2   5 -20    8.29    4.13
  -2  -5  20   -0.95    4.58
   2   5 -19   47.74    4.56
   2   5 -19   48.69    5.14
  -2  -5  19   38.61    5.72
   2  -5 -19   45.17    4.48
   2   5 -18   -3.43    3.18
   2   5 -18    1.32    3.89
  -2   5  18   12.41    3.14
  -2  -5  18   -2.23    5.36
   2  -5 -18    2.15    3.22
   2   5 -17    2.70    3.44
   2   5 -17    8.34    3.57
  -2   5  17    5.30    3.05
  -2  -5  17   -2.33    5.07
   2  -5 -17    3.45    3.09
   2   5 -16   14.65    3.83
   2   5 -16    1.71    3.58
  -2   5  16    9.25    2.82
  -2  -5  16   14.72    5.48
   2  -5 -16   17.04    3.20
   2   5 -15   31.38    4.05
   2   5 -15   29.01    4.05
  -2   5  15   25.55    3.29
  -2  -5  15   35.62    5.76
   2  -5 -15   30.93    3.64
   2   5 -14   49.93    4.28
   2   5 -14   51.17    4.62
  -2   5  14   37.82    4.01
  -2  -5  14   49.42    5.16
   2  -5 -14   34.00    3.68
   2   5 -13    4.90    2.94
   2   5 -13    6.49    3.31
  -2   5  13   -2.34    2.54
  -2  -5  13    3.51    4.37
   2  -5 -13   -0.76    2.69
   2   5 -12    3.33    2.79
   2   5 -12    3.05    3.60
  -2   5  12   -1.86    2.24
   2  -5 -12    2.48    2.57
   2   5 -11   30.81    3.42
   2   5 -11   16.01    3.44
  -2   5  11   20.38    2.82
   2  -5 -11   14.79    2.81
   2   5 -10    0.61    2.70
   2   5 -10    1.55    2.81
  -2   5  10    5.78    2.82
  -2  -5  10    5.38    3.18
   2  -5 -10    0.39    1.96
   2   5  -9    8.02    2.97
   2   5  -9    4.68    2.73
  -2   5   9   10.20    2.53
  -2  -5   9    7.06    2.80
   2  -5  -9    4.27    2.61
   2   5  -8   27.04    3.45
   2   5  -8   36.75    3.63
  -2   5   8   28.03    3.04
  -2   5   8   33.38    3.07
  -2  -5   8   19.47    3.19
   2  -5  -8   30.92    2.92
   2   5  -7   12.27    2.95
   2   5  -7   22.49    3.19
  -2   5   7   13.06    2.82
  -2   5   7   16.34    3.14
  -2  -5   7   10.55    3.06
   2  -5  -7    7.79    2.41
   2   5  -6    2.84    2.88
   2   5  -6    1.13    2.77
  -2   5   6    2.13    2.29
  -2   5   6    2.80    2.75
  -2  -5   6   -3.34    2.95
   2  -5  -6   -3.85    2.77
   2   5  -5   35.22    3.37
   2   5  -5   27.35    3.44
  -2   5   5   33.02    2.92
  -2   5   5   34.78    3.05
  -2  -5   5   40.99    3.75
   2  -5  -5   28.82    3.08
   2   5  -4   47.55    4.03
   2   5  -4   53.57    4.09
  -2   5   4   37.91    3.31
  -2   5   4   54.41    3.89
  -2  -5   4   42.51    3.87
   2  -5  -4   36.86    3.37
   2   5  -3  420.81   17.55
  -2   5   3  396.04   15.51
  -2   5   3  409.35   16.48
  -2  -5   3  428.61   15.92
   2  -5  -3  400.28   15.27
   2   5  -2   30.61    3.68
  -2   5   2   29.66    2.97
  -2   5   2   28.53    3.42
  -2  -5   2   37.84    3.86
   2  -5  -2   36.51    3.47
   2   5  -1   63.42    4.31
  -2   5   1   58.83    3.88
  -2   5   1   57.42    4.37
  -2  -5   1   42.61    4.31
   2  -5  -1   60.89    4.57
   2   5   0  395.59   14.96
  -2   5   0  401.81   15.75
  -2   5   0  481.03   16.77
  -2  -5   0  414.21   14.70
   2  -5   0  410.46   16.56
   2  -5   0  406.09   17.77
   2   5   1  410.92   16.11
  -2   5  -1  377.23   14.95
  -2   5  -1  375.34   15.22
  -2  -5  -1  414.52   16.68
   2  -5   1  402.29   15.29
   2  -5   1  345.60   15.66
   2   5   2  850.17   31.52
  -2   5  -2  825.53   30.75
  -2   5  -2  805.50   29.18
  -2  -5  -2  824.78   28.25
   2  -5   2  823.83   29.27
   2  -5   2  850.35   30.87
   2   5   3   21.67    2.91
  -2   5  -3   26.56    2.59
  -2   5  -3   21.83    2.60
  -2  -5  -3   22.62    3.84
   2  -5   3   29.86    3.40
   2  -5   3   18.94    3.40
   2   5   4  340.59   13.26
  -2   5  -4  349.02   13.86
  -2   5  -4  344.39   14.27
  -2  -5  -4  318.84   12.02
   2  -5   4  335.40   14.43
   2   5   5  133.62    7.54
  -2   5  -5  152.31    6.58
  -2   5  -5  142.09    6.93
  -2  -5  -5  139.02    8.15
   2  -5   5  147.14    7.48
   2   5   6   60.88    4.30
  -2   5  -6   74.47    4.87
  -2   5  -6   65.70    5.24
  -2  -5  -6   53.87    4.10
   2  -5   6   50.44    4.37
   2   5   7  220.23    9.33
  -2   5  -7  245.42    9.79
  -2   5  -7  219.09    9.70
  -2  -5  -7  225.01   10.60
   2  -5   7  190.34    9.26
   2   5   8  186.75   10.79
  -2   5  -8  162.87    7.70
  -2   5  -8  184.27    8.05
  -2  -5  -8  195.17    9.78
   2  -5   8  164.00    9.15
   2   5   9  267.00   12.05
  -2   5  -9  321.43   12.10
  -2   5  -9  269.14   11.54
  -2  -5  -9  305.41   12.85
   2  -5   9  316.33   13.94
   2   5  10   40.83    4.45
  -2   5 -10   34.81    3.89
  -2   5 -10   28.12    3.76
  -2  -5 -10   35.63    3.90
   2  -5  10   40.01    4.82
   2   5  11  148.05    7.57
  -2   5 -11  144.34    7.25
  -2   5 -11  187.03    7.78
  -2  -5 -11  164.06    8.05
   2  -5  11  133.51    8.56
   2   5  12   37.11    4.30
  -2   5 -12   46.70    4.87
  -2   5 -12   37.36    4.42
  -2  -5 -12   46.25    4.45
   2  -5  12   56.55    5.44
   2   5  13  362.20   14.44
  -2   5 -13  371.26   15.09
  -2   5 -13  346.13   14.58
  -2  -5 -13  393.61   15.96
   2  -5  13  384.72   17.00
   2   5  14   92.22    6.48
  -2   5 -14  102.12    5.92
  -2   5 -14   83.93    5.89
  -2  -5 -14  109.41    6.97
   2  -5  14  110.57    7.68
   2   5  15  399.50   17.75
  -2   5 -15  419.57   18.06
  -2   5 -15  394.39   16.75
  -2  -5 -15  404.43   17.58
   2  -5  15  473.61   20.81
   2   5  16  117.07    8.37
  -2   5 -16  138.79    7.26
  -2   5 -16  154.22    7.55
  -2  -5 -16  137.20    7.66
   2  -5  16  105.80    8.18
   2   5  17   69.04    6.09
  -2   5 -17   80.84    5.60
  -2  -5 -17   96.02    6.39
   2  -5  17  101.30    7.56
   2   5  18   11.21    4.57
  -2   5 -18   22.64    4.50
  -2   5 -18   12.04    4.28
  -2  -5 -18   16.66    3.85
   2  -5  18   25.72    5.81
   2   5  19  286.27   15.10
  -2   5 -19  321.22   14.54
  -2   5 -19  363.07   15.59
  -2  -5 -19  348.39   14.85
   2  -5  19  300.88   16.34
  -2   5 -20   -2.55    4.32
  -2  -5 -20   15.54    4.53
   2  -5  20    2.05    5.62
  -2   5 -21    2.38    4.47
   2   6 -19   57.94    5.34
   2   6 -19   73.76    6.48
   2   6 -18   -8.54    3.41
   2   6 -18    0.76    4.69
  -2   6  18   -4.25    3.63
   2  -6 -18    1.11    3.19
   2   6 -17   18.63    3.76
   2   6 -17   25.66    5.49
  -2   6  17   23.57    3.57
   2  -6 -17   26.91    3.56
   2   6 -16   39.91    4.82
   2   6 -16   30.73    5.34
  -2   6  16   38.66    4.35
   2  -6 -16   32.55    4.36
   2   6 -15    7.09    3.51
   2   6 -15    7.96    4.16
  -2   6  15    1.85    3.22
   2  -6 -15    0.51    3.19
   2   6 -14   39.84    4.38
   2   6 -14   21.68    4.50
  -2   6  14   32.45    4.22
   2  -6 -14   27.88    3.79
   2   6 -13   -1.36    3.35
   2   6 -13   -4.59    3.65
  -2   6  13    6.74    3.97
   2  -6 -13   -1.60    3.34
   2   6 -12    2.15    3.27
   2   6 -12    4.38    4.02
  -2   6  12    7.66    3.24
   2  -6 -12    5.05    2.89
   2   6 -11   69.18    5.35
   2   6 -11   74.95    5.57
  -2   6  11   78.71    5.68
  -2  -6  11   60.13    4.65
   2  -6 -11   81.16    5.55
   2   6 -10   12.09    3.52
   2   6 -10    8.21    3.40
  -2   6  10    8.70    2.40
  -2   6  10    9.87    3.38
  -2  -6  10   -0.81    3.61
   2  -6 -10    9.77    2.73
   2   6  -9   77.52    5.32
   2   6  -9   64.71    4.96
  -2   6   9   63.34    4.98
  -2   6   9   66.74    4.91
  -2  -6   9   64.01    4.89
   2  -6  -9   67.90    4.79
   2   6  -8  105.62    6.48
   2   6  -8  101.51    5.96
  -2   6   8  106.69    6.19
  -2   6   8   97.35    6.41
  -2  -6   8   95.01    6.23
   2  -6  -8   90.24    5.23
   2   6  -7   25.26    3.38
   2   6  -7   19.43    3.65
  -2   6   7   31.27    3.20
  -2   6   7   28.97    3.20
  -2  -6   7   26.67    3.99
   2  -6  -7   27.25    3.06
   2   6  -6    3.13    3.11
   2   6  -6   -0.43    2.89
  -2   6   6   -0.93    2.28
  -2   6   6   -1.17    2.38
   2  -6  -6   -3.70    2.68
   2   6  -5   24.36    3.65
   2   6  -5   17.71    3.14
  -2   6   5   15.55    2.80
  -2   6   5   17.34    3.36
  -2  -6   5   17.80    3.76
   2  -6  -5   24.27    3.22
   2   6  -4  253.77    9.67
   2   6  -4  228.40   10.43
  -2   6   4  192.33    8.77
  -2   6   4  210.36    9.22
  -2  -6   4  180.94    8.34
   2  -6  -4  198.00    8.12
   2   6  -3   -3.69    2.88
   2   6  -3    5.87    3.04
  -2   6   3   -8.40    3.02
  -2   6   3   -0.89    2.57
  -2  -6   3   -5.98    3.44
   2  -6  -3   -0.11    3.01
   2   6  -2   15.45    3.75
   2   6  -2    5.25    3.06
  -2   6   2    7.14    2.71
  -2   6   2    9.19    3.06
  -2  -6   2    7.31    3.43
   2  -6  -2   18.15    3.20
   2   6  -1  657.59   23.48
  -2   6   1  621.62   23.33
  -2   6   1  705.09   25.69
  -2  -6   1  796.09   26.34
   2  -6  -1  688.91   24.92
   2   6   0    7.92    3.22
  -2   6   0   15.96    3.21
  -2   6   0    5.75    3.23
  -2  -6   0   11.64    3.70
   2  -6   0    7.14    2.18
   2   6   1 1082.43   40.74
  -2   6  -1 1177.24   40.60
  -2   6  -1 1275.85   40.78
  -2  -6  -1 1045.02   37.37
   2  -6   1 1227.63   44.56
   2  -6   1 1122.75   39.17
   2   6   2  363.10   15.06
  -2   6  -2  356.42   14.12
  -2   6  -2  344.19   14.07
  -2  -6  -2  306.10   12.13
   2  -6   2  330.49   13.88
   2  -6   2  318.25   15.07
   2   6   3 1117.64   43.76
  -2   6  -3 1075.70   37.73
  -2   6  -3 1151.08   39.50
  -2  -6  -3 1235.73   38.63
   2  -6   3 1063.30   42.25
   2  -6   3 1051.43   41.13
   2   6   4   38.70    4.38
  -2   6  -4   48.78    4.17
  -2   6  -4   50.87    4.21
  -2  -6  -4   50.58    4.26
   2  -6   4   50.26    4.56
   2  -6   4   43.47    4.52
   2   6   5  150.73    8.01
  -2   6  -5  136.05    6.89
  -2   6  -5  135.17    6.01
  -2  -6  -5  146.09    7.20
   2  -6   5  143.75    7.35
   2   6   6   63.63    4.79
  -2   6  -6   66.80    4.17
  -2   6  -6   74.98    4.44
  -2  -6  -6   80.94    5.53
   2  -6   6   57.05    5.09
   2   6   7   21.79    3.66
  -2   6  -7   23.06    3.45
  -2   6  -7   27.15    2.83
  -2  -6  -7   31.88    3.62
   2  -6   7   26.30    4.23
   2   6   8   -1.46    3.34
  -2   6  -8    8.62    3.50
  -2   6  -8    8.88    3.16
  -2  -6  -8   13.07    3.38
   2  -6   8    3.93    4.04
   2   6   9   98.45    6.38
  -2   6  -9  104.81    5.99
  -2   6  -9  119.51    6.99
  -2  -6  -9  112.91    6.64
   2  -6   9   89.27    7.14
   2   6  10  105.52    7.35
  -2   6 -10  105.49    6.52
  -2   6 -10  113.75    6.74
  -2  -6 -10  115.95    7.04
   2  -6  10   94.22    6.65
   2   6  11   10.00    4.01
  -2   6 -11   15.61    3.83
  -2   6 -11   12.01    3.94
  -2  -6 -11    9.29    3.41
   2  -6  11   13.37    5.07
   2   6  12   37.65    5.05
  -2   6 -12   41.21    4.73
  -2   6 -12   34.82    4.87
  -2  -6 -12   38.40    4.68
   2  -6  12   57.02    6.00
   2   6  13  199.53   10.37
  -2   6 -13  220.87   12.85
  -2   6 -13  201.12    9.53
  -2  -6 -13  214.40   11.54
   2  -6  13  200.00   10.89
   2   6  14  351.93   14.97
  -2   6 -14  410.49   20.68
  -2   6 -14  407.16   15.80
  -2  -6 -14  412.23   18.27
   2  -6  14  425.96   18.66
   2   6  15  129.03    8.75
  -2   6 -15  161.83    8.51
  -2   6 -15  125.52    8.14
  -2  -6 -15  148.50    8.24
   2  -6  15  158.15    8.46
   2   6  16   24.13    5.67
  -2   6 -16   13.51    4.31
  -2   6 -16   13.07    4.37
  -2  -6 -16   12.22    4.41
   2  -6  16   11.37    5.62
   2   6  17   34.03    5.38
  -2   6 -17   37.68    5.45
  -2   6 -17   34.37    5.13
  -2  -6 -17   32.87    4.66
   2  -6  17   34.71    5.95
   2   6  18   87.34    6.67
  -2   6 -18   92.73    6.44
  -2   6 -18   75.86    7.19
   2   6  19   -0.64    4.61
  -2   6 -19    3.89    4.33
  -2  -6 -19   -4.73    4.53
   2  -6  19   -3.36    5.42
  -2   6 -20   32.33    5.42
   2  -6  20   28.71    6.19
  -2   6 -21    2.09    4.73
  -2   7  21   39.93    5.30
   2   7 -19   -0.80    3.72
   2   7 -18   20.76    4.34
   2   7 -18   14.46    5.35
   2   7 -17   -0.08    3.92
  -2   7  17    5.85    3.37
   2  -7 -17    3.35    3.87
   2   7 -16    7.05    3.92
   2   7 -16    2.65    5.08
  -2   7  16    6.32    4.37
   2  -7 -16    0.72    2.77
   2   7 -15   -4.74    3.68
   2   7 -15   10.92    3.92
  -2   7  15   -6.61    3.41
   2  -7 -15    0.29    3.90
   2   7 -14   -6.63    3.71
   2   7 -14    4.34    3.98
  -2   7  14   -0.27    4.71
   2  -7 -14    5.75    4.13
   2   7 -13   16.70    4.20
   2   7 -13   15.42    4.50
  -2   7  13   17.93    3.76
  -2   7  13   11.72    3.68
   2  -7 -13   24.25    3.31
   2   7 -12   73.31    5.98
   2   7 -12   87.68    6.42
  -2   7  12   81.81    7.01
  -2   7  12   82.95    6.47
   2  -7 -12   86.33    6.12
   2   7 -11    7.73    2.96
   2   7 -11    8.56    4.24
  -2   7  11    3.16    3.84
  -2   7  11    6.88    3.63
  -2  -7  11   -0.10    3.07
   2  -7 -11   15.82    4.31
   2   7 -10  134.09    7.80
   2   7 -10  175.00    8.58
  -2   7  10  130.37    8.19
  -2   7  10  132.26    7.87
  -2  -7  10  112.28    7.44
   2  -7 -10  137.36    6.91
   2   7  -9    9.84    4.27
   2   7  -9    4.45    4.02
  -2   7   9   10.83    3.05
  -2   7   9   11.68    3.44
  -2  -7   9   -3.61    3.85
   2  -7  -9    9.38    3.46
   2   7  -8   27.92    3.98
   2   7  -8   36.25    4.52
  -2   7   8   31.53    3.79
  -2   7   8   29.07    4.27
  -2  -7   8   37.63    4.91
   2  -7  -8   21.58    3.80
   2   7  -7   14.36    3.75
   2   7  -7    5.93    3.70
  -2   7   7   12.32    3.07
  -2   7   7   10.77    3.20
  -2  -7   7   16.28    4.03
   2  -7  -7   14.09    3.46
   2   7  -6    7.67    3.52
   2   7  -6    5.93    3.66
  -2   7   6    3.46    3.06
  -2  -7   6   15.93    3.85
   2  -7  -6    6.57    3.16
   2   7  -5    4.88    3.25
   2   7  -5   -0.01    3.71
  -2   7   5   -3.84    3.30
  -2   7   5    1.76    2.99
  -2  -7   5    3.64    2.84
   2  -7  -5    2.80    2.98
   2   7  -4    2.94    3.29
   2   7  -4    7.94    3.34
  -2   7   4    6.67    3.07
  -2   7   4    1.72    2.99
  -2  -7   4    7.57    2.57
   2  -7  -4    8.42    3.42
   2   7  -3  152.89    8.12
   2   7  -3  181.77    8.48
  -2   7   3  188.61    8.42
  -2   7   3  167.65    9.33
  -2  -7   3  133.46    7.52
   2  -7  -3  174.96    8.23
   2   7  -2  114.65    7.64
   2   7  -2  122.28    6.43
  -2   7   2  103.33    5.96
  -2   7   2  118.54    6.59
  -2  -7   2  113.09    6.26
   2  -7  -2  118.12    5.85
   2   7  -1  113.63    7.54
   2   7  -1   92.42    5.48
  -2   7   1  105.74    5.64
  -2   7   1  101.58    5.35
  -2  -7   1  116.35    6.20
   2  -7  -1  109.81    6.34
   2   7   0  685.95   24.58
  -2   7   0  708.69   25.48
  -2   7   0  659.88   25.11
  -2  -7   0  670.08   24.27
   2  -7   0  708.32   24.14
   2   7   1   84.21    5.96
  -2   7  -1   69.43    5.25
  -2   7  -1   64.38    4.94
  -2  -7  -1   65.39    5.58
   2  -7   1   73.13    5.24
   2   7   2  827.10   32.21
  -2   7  -2  852.69   31.28
  -2   7  -2  806.58   30.77
  -2  -7  -2  817.30   27.34
   2  -7   2  693.78   25.21
   2   7   3  135.52    7.35
  -2   7  -3  116.60    7.69
  -2   7  -3  142.93    6.47
  -2  -7  -3  115.22    6.56
   2  -7   3  111.84    7.82
   2  -7   3  110.93    6.73
   2   7   4  222.05    9.84
  -2   7  -4  187.20    9.49
  -2   7  -4  221.19    9.08
  -2  -7  -4  204.41    9.47
   2  -7   4  204.20   11.79
   2  -7   4  196.15    9.54
   2   7   5  157.83    7.22
  -2   7  -5  165.17    8.83
  -2   7  -5  158.61    8.74
  -2  -7  -5  143.22    7.39
   2  -7   5  168.59    8.03
   2  -7   5  132.03    7.53
   2   7   6   62.97    5.08
  -2   7  -6   46.74    4.51
  -2   7  -6   57.53    5.26
  -2  -7  -6   40.12    4.47
   2  -7   6   53.54    5.18
   2   7   7   96.72    6.46
  -2   7  -7   92.36    6.24
  -2   7  -7   94.52    6.12
  -2  -7  -7   97.31    6.20
   2  -7   7   80.42    6.45
   2   7   8   27.35    4.51
  -2   7  -8   35.79    3.53
  -2   7  -8   32.90    4.37
  -2  -7  -8   28.91    4.38
   2  -7   8   48.32    5.41
   2   7   9   23.82    4.65
  -2   7  -9   32.23    4.51
  -2   7  -9   33.61    3.46
  -2  -7  -9   28.26    4.55
   2  -7   9   43.14    5.46
   2   7  10   -0.14    4.30
  -2   7 -10    9.93    4.41
  -2   7 -10   16.45    4.53
  -2  -7 -10    1.87    3.57
   2  -7  10    2.58    4.75
   2   7  11  129.97    8.88
  -2   7 -11  148.17    8.14
  -2   7 -11  129.29    6.96
  -2  -7 -11  133.53    8.33
   2  -7  11  127.55    8.40
   2   7  12   34.43    4.99
  -2   7 -12   36.92    5.16
  -2   7 -12   45.19    5.20
  -2  -7 -12   38.37    5.65
   2  -7  12   43.85    5.92
   2   7  13   21.04    5.34
  -2   7 -13   22.73    3.37
  -2   7 -13   23.59    4.77
  -2  -7 -13   17.62    4.39
   2  -7  13   12.03    5.68
   2   7  14   28.04    4.96
  -2   7 -14   21.65    4.60
  -2   7 -14   31.39    4.92
  -2  -7 -14   24.02    4.82
   2  -7  14   21.39    5.58
   2   7  15   -4.15    4.78
  -2   7 -15    0.90    4.46
  -2  -7 -15    2.24    4.00
   2  -7  15   -0.46    4.92
   2   7  16   52.69    6.13
  -2   7 -16   59.89    5.83
  -2   7 -16   50.17    5.92
  -2  -7 -16   65.42    5.89
   2  -7  16   54.41    6.74
   2   7  17   80.76    6.96
  -2   7 -17  106.29    7.70
  -2   7 -17  142.99    8.82
  -2  -7 -17  128.95    8.37
   2  -7  17   98.90    8.75
   2   7  18    1.98    4.66
  -2   7 -18    4.47    3.21
  -2  -7 -18    4.26    4.35
   2  -7  18    8.75    5.41
  -2   7 -19    6.83    4.79
   2  -7  19    3.72    6.93
  -2   7 -20   12.38    4.60
  -2   8  20   24.84    5.14
  -2   8  19    4.86    4.62
   2   8 -18    7.37    4.40
  -2   8  18   13.17    3.79
   2   8 -17   -4.39    3.82
  -2   8  17   -2.70    3.94
   2   8 -16    9.83    4.19
   2   8 -16   26.31    5.92
  -2   8  16    8.72    3.98
  -2   8  16   -2.80    4.55
   2  -8 -16   13.38    3.56
   2   8 -15   14.94    4.40
   2   8 -15   23.68    5.00
  -2   8  15    7.05    3.33
  -2   8  15    8.96    3.94
   2  -8 -15   15.13    3.96
   2   8 -14   44.50    5.42
   2   8 -14   23.06    4.60
  -2   8  14   45.56    4.97
  -2   8  14   43.81    5.16
   2  -8 -14   37.59    5.00
   2   8 -13    7.12    4.16
   2   8 -13   20.46    4.97
  -2   8  13    9.60    4.42
  -2   8  13   10.98    4.52
   2  -8 -13   12.34    3.48
   2   8 -12   48.60    5.44
   2   8 -12   53.09    5.44
  -2   8  12   53.55    5.09
  -2   8  12   57.80    5.02
   2  -8 -12   62.76    5.56
   2   8 -11    7.16    4.24
   2   8 -11   -2.52    4.30
  -2   8  11    4.09    4.11
  -2   8  11    3.32    3.72
  -2  -8  11   17.55    5.11
   2  -8 -11    8.40    3.70
   2   8 -10    2.57    4.26
   2   8 -10   14.23    4.73
  -2   8  10   15.51    4.27
  -2   8  10    4.88    3.99
  -2  -8  10    1.87    4.79
   2  -8 -10   12.27    4.76
   2   8  -9    3.29    4.69
   2   8  -9    3.64    4.66
  -2   8   9    0.34    3.29
  -2   8   9   -5.91    4.75
  -2  -8   9    3.26    4.28
   2  -8  -9   -2.62    3.69
   2   8  -8   41.66    5.07
   2   8  -8   28.95    5.17
  -2   8   8   26.59    4.23
  -2   8   8   31.57    4.50
  -2  -8   8   29.10    5.54
   2  -8  -8   26.74    4.31
   2   8  -7   -0.81    4.03
   2   8  -7    1.38    4.14
  -2   8   7   -1.57    3.28
  -2   8   7   -6.35    3.87
  -2  -8   7    5.52    4.44
   2  -8  -7   -3.43    3.40
   2   8  -6   45.97    4.62
   2   8  -6   33.55    4.86
  -2   8   6   33.92    4.40
  -2   8   6   34.95    4.68
  -2  -8   6   37.66    4.96
   2  -8  -6   30.20    4.28
   2   8  -5   -3.07    4.00
   2   8  -5    5.67    3.12
  -2   8   5   11.09    3.50
  -2   8   5    4.95    3.43
  -2  -8   5    1.04    2.49
   2  -8  -5    1.55    3.52
   2   8  -4  145.25    7.83
   2   8  -4  111.46    7.03
  -2   8   4  115.48    6.58
  -2   8   4  123.69    7.16
  -2  -8   4  129.48    7.10
   2  -8  -4  111.09    6.17
   2   8  -3   29.24    4.31
   2   8  -3   27.97    4.66
  -2   8   3   28.45    4.16
  -2   8   3   26.33    4.22
  -2  -8   3   24.84    4.34
   2  -8  -3   29.38    4.48
   2   8  -2   20.38    3.97
   2   8  -2   21.80    3.42
  -2   8   2   28.52    4.16
  -2   8   2   21.22    3.73
  -2  -8   2   17.61    4.54
   2  -8  -2   31.70    4.28
   2   8  -1    5.36    4.10
   2   8  -1   18.01    4.19
  -2   8   1   15.98    3.89
  -2   8   1   17.71    2.99
  -2  -8   1   13.87    3.39
   2   8   0  209.89   13.47
   2   8   0  214.07   10.49
  -2   8   0  221.17   11.05
  -2   8   0  241.16   10.41
  -2  -8   0  182.69    9.68
   2  -8   0  221.15    8.98
   2   8   1  149.38    9.50
   2   8   1  167.06    7.77
  -2   8  -1  163.65    8.48
  -2   8  -1  155.67    8.68
  -2  -8  -1  149.62    8.10
   2  -8   1  154.07    8.84
   2   8   2    8.78    4.16
  -2   8  -2    4.64    3.99
  -2   8  -2    7.32    3.88
  -2  -8  -2    8.25    4.02
   2  -8   2    5.16    2.68
   2   8   3  150.32    8.88
  -2   8  -3  142.26    7.81
  -2   8  -3  154.19    8.11
  -2  -8  -3  155.11    7.42
   2  -8   3  117.94    7.84
   2   8   4  558.10   23.11
  -2   8  -4  526.02   20.79
  -2   8  -4  570.29   21.92
  -2  -8  -4  548.07   21.03
   2  -8   4  475.23   19.26
   2   8   5   26.73    5.25
  -2   8  -5   24.59    4.48
  -2   8  -5   24.18    4.52
  -2  -8  -5   15.46    4.43
   2  -8   5   37.27    5.35
   2  -8   5   37.68    4.80
   2   8   6   83.49    6.60
  -2   8  -6   75.22    5.46
  -2   8  -6  108.10    6.33
  -2  -8  -6   65.00    6.19
   2  -8   6   82.32    6.94
   2   8   7   12.12    4.51
  -2   8  -7    6.44    3.92
  -2   8  -7    8.42    4.28
  -2  -8  -7    6.57    3.99
   2  -8   7   16.80    5.38
   2   8   8  249.76   13.90
  -2   8  -8  249.07   12.29
  -2   8  -8  270.62   11.71
  -2  -8  -8  235.71   12.04
   2  -8   8  260.71   15.43
   2   8   9   57.99    6.04
  -2   8  -9   68.45    6.35
  -2   8  -9   69.59    4.98
  -2  -8  -9   44.31    5.00
   2  -8   9   63.55    5.34
   2   8  10  182.97   13.20
  -2   8 -10  163.49    9.57
  -2   8 -10  169.40   10.22
  -2  -8 -10  196.46    9.53
   2  -8  10  175.11   11.55
   2   8  11   -5.69    5.07
  -2   8 -11   -3.35    3.21
  -2  -8 -11    7.57    4.24
   2  -8  11    5.09    5.58
   2   8  12  257.87   13.41
  -2   8 -12  302.15   13.19
  -2   8 -12  302.24   13.41
  -2  -8 -12  337.50   16.03
   2  -8  12  294.10   14.64
   2   8  13   22.52    5.56
  -2   8 -13   10.93    4.70
  -2   8 -13   14.32    4.72
  -2  -8 -13   15.50    4.59
   2  -8  13   -1.67    5.42
   2   8  14    4.09    4.92
  -2   8 -14   14.67    4.58
  -2   8 -14    8.95    4.67
  -2  -8 -14   13.06    4.52
   2  -8  14   19.59    5.48
   2   8  15   36.17    6.16
  -2   8 -15   42.40    5.89
  -2   8 -15   35.75    6.07
  -2  -8 -15   25.94    4.64
   2  -8  15   36.70    6.50
   2   8  16  142.09    9.93
  -2   8 -16  141.32   10.63
  -2  -8 -16  154.19    9.20
   2  -8  16  109.87    9.05
   2   8  17    5.95    5.07
  -2   8 -17    2.69    4.84
  -2  -8 -17    4.94    4.41
   2  -8  17   12.61    6.44
  -2   8 -18   41.85    6.03
   2  -8  18   29.46    7.29
  -2   8 -19    3.30    4.79
   2  -8  19    4.90    6.96
  -2   9  18   12.74    5.37
   2   9 -17   21.82    5.32
  -2   9  17    8.98    4.79
   2   9 -16    1.22    4.25
  -2   9  16    3.67    4.41
   2   9 -15   -2.39    4.05
  -2   9  15   -5.52    4.48
   2  -9 -15   -5.56    4.55
   2   9 -14   56.18    4.88
   2   9 -14   42.07    5.38
  -2   9  14   57.05    6.08
  -2   9  14   55.29    5.36
   2  -9 -14   44.78    5.53
   2   9 -13   53.58    5.96
   2   9 -13   37.22    6.03
  -2   9  13   58.03    5.52
  -2   9  13   43.65    5.67
   2  -9 -13   52.07    5.36
   2   9 -12   32.72    5.36
   2   9 -12   26.78    5.07
  -2   9  12   29.18    4.16
  -2   9  12   29.23    4.54
   2  -9 -12    9.49    5.11
   2   9 -11    8.08    4.65
   2   9 -11   -1.14    4.17
  -2   9  11    0.68    4.56
  -2   9  11    5.51    5.16
  -2  -9  11   -2.35    4.79
   2  -9 -11   10.58    3.89
   2   9 -10   28.43    5.46
   2   9 -10   21.04    4.69
  -2   9  10   20.23    4.22
  -2   9  10   21.16    4.87
  -2  -9  10   27.35    5.60
   2  -9 -10   12.88    4.81
   2   9  -9   51.50    6.09
   2   9  -9   53.51    6.36
  -2   9   9   71.28    5.95
  -2   9   9   52.22    5.50
  -2  -9   9   40.66    5.83
   2  -9  -9   43.35    5.32
   2   9  -8   75.91    6.51
   2   9  -8   70.60    6.78
  -2   9   8   69.56    6.20
  -2   9   8   67.42    6.53
  -2  -9   8   62.03    6.23
   2  -9  -8   75.23    6.42
   2   9  -7  229.79   11.03
   2   9  -7  227.64   12.10
  -2   9   7  232.66   11.17
  -2   9   7  238.59   13.36
  -2  -9   7  206.59   10.59
   2  -9  -7  208.49   10.10
   2   9  -6   20.44    4.89
   2   9  -6   29.25    5.63
  -2   9   6   11.93    4.04
  -2   9   6   13.35    4.26
  -2  -9   6   21.10    5.47
   2  -9  -6   24.12    4.40
   2   9  -5   83.78    6.30
   2   9  -5   68.37    6.41
  -2   9   5   77.92    6.50
  -2   9   5   82.37    6.57
  -2  -9   5   81.94    6.15
   2  -9  -5   75.80    5.55
   2   9  -4   73.66    6.98
   2   9  -4   75.71    6.67
  -2   9   4   84.65    6.19
  -2   9   4   91.32    6.37
  -2  -9   4   64.92    6.98
   2  -9  -4   71.20    5.65
   2   9  -3  127.43    8.16
   2   9  -3  139.11    8.50
  -2   9   3  133.77    8.20
  -2   9   3  145.78    8.56
  -2  -9   3  145.22    8.22
   2  -9  -3  116.97    7.15
   2   9  -2  110.22    7.09
   2   9  -2  104.25    7.77
  -2   9   2  111.93    6.95
  -2   9   2  125.93    7.66
  -2  -9   2  121.69    6.95
   2  -9  -2  108.79    6.90
   2   9  -1   73.52    6.21
   2   9  -1   94.80    6.51
  -2   9   1   93.59    6.63
  -2   9   1   87.66    6.45
  -2  -9   1   80.72    6.85
   2  -9  -1   82.95    7.12
   2   9   0   59.56    5.59
   2   9   0   61.41    6.18
  -2   9   0   38.79    5.62
  -2   9   0   44.69    5.06
  -2  -9   0   42.26    5.62
   2  -9   0   52.55    5.97
   2   9   1   22.15    4.78
   2   9   1    6.33    4.59
  -2   9  -1   -0.54    4.14
  -2   9  -1    7.73    4.27
  -2  -9  -1    5.55    3.49
   2  -9   1   13.68    3.63
   2   9   2    0.80    4.52
   2   9   2    4.41    5.31
  -2   9  -2   -0.87    4.05
  -2   9  -2   -4.38    3.95
  -2  -9  -2    9.74    4.93
   2  -9   2    5.24    4.71
   2   9   3    3.02    4.73
  -2   9  -3    3.07    4.51
  -2   9  -3    6.22    4.29
  -2  -9  -3   -2.16    4.50
   2  -9   3    3.93    4.35
   2   9   4   26.44    5.25
  -2   9  -4   24.50    4.03
  -2   9  -4   25.11    4.12
  -2  -9  -4   24.18    4.87
   2  -9   4   20.39    4.81
   2   9   5   88.95    6.17
  -2   9  -5   93.77    6.50
  -2   9  -5  100.41    6.89
  -2  -9  -5   78.53    6.13
   2  -9   5   95.89    7.19
   2   9   6   44.79    5.74
  -2   9  -6   45.78    5.49
  -2   9  -6   48.92    4.67
  -2  -9  -6   45.14    5.40
   2   9   7   41.15    5.80
  -2   9  -7   48.83    5.96
  -2   9  -7   80.42    6.87
  -2  -9  -7   58.52    5.63
   2  -9   7   47.12    5.56
   2   9   8  190.90   11.57
  -2   9  -8  206.94   12.04
  -2   9  -8  216.73   10.88
  -2  -9  -8  186.51   10.58
   2  -9   8  174.29   11.07
   2   9   9  125.59    9.10
  -2   9  -9  118.90    6.58
  -2   9  -9  115.28    8.27
  -2  -9  -9  127.20    7.54
   2  -9   9   87.15    8.74
   2   9  10   41.33    6.40
  -2   9 -10   75.81    6.45
  -2   9 -10   72.40    6.76
  -2  -9 -10   72.01    6.21
   2  -9  10   74.48    8.58
   2   9  11   84.38    8.22
  -2   9 -11   88.24    7.05
  -2   9 -11   75.64    7.04
  -2  -9 -11   83.78    6.95
   2  -9  11   50.06    6.76
   2   9  12   12.60    5.34
  -2   9 -12    6.32    4.71
  -2   9 -12   -4.55    4.55
   2  -9  12   -6.76    5.37
   2   9  13    9.96    5.24
  -2   9 -13   -3.82    4.11
  -2   9 -13    4.93    4.90
  -2  -9 -13   -4.78    4.18
   2  -9  13  -11.35    6.19
   2   9  14   -5.54    5.03
  -2   9 -14    9.52    4.94
  -2  -9 -14   -1.59    4.06
   2  -9  14    6.58    4.92
   2   9  15    6.01    5.58
  -2   9 -15    1.08    5.09
  -2  -9 -15    5.41    5.48
   2  -9  15   -5.71    6.08
   2   9  16   -7.12    5.21
  -2   9 -16   -9.39    4.41
  -2  -9 -16    8.38    4.65
   2  -9  16   -8.90    5.87
  -2   9 -17    0.18    5.70
   2  -9  17   18.62    6.71
  -2   9 -18   -7.51    3.61
   2  10 -16   36.59    6.38
  -2  10  16   53.91    7.21
   2  10 -15   39.61    5.97
  -2  10  15   27.99    6.10
   2  10 -14    3.80    4.90
  -2  10  14   15.01    5.28
   2  10 -13   12.27    4.00
  -2  10  13   16.62    4.54
  -2  10  13   16.22    4.87
   2 -10 -13   12.02    4.74
   2  10 -12    7.98    5.18
  -2  10  12    6.07    4.06
  -2  10  12   10.44    5.73
   2  10 -11   15.57    5.14
   2  10 -11   28.19    5.69
  -2  10  11   22.00    5.31
  -2  10  11   23.81    5.18
  -2 -10  11   29.94    5.84
   2 -10 -11   17.94    4.47
   2  10 -10   18.61    3.67
   2  10 -10   12.43    5.01
  -2  10  10   13.09    4.74
  -2  10  10   15.43    4.59
  -2 -10  10   17.37    4.05
   2 -10 -10   24.20    4.86
   2  10  -9   13.79    5.42
   2  10  -9    4.84    4.69
  -2  10   9   15.59    5.53
  -2  10   9   22.34    5.09
  -2 -10   9   34.83    5.76
   2 -10  -9   23.07    5.49
   2  10  -8  271.24   14.04
   2  10  -8  315.82   14.54
  -2  10   8  259.34   14.80
  -2  10   8  293.65   15.42
  -2 -10   8  261.00   13.18
   2 -10  -8  279.47   12.57
   2  10  -7   55.65    6.84
   2  10  -7   41.33    5.84
  -2  10   7   53.77    5.37
  -2  10   7   71.22    7.00
  -2 -10   7   41.61    6.22
   2 -10  -7   39.48    5.86
   2  10  -6  275.48   13.19
   2  10  -6  265.68   13.76
  -2  10   6  277.63   13.00
  -2  10   6  263.61   15.24
  -2 -10   6  300.85   14.55
   2 -10  -6  282.10   15.62
   2  10  -5  113.71    8.03
   2  10  -5   90.18    7.36
  -2  10   5  104.99    7.58
  -2  10   5   98.92    8.03
  -2 -10   5   91.44    6.17
   2 -10  -5  108.32    8.38
   2  10  -4  449.40   19.18
   2  10  -4  400.63   18.59
  -2  10   4  433.28   19.78
  -2  10   4  410.08   18.29
  -2 -10   4  405.91   18.61
   2 -10  -4  421.59   17.42
   2  10  -3  161.90   10.55
   2  10  -3  192.21   10.32
  -2  10   3  171.36   10.40
  -2  10   3  176.08    9.57
  -2 -10   3  165.73    9.69
   2 -10  -3  181.06    9.39
   2  10  -2   72.12    6.56
   2  10  -2   76.44    7.07
  -2  10   2   63.65    6.33
  -2  10   2   82.37    6.82
  -2 -10   2   73.19    6.66
   2 -10  -2   75.70    6.54
   2  10  -1   99.93    7.60
   2  10  -1  112.16    8.08
  -2  10   1  110.39    8.33
  -2  10   1  126.46    7.98
  -2 -10   1  116.02    8.53
   2 -10  -1  106.81    7.93
   2  10   0   -5.90    4.40
   2  10   0   -7.16    4.38
  -2  10   0   -1.85    4.39
  -2  10   0   16.63    4.94
  -2 -10   0    0.51    4.97
   2 -10   0    5.35    4.79
   2  10   1   65.42    6.04
   2  10   1   56.17    6.03
  -2  10  -1   53.82    6.13
  -2  10  -1   56.26    5.85
  -2 -10  -1   55.70    5.40
   2 -10   1   58.27    6.78
   2  10   2  134.01    9.37
   2  10   2  128.31    8.69
  -2  10  -2  144.10    9.09
  -2  10  -2  162.70    9.26
  -2 -10  -2  154.00    9.30
   2 -10   2  158.89    9.98
   2  10   3   52.26    7.22
   2  10   3   63.12    6.71
  -2  10  -3   50.76    4.99
  -2  10  -3   51.12    6.06
  -2 -10  -3   51.43    6.52
   2 -10   3   67.12    7.09
   2  10   4    5.12    4.69
   2  10   4    4.95    4.90
  -2  10  -4    0.94    4.68
  -2  10  -4   -2.50    4.73
  -2 -10  -4    3.95    5.21
   2 -10   4    5.18    3.93
   2  10   5   55.16    6.76
   2  10   5   63.80    5.47
  -2  10  -5   66.76    7.05
  -2  10  -5   81.91    7.13
  -2 -10  -5   83.65    6.75
   2 -10   5   66.85    7.01
   2  10   6   84.64    7.33
  -2  10  -6   73.14    6.72
  -2  10  -6   81.35    7.86
  -2 -10  -6   75.06    6.99
   2  10   7   84.87    7.42
  -2  10  -7   77.44    6.10
  -2  10  -7   75.10    7.29
  -2 -10  -7   70.95    7.07
   2  10   8    4.31    4.74
  -2  10  -8   10.60    5.16
  -2  10  -8    5.74    3.80
  -2 -10  -8   11.97    4.88
   2  10   9  143.51    8.75
  -2  10  -9  150.83   10.29
  -2  10  -9  140.06   10.11
  -2 -10  -9  145.10    9.95
   2  10  10   -0.60    4.55
  -2  10 -10    2.49    3.26
  -2  10 -10   -7.30    4.66
  -2 -10 -10    3.42    5.06
   2  10  11   18.67    5.48
  -2  10 -11   24.46    5.60
  -2  10 -11   44.89    6.04
  -2 -10 -11   17.84    5.46
   2  10  12   -3.15    5.13
  -2  10 -12    9.73    4.84
  -2 -10 -12   10.25    5.01
   2 -10  12   -0.55    4.87
   2  10  13   18.89    5.38
  -2  10 -13   11.94    5.03
  -2 -10 -13    9.62    5.22
   2 -10  13   28.48    7.30
   2  10  14  152.99   11.99
  -2  10 -14  189.03   13.16
  -2 -10 -14  169.54   10.59
   2 -10  14  108.56   10.99
  -2  10 -15    5.66    3.61
  -2 -10 -15    2.68    4.47
   2 -10  15   -6.44    6.06
  -2  10 -16   38.76    6.81
   2 -10  16   36.27    7.15
   2  11 -14    3.53    5.46
  -2  11  14   -4.41    5.60
   2  11 -13   36.97    6.11
  -2  11  13   43.86    6.21
   2  11 -12    6.48    5.39
  -2  11  12   -2.74    4.57
   2 -11 -12    4.79    4.94
   2  11 -11    5.55    3.62
  -2  11  11   11.23    4.54
  -2  11  11    9.35    4.69
  -2 -11  11    8.29    3.98
   2 -11 -11    3.66    5.26
   2  11 -10   18.37    5.81
  -2  11  10   17.20    5.00
  -2  11  10   31.79    5.32
  -2 -11  10   12.34    5.67
   2 -11 -10   11.01    4.83
   2  11  -9   12.68    4.16
  -2  11   9   13.93    4.90
  -2  11   9   24.18    4.70
  -2 -11   9   17.60    4.54
   2 -11  -9   21.55    5.21
   2  11  -8    0.92    4.80
   2  11  -8    1.61    4.95
  -2  11   8    0.87    4.60
  -2  11   8   -3.65    4.62
  -2 -11   8   -5.21    5.21
   2 -11  -8    2.87    4.46
   2  11  -7  135.11    9.79
   2  11  -7  115.66    8.39
  -2  11   7  128.38    9.57
  -2  11   7  130.48    9.55
  -2 -11   7  130.82    7.88
   2 -11  -7  143.77    9.39
   2  11  -6    5.15    5.01
   2  11  -6    3.74    4.99
  -2  11   6   -1.15    4.60
  -2  11   6    3.53    5.03
  -2 -11   6    6.29    5.85
   2 -11  -6   -0.12    3.37
   2  11  -5   92.19    8.43
   2  11  -5   86.79    5.96
  -2  11   5  103.65    7.36
  -2  11   5   82.76    7.61
  -2 -11   5   98.34    7.07
   2 -11  -5   85.81    7.11
   2  11  -4   36.12    5.10
   2  11  -4   50.82    6.41
  -2  11   4   50.09    6.25
  -2  11   4   45.28    6.18
  -2 -11   4   27.77    6.17
   2 -11  -4   33.74    6.52
   2  11  -3  215.37   12.23
   2  11  -3  189.92   10.53
  -2  11   3  205.05   11.77
  -2  11   3  213.71   11.31
  -2 -11   3  197.88   11.82
   2 -11  -3  221.74   11.76
   2  11  -2   43.64    6.37
   2  11  -2   44.64    5.54
  -2  11   2   61.04    6.48
  -2  11   2   61.44    5.80
  -2 -11   2   60.66    6.58
   2 -11  -2   55.42    6.69
   2  11  -1    5.70    5.09
   2  11  -1    3.72    5.17
  -2  11   1   -0.09    4.77
  -2  11   1   23.49    6.03
  -2 -11   1   17.86    3.85
   2 -11  -1   32.16    5.87
   2  11   0   60.19    6.77
  -2  11   0   53.97    6.82
  -2  11   0   80.87    6.26
  -2 -11   0   58.99    5.55
   2 -11   0   62.34    6.35
   2  11   1    8.73    5.11
   2  11   1   16.19    5.73
  -2  11  -1    6.20    5.22
  -2  11  -1    6.07    4.87
  -2 -11  -1   16.09    5.59
   2 -11   1    1.38    5.27
   2  11   2   16.55    5.50
   2  11   2   21.73    5.78
  -2  11  -2   10.95    5.42
  -2  11  -2   10.99    5.23
  -2 -11  -2   16.21    5.70
   2 -11   2   10.88    5.31
   2  11   3   23.08    5.66
   2  11   3   12.24    5.72
  -2  11  -3   -0.62    4.62
  -2  11  -3   11.99    5.29
  -2 -11  -3    1.87    5.43
   2 -11   3   10.09    5.16
   2  11   4   60.82    7.94
   2  11   4   50.69    7.25
  -2  11  -4   66.29    7.49
  -2  11  -4   56.17    6.82
  -2 -11  -4   75.98    7.42
   2 -11   4   44.38    7.02
   2  11   5   30.93    6.18
   2  11   5   30.77    6.27
  -2  11  -5   32.43    5.34
  -2  11  -5   29.67    6.00
  -2 -11  -5   35.85    4.18
   2 -11   5   40.36    5.93
   2  11   6    5.79    5.38
   2  11   6   10.49    5.40
  -2  11  -6    6.23    4.01
  -2  11  -6    5.31    4.72
  -2 -11  -6   -6.44    5.29
   2  11   7   70.37    9.76
   2  11   7   63.48    6.83
  -2  11  -7   76.79    7.18
  -2  11  -7   69.62    5.95
  -2 -11  -7   69.14    7.22
   2  11   8   49.94    7.61
   2  11   8   48.00    6.31
  -2  11  -8   56.34    6.61
  -2  11  -8   34.79    6.52
  -2 -11  -8   49.00    6.61
   2  11   9   13.26    5.25
  -2  11  -9   13.92    5.19
  -2 -11  -9   16.67    5.44
   2  11  10   17.73    5.82
  -2  11 -10   11.44    5.56
  -2 -11 -10   19.15    5.11
   2  11  11   12.19    5.50
  -2  11 -11   -3.05    5.17
  -2 -11 -11   -4.92    4.62
   2  11  12    0.59    3.32
  -2  11 -12    2.48    5.05
  -2 -11 -12  -14.18    5.20
   2  11  13   40.10    6.87
  -2  11 -13   45.74    7.23
  -2 -11 -13   65.04    7.35
  -2  11 -14  -10.12    4.07
   2  12 -11   36.69    6.63
  -2  12  11   38.39    6.39
  -2 -12  11   25.09    6.49
   2  12 -10   50.11    6.91
  -2  12  10   50.07    6.89
  -2 -12  10   29.43    5.78
   2 -12 -10   47.29    6.54
   2  12  -9    5.05    5.68
  -2  12   9    9.08    4.98
  -2  12   9   13.67    6.46
  -2 -12   9  -11.68    5.81
   2 -12  -9    7.25    5.40
   2  12  -8    2.26    5.32
  -2  12   8   11.86    5.38
  -2 -12   8    1.07    5.65
   2 -12  -8    7.49    9.41
   2  12  -7   32.21    6.36
  -2  12   7   40.16    6.13
  -2  12   7   41.99    6.15
  -2 -12   7   35.61    5.04
   2 -12  -7   41.47    6.54
   2  12  -6   40.75    6.71
  -2  12   6   38.57    5.86
  -2  12   6   30.99    6.04
  -2 -12   6   40.08    7.31
   2 -12  -6   46.68    6.34
   2  12  -5   31.12    6.30
  -2  12   5   43.01    6.01
  -2  12   5   33.52    6.02
  -2 -12   5   39.65    6.75
   2 -12  -5   44.82    6.72
   2  12  -4   23.72    5.73
  -2  12   4    1.12    4.68
  -2  12   4    0.63    5.15
  -2 -12   4   -6.83    5.78
   2 -12  -4    6.82    5.50
   2  12  -3    7.02    5.72
   2  12  -3   -8.81    4.59
  -2  12   3    6.78    4.97
  -2  12   3    3.87    4.87
  -2 -12   3    2.12    4.19
   2 -12  -3   11.78    5.63
   2  12  -2   46.76    5.64
   2  12  -2   56.11    6.54
  -2  12   2   62.53    6.64
  -2  12   2   42.12    6.39
  -2 -12   2   37.76    6.83
   2 -12  -2   67.72    6.87
   2  12  -1   20.38    6.08
   2  12  -1   31.02    6.05
  -2  12   1   18.39    5.54
  -2  12   1   21.72    4.24
  -2 -12   1   20.70    6.43
   2 -12  -1   18.23    6.01
   2  12   0   46.27    6.22
   2  12   0   59.63    7.12
  -2  12   0   47.08    6.44
  -2  12   0   45.97    6.60
  -2 -12   0   39.83    6.76
   2 -12   0   42.52    5.29
   2  12   1   12.15    6.15
   2  12   1   34.11    6.33
  -2  12  -1   36.66    6.39
  -2  12  -1   30.46    6.07
  -2 -12  -1   37.05    6.58
   2 -12   1   25.62    4.85
   2  12   2   10.77    4.93
   2  12   2   -6.54    5.13
  -2  12  -2    7.06    6.24
  -2  12  -2    3.06    5.26
  -2 -12  -2   11.60    5.99
   2 -12   2    0.25    3.90
   2  12   3   32.77    6.00
   2  12   3    9.98    5.72
  -2  12  -3   20.27    5.77
  -2  12  -3    7.55    5.42
  -2 -12  -3   21.45    6.26
   2 -12   3   34.76    5.31
   2  12   4   36.63    6.49
   2  12   4   39.91    6.32
  -2  12  -4   43.68    6.41
  -2  12  -4   36.40    6.59
  -2 -12  -4   24.98    5.55
   2 -12   4   30.40    5.41
   2  12   5    7.45    5.34
   2  12   5   -2.82    5.57
  -2  12  -5    5.14    5.04
  -2  12  -5   10.49    5.70
  -2 -12  -5   11.90    6.54
   2 -12   5    2.03    4.47
   2  12   6    7.16    5.11
   2  12   6    0.06    5.69
  -2  12  -6   -1.49    4.87
   2  12   7   10.93    6.32
   2  12   7   11.88    5.63
  -2  12  -7    4.69    5.22
  -2 -12  -7    1.13    5.39
   2  12   8   -2.65    5.24
   2  12   8   13.27    5.74
  -2  12  -8   -6.56    5.21
  -2 -12  -8    9.80    6.24
   2  12   9  -22.01    6.27
   2  12   9    0.01    6.12
  -2  12  -9    7.44    5.60
  -2 -12  -9   11.86    6.07
   2  12  10   -0.89    5.50
   2  12  10   16.11    5.58
  -2  12 -10    6.80    6.68
  -2 -12 -10    3.69    5.86
   2  12  11    5.73    5.35
  -2  12 -11    5.88    5.58
  -2 -12 -11    7.07    6.23
   2  13  -7    9.01    6.05
  -2  13   7   11.81    5.67
  -2 -13   7   18.52    4.91
   2 -13  -7    5.80    5.63
   2  13  -6   56.22    8.46
  -2  13   6   44.14    6.30
  -2  13   6   30.09    6.62
  -2 -13   6   20.99    6.40
   2 -13  -6   20.42    6.40
   2  13  -5   37.07    7.02
  -2  13   5   42.29    6.95
  -2  13   5   42.22    6.58
  -2 -13   5   42.71    7.66
   2 -13  -5   51.18    8.55
   2  13  -4   11.61    6.40
  -2  13   4    0.60    5.76
  -2  13   4   11.03    5.20
  -2 -13   4    7.44    6.28
   2 -13  -4    9.62    6.08
   2  13  -3   55.96    7.55
  -2  13   3   31.61    7.02
  -2  13   3   20.42    5.70
  -2 -13   3   32.43    7.31
   2 -13  -3   26.96    6.56
   2  13  -2  -17.66    5.94
  -2  13   2   -3.17    6.05
  -2  13   2   11.12    5.38
  -2 -13   2  -17.35    6.21
   2 -13  -2   -1.42    6.05
   2  13  -1  286.73   17.70
  -2  13   1  306.40   17.60
  -2  13   1  254.00   14.61
  -2 -13   1  253.83   13.96
   2 -13  -1  296.36   16.22
   2  13   0    1.67    6.24
  -2  13   0    9.95    6.57
  -2  13   0   24.28    6.73
  -2 -13   0   -7.95    6.63
   2 -13   0   -1.17    6.35
   2  13   1   39.25    6.91
  -2  13  -1   33.12    6.65
  -2 -13  -1   29.51    7.30
   2 -13   1   32.08    5.35
   2  13   2    6.87    5.89
  -2  13  -2   12.16    4.56
  -2 -13  -2   -0.25    5.93
   2 -13   2   22.31    6.51
   2  13   3   54.98    6.79
  -2  13  -3   23.95    5.11
  -2 -13  -3   17.61    7.02
   2 -13   3   35.98    6.83
   2  13   4    9.13    5.75
  -2  13  -4    0.37    4.04
  -2 -13  -4    6.41    4.59
   2 -13   4   15.27    6.48
   2  13   5    3.73    6.46
  -2  13  -5    9.47    4.30
  -2 -13  -5    7.93    6.53
   2  13   6   51.10    7.29
   2  13   6   58.76    6.83
  -2  13  -6   45.67    6.17
  -2 -13  -6   55.97    8.17
   3   0 -23   29.97    3.22
   3   0 -22    2.15    2.56
   3   0 -21  100.94    5.12
   3   0 -21  116.17    6.20
  -3   0  21  104.17    6.44
   3   0 -20   -0.93    1.79
   3   0 -20   -1.47    2.45
  -3   0  20   -4.15    3.14
   3   0 -19   78.02    4.13
   3   0 -19   81.73    4.75
  -3   0  19   94.10    5.63
   3   0 -18   -1.28    1.93
   3   0 -18    0.70    1.89
  -3   0  18    1.89    2.48
   3   0 -17   92.81    3.90
   3   0 -17   83.54    4.43
  -3   0  17   80.77    4.79
   3   0 -16   -0.35    1.41
   3   0 -16   -0.94    1.66
  -3   0  16    1.55    2.15
   3   0 -15   32.56    2.09
   3   0 -15   36.60    2.45
  -3   0  15   40.60    3.08
   3   0 -14    0.23    1.34
   3   0 -14   -1.77    1.41
  -3   0  14    4.66    1.89
   3   0 -13 1453.25   44.67
   3   0 -13 1453.24   48.72
  -3   0  13 1578.24   52.60
   3   0 -12   -0.62    1.21
  -3   0  12    0.21    1.38
   3   0 -11  923.63   27.69
   3   0 -11  878.66   29.63
  -3   0  11  915.57   30.79
   3   0 -10   -1.17    0.88
   3   0 -10   -1.58    0.85
   3   0  -9  320.17   10.76
   3   0  -9  349.83   11.67
   3   0  -8    2.60    0.66
   3   0  -8    1.63    0.75
   3   0  -7   93.56    3.03
   3   0  -7   83.93    3.22
   3   0  -5   92.17    3.52
  -3   0   5   97.78    3.71
   3   0  -4   -2.01    0.92
  -3   0   4   -1.63    1.03
   3   0  -3    7.60    1.22
  -3   0   3    6.32    1.55
   3   0  -2    4.73    3.00
  -3   0   2    5.83    4.03
   3   0  -1 2274.44   73.72
  -3   0   1 2394.06   74.59
   3   0   0   11.99    2.42
  -3   0   0    6.84    2.16
   3   0   1 2337.61   70.81
  -3   0  -1 2048.41   69.94
   3   0   2    2.51    2.37
  -3   0  -2   -1.70    2.52
   3   0   3 1040.52   35.70
  -3   0  -3 1058.97   34.98
   3   0   4   -3.94    1.83
   3   0   5  986.00   36.93
  -3   0  -5  968.26   33.63
   3   0   6   -1.10    2.73
  -3   0  -6   -2.55    2.38
   3   0   7   14.74    2.44
  -3   0  -7   17.36    2.92
   3   0   8   -6.43    2.85
  -3   0  -8   -1.48    1.83
   3   0   9   93.34    5.32
  -3   0  -9  122.05    5.93
   3   0  10    2.99    2.78
  -3   0 -10    0.24    1.92
   3   0  11   26.65    3.55
  -3   0 -11   12.39    3.18
   3   0  12    1.22    2.40
  -3   0 -12    1.61    2.75
   3   0  13    9.71    3.65
  -3   0 -13    9.78    3.06
   3   0  14   -3.02    3.69
  -3   0 -14   -2.12    2.65
   3   0  15    4.65    4.09
  -3   0 -15    9.73    3.49
   3   0  16   -1.00    4.35
  -3   0 -16   -6.91    3.33
   3   0  17   50.83    5.32
  -3   0 -17   49.91    4.82
   3   0  18    0.87    4.07
  -3   0 -18   -3.97    3.06
   3   0  19   24.52    5.12
  -3   0 -19   35.40    4.58
   3   0  20    1.36    4.42
  -3   0 -20   -2.88    3.55
   3   0  21    4.44    5.83
  -3   0 -21    3.28    3.51
  -3   0 -22   -3.03    3.84
   3   1 -23    9.60    3.24
   3   1 -22    6.49    3.21
   3  -1 -22    6.98    2.45
   3   1 -21    7.05    2.70
   3   1 -21   10.77    3.01
  -3   1  21    7.77    2.75
   3  -1 -21    8.38    2.34
   3  -1 -21   14.24    2.59
   3   1 -20    2.94    2.46
   3   1 -20    1.72    2.89
  -3   1  20    6.58    2.65
   3  -1 -20   -1.15    1.93
   3  -1 -20    2.31    2.01
   3   1 -19    1.98    2.25
   3   1 -19   -1.55    2.51
  -3   1  19    3.10    2.42
   3  -1 -19    3.13    2.04
   3  -1 -19   -2.99    1.78
   3   1 -18  134.66    5.29
   3   1 -18  118.93    6.72
  -3   1  18  130.46    6.49
   3  -1 -18  130.53    5.40
   3  -1 -18  127.64    5.78
   3   1 -17    5.27    2.10
   3   1 -17    4.04    2.01
   3  -1 -17   -0.33    1.68
   3  -1 -17    0.66    1.32
   3   1 -16    6.53    1.77
   3   1 -16    2.90    1.93
  -3   1  16    1.35    1.85
   3  -1 -16    7.65    1.74
   3  -1 -16    3.73    1.45
   3   1 -15   -1.22    1.80
   3   1 -15   -0.09    1.76
  -3   1  15    1.30    2.43
   3  -1 -15    1.72    1.44
   3  -1 -15    3.13    1.53
   3   1 -14  110.42    4.91
   3   1 -14  109.88    5.05
  -3   1  14  111.54    5.29
   3  -1 -14  108.87    4.44
   3  -1 -14  109.96    4.33
   3   1 -13    1.04    1.43
   3   1 -13   -0.15    1.60
  -3   1  13    0.90    1.20
   3  -1 -13    2.96    1.26
   3  -1 -13    3.30    1.07
   3   1 -12  734.89   22.96
   3   1 -12  655.33   24.47
  -3   1  12  722.29   24.80
   3  -1 -12  696.84   22.92
   3  -1 -12  724.77   23.52
   3   1 -11   11.91    1.46
   3   1 -11    6.99    1.42
  -3   1  11   11.85    1.01
   3  -1 -11   11.35    1.03
   3  -1 -11   12.39    0.90
   3   1 -10   -0.21    1.18
   3   1 -10    1.32    1.54
   3  -1 -10    0.90    0.60
   3  -1 -10   -1.43    0.49
   3   1  -9   46.77    2.48
   3   1  -9   46.19    2.56
   3   1  -8  358.81   12.15
   3   1  -8  352.35   12.28
   3   1  -7   48.45    2.55
   3   1  -7   51.39    2.47
  -3  -1   7   49.75    2.61
   3   1  -6    5.49    1.73
   3   1  -6    5.06    1.65
  -3  -1   6    1.83    1.39
   3   1  -5   69.60    3.44
  -3   1   5   64.11    2.42
  -3   1   5   69.18    2.42
  -3  -1   5   58.68    3.00
   3   1  -4  288.04   10.13
  -3   1   4  237.90    8.87
  -3  -1   4  275.47   10.20
   3  -1  -4  286.56    9.88
  -3  -1   3    1.97    1.95
   3  -1  -3    5.44    1.17
   3   1  -2  565.44   19.57
  -3   1   2  545.80   19.00
  -3  -1   2  606.95   19.80
   3  -1  -2  522.04   18.84
   3   1  -1  355.31   12.87
  -3   1   1  362.81   12.37
  -3  -1   1  354.68   12.70
   3  -1  -1  358.56   12.75
   3   1   0 1286.77   43.11
  -3   1   0 1367.15   43.77
  -3  -1   0 1425.49   47.86
   3  -1   0 1419.13   47.45
   3   1   1  515.86   17.63
  -3   1  -1  499.11   17.82
  -3  -1  -1  451.49   16.61
   3  -1   1  495.23   17.69
   3   1   2  758.44   26.13
  -3   1  -2  760.11   26.33
   3   1   3  551.42   19.23
  -3   1  -3  487.28   18.64
  -3  -1  -3  536.91   20.07
   3  -1   3  611.14   20.19
   3   1   4  951.71   34.29
  -3   1  -4 1121.18   35.97
  -3  -1  -4 1007.94   35.42
   3  -1   4 1063.46   35.48
   3   1   5  453.43   15.41
  -3   1  -5  428.65   16.08
  -3  -1  -5  387.47   14.85
   3  -1   5  454.85   15.64
   3   1   6   45.37    3.95
  -3   1  -6   38.27    3.50
  -3  -1  -6   42.66    3.81
   3  -1   6   44.09    4.04
   3   1   7  362.48   14.31
  -3   1  -7  327.69   13.29
  -3  -1  -7  327.46   12.10
   3  -1   7  306.64   13.05
   3   1   8  132.29    6.98
  -3   1  -8  121.50    6.49
  -3  -1  -8  119.71    5.90
   3  -1   8  119.82    6.08
   3   1   9  425.43   15.87
  -3   1  -9  495.29   17.26
  -3  -1  -9  466.32   16.00
   3  -1   9  422.09   19.12
   3   1  10   81.00    5.24
  -3   1 -10   93.65    5.10
  -3  -1 -10   76.42    5.02
   3  -1  10  104.85    5.72
   3   1  11  543.41   24.07
  -3   1 -11  569.31   19.98
  -3  -1 -11  560.50   21.26
   3  -1  11  553.32   22.91
   3   1  12   90.09    4.94
  -3   1 -12   85.55    5.38
  -3  -1 -12   99.02    5.61
   3  -1  12   90.13    5.88
   3   1  13  417.88   18.14
  -3   1 -13  412.50   16.22
  -3  -1 -13  446.17   16.82
   3  -1  13  390.06   17.84
   3   1  14   45.89    4.85
  -3   1 -14   63.43    4.77
  -3  -1 -14   68.03    4.77
   3  -1  14   74.76    5.45
   3   1  15   94.27    6.17
  -3   1 -15  103.15    5.88
  -3  -1 -15  103.76    6.01
   3  -1  15  118.66    7.17
   3   1  16   -3.11    3.87
  -3   1 -16    0.70    3.03
  -3  -1 -16    4.93    3.42
   3  -1  16   11.76    4.48
   3   1  17  138.78    8.36
  -3   1 -17  153.22    7.97
  -3  -1 -17  155.68    7.56
   3  -1  17  135.25    8.25
   3   1  18   43.51    5.26
  -3   1 -18   37.33    4.18
  -3  -1 -18   50.64    4.48
   3  -1  18   22.34    5.00
   3   1  19   72.11    6.26
  -3   1 -19   73.28    6.00
  -3  -1 -19   81.44    5.62
   3  -1  19   65.64    6.31
   3   1  20   14.29    5.01
  -3   1 -20   26.06    4.26
  -3  -1 -20   28.61    5.14
   3  -1  20   42.59    5.00
   3   1  21  137.58    8.88
  -3   1 -21  173.30    8.73
  -3  -1 -21  144.83    8.08
   3  -1  21  113.05    9.21
  -3   1 -22   30.60    4.78
  -3  -1 -22   24.19    4.86
   3   2 -24    6.71    4.04
   3   2 -22   42.78    4.47
   3  -2 -22   40.63    3.19
   3   2 -21   33.29    3.37
   3   2 -21   36.71    3.85
  -3   2  21   32.29    3.00
   3  -2 -21   31.03    2.68
   3  -2 -21   35.43    2.91
   3   2 -20  179.90    7.88
   3   2 -20  163.12    8.94
  -3   2  20  174.93    8.04
  -3  -2  20  190.63   10.32
   3  -2 -20  178.04    7.19
   3  -2 -20  174.54    7.67
   3   2 -19   37.76    3.13
   3   2 -19   44.88    4.24
  -3   2  19   48.25    3.34
  -3  -2  19   47.83    4.57
   3  -2 -19   45.74    3.04
   3  -2 -19   47.40    3.02
   3   2 -18  162.66    6.76
   3   2 -18  141.65    7.88
  -3   2  18  152.57    7.37
  -3  -2  18  134.97    8.63
   3  -2 -18  160.55    6.25
   3  -2 -18  140.55    6.77
   3   2 -17   -1.18    2.41
   3   2 -17    3.19    2.59
  -3   2  17   -1.98    2.03
  -3  -2  17    4.27    3.13
   3  -2 -17    1.28    1.87
   3   2 -16    6.24    2.56
   3   2 -16   13.34    2.82
  -3   2  16    8.29    1.94
  -3  -2  16    1.06    2.89
   3  -2 -16    6.51    1.90
   3   2 -15  108.41    4.92
   3   2 -15   99.63    5.03
  -3   2  15  101.55    5.14
  -3  -2  15   88.86    6.03
   3  -2 -15   89.94    4.12
   3   2 -14   43.79    2.66
   3   2 -14   41.47    2.94
  -3   2  14   45.07    2.66
  -3  -2  14   49.35    3.84
   3  -2 -14   37.17    2.47
   3   2 -13   44.67    3.27
   3   2 -13   47.59    3.00
  -3   2  13   57.24    2.82
  -3  -2  13   62.71    4.12
   3  -2 -13   53.73    2.77
   3   2 -12   27.88    2.46
   3   2 -12   28.58    2.35
  -3   2  12   25.02    1.78
   3  -2 -12   24.19    1.69
   3   2 -11   78.39    3.51
   3   2 -11   67.29    3.79
  -3   2  11   66.01    2.91
   3  -2 -11   66.58    2.82
   3   2 -10   14.41    1.74
   3   2 -10   15.42    2.05
  -3   2  10   19.99    1.25
   3  -2 -10   15.26    1.26
   3   2  -9   41.59    2.51
   3   2  -9   35.16    2.67
  -3   2   9   37.47    1.87
  -3   2   9   39.41    1.95
   3  -2  -9   33.88    1.65
   3   2  -8   11.75    2.12
   3   2  -8   11.87    2.03
  -3   2   8   12.31    1.15
  -3   2   8   10.50    1.21
  -3  -2   8    9.19    1.87
   3  -2  -8    8.79    1.03
   3   2  -7   18.37    2.40
   3   2  -7   15.55    2.06
  -3   2   7   22.50    1.48
  -3   2   7   22.05    1.55
  -3  -2   7   16.48    2.13
   3  -2  -7   20.36    1.24
   3   2  -6   92.97    4.25
   3   2  -6   85.69    4.17
  -3   2   6  106.64    4.07
  -3  -2   6  103.18    4.77
   3  -2  -6  104.98    3.90
   3   2  -5  713.65   24.62
  -3   2   5  722.79   24.95
  -3  -2   5  654.85   23.59
   3   2  -4    8.10    2.01
  -3   2   4    3.72    1.27
  -3  -2   4    2.80    1.91
   3  -2  -4    3.15    1.44
   3   2  -3  375.36   14.09
  -3   2   3  368.22   13.65
  -3  -2   3  322.85   12.20
   3  -2  -3  353.82   13.29
   3   2  -2  292.65   11.59
  -3   2   2  324.48   11.79
  -3   2   2  306.15   11.91
  -3  -2   2  329.59   12.30
   3  -2  -2  323.43   13.07
   3   2  -1   35.06    2.97
  -3   2   1   42.54    2.63
  -3  -2   1   38.92    3.13
   3  -2  -1   35.76    2.49
   3   2   0   67.64    4.23
  -3   2   0   81.65    4.05
  -3  -2   0   69.95    4.13
   3  -2   0   77.54    4.07
   3   2   1  101.43    5.29
  -3   2  -1   97.95    4.74
  -3  -2  -1  108.07    5.36
   3  -2   1  105.20    5.43
   3   2   2   51.50    3.58
  -3   2  -2   56.69    4.04
  -3  -2  -2   46.41    3.73
   3  -2   2   42.43    3.49
   3   2   3   24.30    2.38
  -3   2  -3   23.95    2.14
  -3  -2  -3   21.37    2.32
   3  -2   3   19.95    2.94
   3   2   4  326.52   12.48
  -3   2  -4  347.97   13.60
  -3  -2  -4  398.03   15.17
   3  -2   4  343.52   16.02
   3   2   5  282.61   12.29
  -3   2  -5  267.24   10.78
  -3  -2  -5  258.95   11.12
   3  -2   5  259.36   10.35
   3   2   6  554.85   21.01
  -3   2  -6  661.12   22.51
  -3  -2  -6  554.44   22.31
   3  -2   6  636.09   21.53
   3   2   7  302.94   13.04
  -3   2  -7  339.84   12.55
  -3  -2  -7  311.00   12.95
   3  -2   7  337.02   12.82
   3   2   8  777.60   32.26
  -3   2  -8  891.10   31.15
  -3  -2  -8  791.15   28.31
   3  -2   8  779.55   27.41
   3   2   9   13.60    3.25
  -3   2  -9   10.96    2.30
  -3  -2  -9    8.96    3.09
   3  -2   9   10.32    2.49
   3   2  10  593.44   24.41
  -3   2 -10  514.04   19.77
  -3  -2 -10  534.34   20.18
   3  -2  10  568.38   22.33
   3   2  11   58.61    4.97
  -3   2 -11   59.68    4.23
  -3  -2 -11   49.57    3.86
   3  -2  11   43.64    4.24
   3   2  12  652.83   27.87
  -3   2 -12  735.59   25.82
  -3  -2 -12  634.13   24.19
   3  -2  12  682.80   25.99
   3   2  13   59.43    4.91
  -3   2 -13   43.91    4.10
  -3  -2 -13   48.09    3.87
   3   2  14  181.88    8.57
  -3   2 -14  200.42    8.85
  -3  -2 -14  194.36    8.48
   3  -2  14  152.84    9.33
   3   2  15   37.66    4.79
  -3   2 -15   49.42    4.38
  -3  -2 -15   41.73    3.95
   3  -2  15   47.81    4.83
   3   2  16  136.07    8.44
  -3   2 -16  138.11    7.85
  -3  -2 -16  139.15    7.23
   3  -2  16   99.68    6.96
  -3   2 -17   -0.41    3.64
  -3  -2 -17    5.54    3.44
   3  -2  17   14.25    4.69
   3   2  18   49.52    5.70
  -3   2 -18   68.13    5.56
  -3  -2 -18   57.51    5.54
   3  -2  18   57.68    6.13
   3   2  19   18.15    4.99
  -3   2 -19   33.61    4.44
  -3  -2 -19   19.12    5.28
   3  -2  19   20.76    5.12
  -3  -2 -20   84.49    8.04
   3  -2  20   42.22    6.09
   3   2  21    8.21    4.39
  -3   2 -21    5.60    4.03
  -3  -2 -21    0.88    3.74
   3  -2  21    5.27    5.25
  -3   2 -22  125.46    8.75
   3   3 -24   11.76    3.90
   3   3 -23   24.05    4.24
   3  -3 -21  266.40   10.81
   3   3 -20   63.12    4.62
   3   3 -20   60.53    5.44
   3  -3 -20   72.52    3.84
   3   3 -19  401.20   14.49
   3   3 -19  422.06   17.66
  -3   3  19  402.69   16.66
   3  -3 -19  415.10   15.11
   3   3 -18   40.03    3.51
   3   3 -18   37.25    4.37
  -3   3  18   41.88    3.22
   3  -3 -18   47.09    3.18
   3   3 -17  250.80   10.70
   3   3 -17  274.34   12.65
  -3   3  17  298.41   11.33
   3  -3 -17  304.47   11.70
   3   3 -16  173.32    7.55
   3   3 -16  167.21    8.06
  -3   3  16  161.81    7.10
   3  -3 -16  184.69    7.79
   3   3 -15   26.57    2.74
   3   3 -15   27.04    3.23
  -3   3  15   29.56    2.57
   3  -3 -15   31.07    2.58
   3   3 -14   62.91    4.28
   3   3 -14   75.26    4.85
  -3   3  14   87.38    3.59
   3  -3 -14   74.30    3.82
   3   3 -13   19.44    2.61
  -3   3  13   24.35    2.01
   3  -3 -13   17.88    1.93
   3   3 -12   71.03    4.29
   3   3 -12   83.39    4.43
  -3   3  12   94.12    4.01
   3  -3 -12   90.01    4.23
   3   3 -11   42.16    2.82
   3   3 -11   46.87    3.12
   3  -3 -11   35.44    2.33
   3   3 -10  478.82   17.32
   3   3 -10  473.45   16.09
  -3   3  10  450.26   17.06
   3  -3 -10  460.67   16.24
   3   3  -9  106.66    4.74
   3   3  -9  106.66    4.76
  -3   3   9   91.01    4.05
  -3  -3   9  110.07    5.51
   3  -3  -9   95.89    4.34
   3   3  -8   45.70    2.90
   3   3  -8   43.23    2.83
  -3   3   8   34.45    2.36
  -3  -3   8   30.80    2.88
   3  -3  -8   34.13    2.12
   3   3  -7  431.77   14.79
   3   3  -7  352.94   13.86
  -3   3   7  430.97   14.62
  -3  -3   7  368.10   14.60
   3  -3  -7  426.12   14.34
   3   3  -6 1689.80   52.61
   3   3  -6 1466.92   50.72
  -3   3   6 1589.36   52.28
  -3  -3   6 1630.26   54.04
   3  -3  -6 1578.26   52.67
   3   3  -5  245.75   10.22
   3   3  -5  228.19    9.43
  -3   3   5  256.58    9.58
  -3   3   5  265.11   10.00
  -3  -3   5  281.91   10.70
   3  -3  -5  258.62   10.21
   3   3  -4 1182.25   39.26
  -3   3   4 1199.17   41.26
  -3   3   4 1148.94   39.92
  -3  -3   4  978.65   37.08
   3  -3  -4 1028.34   38.90
   3  -3  -4 1186.81   36.86
   3   3  -3   63.23    3.86
  -3   3   3   65.63    3.77
  -3   3   3   62.98    3.27
  -3  -3   3   75.11    4.18
   3  -3  -3   68.87    3.96
   3  -3  -3   60.85    3.43
   3   3  -2  192.62    7.89
  -3   3   2  169.11    6.96
  -3   3   2  154.30    7.27
  -3  -3   2  212.15    8.09
   3  -3  -2  171.07    8.97
   3   3  -1    7.64    2.59
  -3   3   1    1.92    1.96
  -3   3   1    6.05    2.23
  -3  -3   1   10.97    2.95
   3  -3  -1    0.36    2.15
   3   3   0   -3.82    2.75
  -3   3   0    0.86    2.23
  -3   3   0    3.95    2.29
  -3  -3   0    6.83    2.77
   3  -3   0    7.64    2.49
   3   3   1   73.85    4.38
  -3   3  -1   64.17    4.02
  -3   3  -1   64.09    3.87
  -3  -3  -1   60.99    4.37
   3  -3   1   57.56    3.05
   3   3   2  219.78    9.99
  -3   3  -2  221.83    9.33
  -3   3  -2  233.42    9.23
  -3  -3  -2  251.42   10.60
   3  -3   2  214.14    8.89
   3   3   3  276.74   12.33
  -3   3  -3  239.30    9.73
  -3  -3  -3  277.56   10.65
   3  -3   3  250.06   12.89
   3   3   4   44.08    3.83
  -3   3  -4   42.27    2.90
  -3  -3  -4   47.63    3.83
   3  -3   4   37.80    3.64
   3   3   5    6.92    2.57
  -3   3  -5    4.39    2.90
  -3  -3  -5   10.13    3.16
   3  -3   5    9.07    3.21
   3   3   6  134.69    7.40
  -3   3  -6  139.51    7.43
  -3  -3  -6  128.23    6.43
   3  -3   6  125.80    6.57
   3   3   7  127.18    6.59
  -3   3  -7  120.45    6.73
  -3  -3  -7  129.52    6.50
   3  -3   7  134.92    6.76
   3   3   8  490.15   22.34
  -3   3  -8  529.41   19.54
  -3  -3  -8  521.53   20.42
   3  -3   8  565.28   21.03
   3   3   9  193.80    8.44
  -3   3  -9  197.52    9.10
  -3  -3  -9  192.90    9.25
   3  -3   9  210.56    9.26
   3   3  10   43.85    4.70
  -3   3 -10   60.62    4.20
  -3  -3 -10   59.12    4.29
   3  -3  10   70.98    4.04
   3   3  11  237.76    9.99
  -3   3 -11  208.58    9.32
  -3  -3 -11  252.80   11.28
   3  -3  11  221.78   10.36
   3   3  12  260.33   11.76
  -3   3 -12  301.79   11.93
  -3  -3 -12  267.60   12.82
   3  -3  12  302.82   12.57
   3   3  13   22.82    4.09
  -3   3 -13   31.76    3.96
  -3  -3 -13   28.45    4.04
   3  -3  13   16.15    4.23
   3   3  14   15.56    4.27
  -3   3 -14   24.00    3.15
  -3  -3 -14   19.20    3.58
   3  -3  14   26.93    4.84
   3   3  15   57.33    5.45
  -3   3 -15   67.92    4.81
  -3  -3 -15   63.66    4.97
   3  -3  15   77.21    6.60
   3   3  16   12.01    3.31
  -3   3 -16   -1.33    3.93
  -3  -3 -16    9.49    3.74
   3  -3  16   13.34    4.53
   3   3  17   38.27    4.80
  -3   3 -17   35.87    5.02
  -3  -3 -17   33.29    4.41
   3  -3  17   18.79    5.11
   3   3  18   -6.14    5.15
  -3   3 -18    0.95    3.82
  -3  -3 -18    5.22    3.76
   3  -3  18   -6.68    4.45
   3   3  19   26.93    5.04
  -3   3 -19   30.47    5.06
  -3   3 -19   30.09    3.95
  -3  -3 -19   41.78    4.82
   3  -3  19   10.45    5.78
   3   3  20    1.43    4.52
  -3   3 -20   -0.10    3.84
  -3   3 -20    0.95    4.05
  -3  -3 -20    5.03   10.60
   3  -3  20    5.63    4.95
   3   3  21   22.85    5.04
  -3   3 -21    6.48    4.39
  -3  -3 -21    2.96    5.33
   3  -3  21    6.06    5.09
  -3   3 -22   87.86    7.93
   3   4 -23  121.50   21.02
   3   4 -22   58.70    6.19
   3   4 -21    1.50    4.07
   3   4 -20  205.81    9.98
   3   4 -20  197.75   11.08
  -3   4  20  223.64    9.53
   3  -4 -20  216.64    9.28
   3   4 -19    1.91    3.43
   3   4 -19   -4.16    3.26
  -3   4  19    2.85    2.69
   3  -4 -19    2.03    2.54
   3   4 -18  130.37    6.45
   3   4 -18  127.08    7.43
  -3   4  18  136.45    5.90
   3  -4 -18  139.18    6.60
   3   4 -17    2.08    2.75
   3   4 -17    5.16    3.28
  -3   4  17    2.51    2.35
   3  -4 -17    3.24    2.22
   3   4 -16  122.75    7.42
   3   4 -16  111.46    6.36
  -3   4  16  113.10    5.09
   3  -4 -16  111.78    5.50
   3   4 -15  166.49    8.88
   3   4 -15  202.04    8.91
   3  -4 -15  186.98    8.17
   3   4 -14    7.18    2.74
   3   4 -14    9.98    3.69
   3  -4 -14    9.49    1.99
   3   4 -13   18.66    2.84
   3   4 -13   23.08    3.31
   3  -4 -13   19.78    2.35
   3   4 -12    0.73    2.34
   3   4 -12   -0.07    2.40
  -3   4  12    2.45    1.77
   3  -4 -12   -1.62    2.11
   3   4 -11   83.38    4.57
   3   4 -11   74.25    4.35
  -3   4  11   76.00    4.20
   3  -4 -11   70.97    3.79
   3   4 -10   -0.80    2.12
   3   4 -10    1.71    2.50
  -3   4  10    2.36    1.63
  -3  -4  10   -0.27    2.49
   3  -4 -10   -1.25    1.72
   3   4  -9   43.98    3.41
   3   4  -9   32.96    3.24
  -3   4   9   34.02    2.70
  -3  -4   9   38.90    3.40
   3  -4  -9   41.27    2.63
   3   4  -8  309.78   11.46
   3   4  -8  250.31   10.63
  -3   4   8  309.20   11.92
  -3  -4   8  232.21    9.18
   3  -4  -8  252.45    9.93
   3   4  -7   56.14    3.87
   3   4  -7   59.53    3.87
  -3   4   7   59.37    3.67
  -3   4   7   63.97    3.70
  -3  -4   7   66.57    4.07
   3  -4  -7   58.32    3.50
   3   4  -6  268.24   11.24
   3   4  -6  307.80   11.21
  -3   4   6  294.16   11.04
  -3   4   6  330.94   12.04
  -3  -4   6  285.40   11.38
   3  -4  -6  301.84   11.25
   3   4  -5  869.94   32.64
   3   4  -5  815.08   29.43
  -3   4   5  922.85   29.83
  -3   4   5  897.92   31.24
  -3  -4   5  848.32   30.00
   3  -4  -5  863.81   30.28
   3   4  -4  572.94   21.30
  -3   4   4  633.95   21.87
  -3   4   4  617.69   22.59
  -3  -4   4  582.42   22.35
   3  -4  -4  627.49   22.46
   3   4  -3  582.63   20.16
  -3   4   3  518.35   19.56
  -3   4   3  572.46   20.49
  -3  -4   3  487.40   17.90
   3  -4  -3  520.89   22.23
   3  -4  -3  512.70   19.59
   3   4  -2  329.23   12.64
  -3   4   2  298.43   12.32
  -3   4   2  301.17   12.33
  -3  -4   2  279.24   11.36
   3  -4  -2  296.90   11.60
   3  -4  -2  291.52   11.90
   3   4  -1  128.12    6.17
  -3   4   1  120.40    6.02
  -3   4   1  131.14    6.25
  -3  -4   1  149.45    6.38
   3  -4  -1  132.83    6.98
   3  -4  -1  111.12    5.86
   3   4   0  257.30   10.35
  -3   4   0  280.36   10.80
  -3   4   0  266.60   10.75
  -3  -4   0  289.10   10.60
   3  -4   0  243.60   10.57
   3   4   1    1.35    3.44
  -3   4  -1   11.53    2.91
  -3   4  -1    9.52    2.81
  -3  -4  -1    7.72    3.36
   3  -4   1    7.13    2.99
   3   4   2  338.65   14.18
  -3   4  -2  379.63   13.74
  -3   4  -2  354.70   13.86
  -3  -4  -2  391.48   14.74
   3  -4   2  383.80   18.13
   3   4   3   16.83    3.57
  -3   4  -3   16.46    3.38
  -3   4  -3   24.34    3.32
  -3  -4  -3   18.73    3.55
   3  -4   3   11.02    3.19
   3   4   4  327.93   12.53
  -3   4  -4  322.01   13.00
  -3   4  -4  329.81   13.36
  -3  -4  -4  335.18   13.36
   3  -4   4  315.88   13.78
   3   4   5   10.63    3.56
  -3   4  -5   11.04    3.02
  -3   4  -5   14.99    3.25
  -3  -4  -5   14.01    2.47
   3  -4   5   13.62    3.83
   3   4   6   73.14    4.81
  -3   4  -6   90.74    4.64
  -3   4  -6  111.27    5.43
  -3  -4  -6  103.57    6.56
   3  -4   6   98.23    5.83
   3   4   7  995.50   33.00
  -3   4  -7  798.54   30.48
  -3   4  -7  865.25   31.75
  -3  -4  -7  956.62   32.74
   3  -4   7  870.43   31.42
   3   4   8    2.10    3.60
  -3   4  -8    6.53    2.97
  -3   4  -8   13.25    2.81
  -3  -4  -8    5.02    3.09
   3  -4   8    0.66    3.72
   3   4   9   36.62    3.19
  -3   4  -9   30.63    3.98
  -3   4  -9   33.57    3.61
  -3  -4  -9   37.64    4.24
   3  -4   9   29.25    4.49
   3   4  10   31.60    4.41
  -3   4 -10   49.67    4.19
  -3   4 -10   20.95    2.86
  -3  -4 -10   39.10    3.76
   3  -4  10   27.91    3.55
   3   4  11    5.56    3.45
  -3   4 -11   11.92    3.22
  -3   4 -11    6.61    2.28
  -3  -4 -11    4.12    3.20
   3  -4  11    2.90    2.92
   3   4  12   -0.63    3.56
  -3   4 -12    8.14    3.47
  -3   4 -12    1.78    2.30
  -3  -4 -12    0.70    3.18
   3  -4  12    1.93    3.04
   3   4  13    2.89    3.96
  -3   4 -13    6.50    3.57
  -3   4 -13    2.82    3.61
  -3  -4 -13    2.88    3.06
   3  -4  13   -9.31    4.37
   3   4  14  229.07   11.08
  -3   4 -14  227.79   10.45
  -3   4 -14  235.47   12.47
  -3  -4 -14  238.19   11.60
   3  -4  14  237.52   12.03
   3   4  15   16.12    3.45
  -3   4 -15   23.91    4.49
  -3   4 -15   23.42    4.25
  -3  -4 -15   10.61    3.58
   3  -4  15   27.98    5.13
   3   4  16  486.83   18.41
  -3   4 -16  411.75   19.30
  -3   4 -16  475.58   18.29
  -3  -4 -16  534.26   20.86
   3  -4  16  478.81   19.12
   3   4  17    2.58    4.62
  -3   4 -17    7.33    4.04
  -3   4 -17   12.40    4.56
  -3  -4 -17   11.07    4.08
   3  -4  17    1.22    5.33
   3   4  18  303.03   12.84
  -3   4 -18  314.80   14.37
  -3   4 -18  239.46   13.15
  -3  -4 -18  385.70   15.37
   3  -4  18  301.82   14.51
   3   4  19    5.68    4.44
  -3   4 -19    9.84    4.25
  -3   4 -19    3.20    3.81
  -3  -4 -19   10.83    4.08
   3  -4  19   28.28    5.65
   3   4  20   54.91    6.44
  -3   4 -20   45.86    4.58
  -3   4 -20   43.57    5.19
  -3  -4 -20   63.62    5.62
   3  -4  20   51.91    6.87
  -3   4 -21   36.52    5.49
  -3  -4 -21   31.21    4.50
   3  -4  21   20.26    7.37
  -3   4 -22   -6.86    4.81
   3   5 -22   40.56    5.65
   3   5 -21   74.31    7.62
  -3   5  21   76.14    5.41
   3   5 -20   -2.63    3.18
   3   5 -20    8.09    3.89
  -3   5  20    6.36    2.85
   3   5 -19   69.20    4.60
   3   5 -19   52.70    4.86
  -3   5  19   58.77    4.97
  -3   5  19   63.46    3.80
   3  -5 -19   58.97    3.99
   3   5 -18   62.09    4.79
   3   5 -18   63.17    6.15
  -3   5  18   63.30    4.95
   3  -5 -18   70.00    4.44
   3   5 -17   13.93    3.31
   3   5 -17   33.06    4.69
  -3   5  17    6.85    2.37
   3  -5 -17   10.13    2.54
   3   5 -16    4.62    3.46
   3   5 -16    8.01    3.63
  -3   5  16    3.17    2.34
   3  -5 -16    2.69    2.53
   3   5 -15  113.53    5.75
   3   5 -15   99.91    6.49
  -3   5  15   93.83    5.78
   3  -5 -15   99.72    5.25
   3   5 -14    3.55    2.93
   3   5 -14    7.55    4.14
  -3   5  14    4.10    2.89
   3  -5 -14   -4.49    2.46
   3   5 -13  152.99    8.44
   3   5 -13  146.07    7.58
  -3   5  13  151.16    8.11
  -3   5  13  173.67    7.53
   3  -5 -13  161.67    7.83
   3   5 -12   25.72    3.78
   3   5 -12   27.74    4.13
  -3   5  12   35.26    3.12
  -3   5  12   32.03    3.45
   3  -5 -12   35.20    3.42
   3   5 -11  141.63    7.10
   3   5 -11  107.50    5.97
  -3   5  11  121.05    5.73
  -3   5  11  119.65    5.89
  -3  -5  11  111.48    6.85
   3  -5 -11  130.22    6.09
   3   5 -10  129.94    7.01
   3   5 -10  123.77    6.05
  -3   5  10  130.93    6.24
  -3   5  10  125.40    6.18
  -3  -5  10  143.17    7.37
   3  -5 -10  123.49    6.71
   3   5  -9    0.26    2.69
   3   5  -9    0.87    2.89
  -3   5   9   -0.46    2.19
  -3  -5   9   -1.05    3.08
   3  -5  -9   -3.05    1.75
   3   5  -8  165.55    7.02
   3   5  -8  141.38    7.08
  -3   5   8  127.09    6.21
  -3   5   8  149.46    7.18
  -3  -5   8  116.21    6.37
   3  -5  -8  128.74    6.39
   3   5  -7    2.66    2.73
   3   5  -7   -2.38    2.73
  -3   5   7    2.90    1.89
  -3   5   7    7.06    2.18
  -3  -5   7    9.04    3.09
   3  -5  -7    3.75    2.27
   3   5  -6   15.70    3.14
   3   5  -6   14.66    3.16
  -3   5   6   18.56    3.04
  -3  -5   6   10.68    3.35
   3  -5  -6   14.65    2.38
   3   5  -5    1.12    2.80
   3   5  -5   -2.14    2.74
  -3   5   5    2.48    2.46
  -3   5   5    2.84    2.66
  -3  -5   5    4.48    3.10
   3  -5  -5   -1.86    2.27
   3   5  -4   49.02    4.26
   3   5  -4   46.12    3.81
  -3   5   4   46.64    3.33
  -3   5   4   45.39    3.81
  -3  -5   4   61.01    4.68
   3  -5  -4   39.67    3.21
   3   5  -3   76.16    4.73
  -3   5   3   73.75    4.11
  -3   5   3   76.48    5.06
  -3  -5   3   66.44    4.71
   3  -5  -3   74.38    4.37
   3   5  -2  102.27    5.83
  -3   5   2  114.47    5.86
  -3   5   2  117.14    5.87
  -3  -5   2  125.28    5.65
   3  -5  -2  119.31    7.05
   3  -5  -2  120.46    6.40
   3   5  -1  133.92    6.67
  -3   5   1  121.93    6.75
  -3   5   1  113.74    6.07
  -3  -5   1  103.97    5.93
   3  -5  -1  135.12    6.30
   3  -5  -1  111.55    6.44
   3   5   0    4.93    2.35
  -3   5   0    6.08    2.92
  -3   5   0    3.33    2.20
  -3  -5   0    4.50    2.36
   3  -5   0    4.99    3.26
   3  -5   0    8.11    3.04
   3   5   1   11.57    3.17
  -3   5  -1   18.34    3.11
  -3   5  -1   14.97    3.21
  -3  -5  -1   13.97    3.41
   3  -5   1   19.64    3.83
   3  -5   1   19.56    2.79
   3   5   2   60.25    4.43
  -3   5  -2   48.51    4.06
  -3   5  -2   61.36    4.09
  -3  -5  -2   54.41    4.52
   3  -5   2   61.54    4.91
   3   5   3  254.94    9.63
  -3   5  -3  231.08   10.42
  -3   5  -3  225.25    9.73
  -3  -5  -3  236.78   10.28
   3  -5   3  212.30    8.94
   3   5   4   54.23    4.82
  -3   5  -4   43.34    4.02
  -3   5  -4   55.45    4.07
  -3  -5  -4   40.79    4.12
   3  -5   4   39.09    4.02
  -3   5  -5   33.16    3.59
  -3   5  -5   31.56    3.38
  -3  -5  -5   35.87    3.76
   3  -5   5   25.10    4.44
   3   5   6   15.34    3.47
  -3   5  -6   25.40    3.50
  -3   5  -6   25.21    3.27
  -3  -5  -6   23.07    3.74
   3  -5   6   21.68    3.79
   3   5   7   22.21    3.70
  -3   5  -7   18.79    3.19
  -3   5  -7   14.91    2.81
  -3  -5  -7   25.59    3.64
   3  -5   7   22.28    4.19
   3   5   8  240.82   10.35
  -3   5  -8  283.27   10.73
  -3   5  -8  242.79   12.07
  -3  -5  -8  269.99   11.88
   3  -5   8  258.97   11.67
   3   5   9   20.73    4.23
  -3   5  -9   10.30    3.27
  -3   5  -9   22.34    3.93
  -3  -5  -9   23.83    3.70
   3  -5   9   24.01    4.09
   3   5  10   38.29    4.53
  -3   5 -10   29.20    4.33
  -3   5 -10   42.07    4.31
  -3  -5 -10   30.60    4.78
   3  -5  10   25.61    4.78
   3   5  11    5.50    3.92
  -3   5 -11    5.10    3.70
  -3   5 -11    6.29    3.50
  -3  -5 -11    7.28    3.53
   3  -5  11    0.06    4.08
   3   5  12   54.29    4.82
  -3   5 -12   69.11    4.96
  -3   5 -12   70.01    5.46
  -3  -5 -12   65.49    5.18
   3  -5  12   57.29    6.07
   3   5  13   55.23    5.21
  -3   5 -13   60.06    5.29
  -3  -5 -13   60.63    5.52
   3  -5  13   68.86    6.29
   3   5  14   61.09    5.63
  -3   5 -14   55.33    5.25
  -3   5 -14   70.37    5.84
  -3  -5 -14   58.74    5.32
   3  -5  14   56.21    6.32
   3   5  15  195.34   11.31
  -3   5 -15  205.37   10.14
  -3   5 -15  184.51   10.97
  -3  -5 -15  182.19    9.35
   3  -5  15  180.15   11.62
   3   5  16  -12.11    4.41
  -3   5 -16    2.36    3.85
  -3   5 -16   -4.66    3.91
  -3  -5 -16   -3.21    3.80
   3  -5  16    2.52    5.01
   3   5  17  235.88   12.22
  -3   5 -17  248.37   12.62
  -3   5 -17  292.99   14.05
   3   5  18    4.03    4.81
  -3   5 -18   -0.23    4.39
  -3   5 -18   -2.94    4.16
  -3  -5 -18   -8.11    3.92
   3  -5  18   -6.26    5.18
   3   5  19  152.94   10.44
  -3   5 -19  197.60   11.26
  -3   5 -19  188.63   10.77
  -3  -5 -19  175.32    9.28
   3  -5  19  145.65   10.93
  -3   5 -20   -4.76    4.56
  -3  -5 -20   -2.25    4.82
   3  -5  20   -0.79    5.12
  -3   5 -21   47.01    6.42
  -3   6  21   32.38    4.51
   3   6 -20   22.39    5.39
  -3   6  20   10.33    3.63
   3   6 -19    2.32    3.52
   3   6 -19    4.82    5.05
  -3   6  19    6.73    3.28
   3   6 -18    9.32    3.71
   3   6 -18   19.34    5.21
  -3   6  18   11.53    4.00
   3  -6 -18   15.44    3.09
   3   6 -17   21.74    4.53
   3   6 -17   24.72    5.00
  -3   6  17   23.28    3.79
   3  -6 -17   20.35    3.29
   3   6 -16  176.21    8.87
   3   6 -16  179.43    9.93
  -3   6  16  180.17   10.16
  -3   6  16  174.68    9.84
   3  -6 -16  189.29    9.37
   3   6 -15   14.14    3.65
   3   6 -15   19.35    4.20
  -3   6  15    6.45    3.34
  -3   6  15   17.73    3.69
   3  -6 -15   -0.65    3.06
   3   6 -14  504.86   20.23
   3   6 -14  510.63   19.81
  -3   6  14  452.37   19.92
  -3   6  14  490.14   20.06
   3  -6 -14  465.02   18.65
   3   6 -13  186.62    9.22
   3   6 -13  234.75   10.65
  -3   6  13  214.61   10.11
  -3   6  13  221.25   10.84
   3  -6 -13  202.78    9.42
   3   6 -12  558.20   21.99
   3   6 -12  565.39   20.91
  -3   6  12  580.01   21.52
  -3   6  12  600.95   24.50
  -3  -6  12  476.15   22.12
   3  -6 -12  613.32   22.49
   3   6 -11    5.69    3.40
   3   6 -11    6.20    3.48
  -3   6  11   16.28    5.37
   3   6 -10  411.36   17.27
   3   6 -10  403.77   16.74
  -3   6  10  411.45   16.25
  -3   6  10  448.30   17.79
  -3  -6  10  472.69   17.77
   3  -6 -10  416.94   16.46
   3   6  -9   -0.40    3.22
   3   6  -9   -1.06    3.51
  -3   6   9   -0.30    2.56
  -3   6   9    1.30    3.00
  -3  -6   9    2.88    3.61
   3  -6  -9   -3.96    3.04
   3   6  -8   39.12    3.48
   3   6  -8   36.80    3.98
  -3   6   8   27.85    3.41
  -3   6   8   36.21    3.92
  -3  -6   8   34.09    3.76
   3  -6  -8   22.38    2.93
   3   6  -7   72.85    5.04
   3   6  -7   67.00    5.38
  -3   6   7   75.89    4.65
  -3   6   7   76.23    4.79
  -3  -6   7   62.87    4.64
   3  -6  -7   76.66    4.84
   3   6  -6   71.81    5.18
   3   6  -6   79.56    5.10
  -3   6   6   74.16    4.26
  -3   6   6   86.66    5.07
  -3  -6   6   89.00    5.06
   3  -6  -6   76.95    4.77
   3   6  -5   20.37    3.57
   3   6  -5   14.85    3.27
  -3   6   5   14.17    2.67
  -3   6   5   20.13    3.59
  -3  -6   5   26.61    3.99
   3  -6  -5   11.70    2.64
   3   6  -4   22.42    3.81
   3   6  -4   40.68    3.90
  -3   6   4   30.74    3.13
  -3   6   4   30.24    3.27
  -3  -6   4   27.21    3.62
   3  -6  -4   27.17    3.08
   3   6  -3   80.25    5.14
  -3   6   3   63.81    4.35
  -3   6   3   77.53    4.92
  -3  -6   3   77.80    5.24
   3  -6  -3   75.39    4.80
   3   6  -2   78.01    4.98
  -3   6   2   77.64    4.75
  -3   6   2   73.74    4.80
  -3  -6   2   71.30    5.24
   3  -6  -2   68.46    4.68
   3   6  -1   33.33    3.45
  -3   6   1   27.26    3.25
  -3   6   1   36.97    3.97
  -3  -6   1   24.49    3.90
   3  -6  -1   43.04    4.61
   3  -6  -1   38.30    3.55
   3   6   0   47.30    3.71
  -3   6   0   52.21    4.16
  -3   6   0   55.24    4.09
  -3  -6   0   53.85    4.92
   3  -6   0   56.39    4.32
   3  -6   0   49.15    4.37
   3   6   1   69.42    4.55
  -3   6  -1   77.15    5.07
  -3   6  -1   78.98    4.69
  -3  -6  -1   73.36    4.97
   3  -6   1   82.42    5.52
   3  -6   1   68.13    5.47
   3   6   2    8.43    3.56
  -3   6  -2    7.02    2.98
  -3   6  -2    0.07    2.49
  -3  -6  -2    6.05    3.42
   3  -6   2   11.40    3.74
   3  -6   2    1.75    2.17
   3   6   3  295.87   12.33
  -3   6  -3  301.18   12.22
  -3   6  -3  335.19   12.86
  -3  -6  -3  268.87   11.10
   3  -6   3  305.20   11.57
   3   6   4   38.95    4.42
  -3   6  -4   61.40    4.34
  -3   6  -4   49.35    3.92
  -3  -6  -4   47.55    4.16
   3  -6   4   44.89    4.39
   3   6   5   61.21    4.81
  -3   6  -5   46.70    3.76
  -3   6  -5   46.46    3.72
  -3  -6  -5   51.74    4.58
   3  -6   5   50.62    4.53
  -3   6  -6    7.66    3.16
  -3   6  -6    4.39    2.37
  -3  -6  -6   10.07    3.41
   3  -6   6    4.66    3.98
   3   6   7   36.84    4.65
  -3   6  -7   31.17    4.29
  -3   6  -7   41.26    3.53
  -3  -6  -7   45.23    4.42
   3  -6   7   27.51    3.67
   3   6   8   94.08    6.25
  -3   6  -8   83.12    5.52
  -3   6  -8   98.52    6.11
  -3  -6  -8   82.46    5.91
   3  -6   8  111.57    6.79
   3   6   9  141.59    9.03
  -3   6  -9  149.54    7.52
  -3   6  -9  160.21    7.37
  -3  -6  -9  144.25    9.87
   3  -6   9  170.30    9.13
   3   6  10  200.41   11.36
  -3   6 -10  209.10    9.98
  -3   6 -10  237.33   11.34
  -3  -6 -10  222.66    9.65
   3  -6  10  192.73   10.96
   3   6  11    6.62    4.99
  -3   6 -11    6.39    3.91
  -3   6 -11   -4.98    3.91
  -3  -6 -11   -2.05    3.94
   3  -6  11   12.30    5.04
   3   6  12   29.38    4.89
  -3   6 -12   24.22    4.62
  -3   6 -12   27.40    3.51
  -3  -6 -12   18.99    4.25
   3  -6  12   14.83    5.12
   3   6  13   -7.68    4.66
  -3   6 -13   -0.57    3.64
  -3   6 -13    1.35    3.86
  -3  -6 -13   -9.89    3.87
   3  -6  13    2.80    5.24
   3   6  14   44.06    5.38
  -3   6 -14   40.13    5.14
  -3   6 -14   44.28    5.98
  -3  -6 -14   49.53    5.53
   3  -6  14   46.25    5.96
   3   6  15   17.88    5.08
  -3   6 -15   41.25    5.16
  -3   6 -15   30.34    3.99
  -3  -6 -15   39.09    5.15
   3  -6  15   36.65    6.47
   3   6  16  151.35    9.72
  -3   6 -16  175.56    9.72
  -3   6 -16  160.29    8.81
  -3  -6 -16  159.93    8.88
   3  -6  16  162.25    9.79
   3   6  17    1.37    4.45
  -3   6 -17   13.36    4.96
  -3   6 -17   -7.35    4.45
  -3  -6 -17    7.79    4.20
   3  -6  17   -1.86    5.31
   3   6  18   74.53    6.55
  -3   6 -18   95.02    7.27
  -3   6 -18   49.42    6.38
  -3  -6 -18   99.60    6.65
   3  -6  18   72.08    8.25
   3   6  19    2.31    4.72
  -3   6 -19   -3.85    4.44
  -3  -6 -19    5.58    4.87
   3  -6  19    5.14    6.84
  -3   6 -20   25.30    9.68
   3  -6  20   15.92    6.61
  -3   6 -21   19.95    5.49
  -3   7  20   20.78    9.19
  -3   7  19    1.05    4.06
   3   7 -18   -3.38    3.56
   3   7 -18   12.49    4.49
  -3   7  18   -2.20    3.35
   3   7 -17   66.02    6.43
   3   7 -17   77.61    6.31
  -3   7  17   79.39    5.99
  -3   7  17   61.66    5.22
   3  -7 -17   72.30    5.29
   3   7 -16   81.48    6.12
   3   7 -16   58.42    5.91
  -3   7  16   79.32    6.10
  -3   7  16   79.47    5.79
   3  -7 -16   76.40    4.97
   3   7 -15  129.07    7.47
   3   7 -15  104.42    7.75
  -3   7  15  102.56    7.10
  -3   7  15  109.43    6.84
   3  -7 -15  107.42    6.56
   3   7 -14   34.78    4.33
   3   7 -14   33.31    5.15
  -3   7  14   18.35    4.01
  -3   7  14   28.70    4.74
   3  -7 -14   34.24    4.59
   3   7 -13  325.30   16.99
  -3   7  13  415.14   17.54
  -3   7  13  357.30   17.79
   3  -7 -13  413.03   18.26
   3   7 -12   26.64    4.10
   3   7 -12   25.98    4.97
  -3   7  12   25.83    4.28
  -3   7  12   24.25    5.06
  -3  -7  12   24.76    4.91
   3  -7 -12   22.62    4.08
   3   7 -11  626.68   23.31
   3   7 -11  542.90   22.83
  -3   7  11  534.91   22.90
  -3   7  11  590.97   22.66
  -3  -7  11  438.12   19.76
   3  -7 -11  576.19   22.32
   3   7 -10   10.31    4.23
   3   7 -10    6.20    4.09
  -3   7  10    4.48    3.44
  -3   7  10   11.47    3.64
  -3  -7  10    3.66    4.52
   3  -7 -10    3.87    3.01
   3   7  -9  246.80   11.02
   3   7  -9  192.11    9.83
  -3   7   9  205.33    9.35
  -3   7   9  223.92   10.82
  -3  -7   9  184.33    9.43
   3  -7  -9  208.89    9.74
   3   7  -8  133.71    8.05
   3   7  -8  165.60    8.35
  -3   7   8  179.69    8.29
  -3   7   8  194.27   10.56
  -3  -7   8  186.71    8.87
   3  -7  -8  188.23    8.04
   3   7  -7    7.11    3.71
   3   7  -7    5.61    3.69
  -3   7   7   12.61    3.07
  -3   7   7   10.77    3.29
  -3  -7   7    3.97    3.81
   3  -7  -7    9.48    3.03
   3   7  -6   23.17    3.91
   3   7  -6   38.41    3.99
  -3   7   6   41.25    4.19
  -3   7   6   38.15    4.09
  -3  -7   6   28.04    4.62
   3  -7  -6   31.52    3.74
   3   7  -5   24.41    3.82
   3   7  -5   10.76    3.62
  -3   7   5   12.72    3.51
  -3   7   5    1.53    3.04
  -3  -7   5    9.49    2.62
   3  -7  -5   13.95    3.31
   3   7  -4   50.65    4.54
   3   7  -4   52.08    4.83
  -3   7   4   46.07    3.96
  -3   7   4   50.09    4.25
  -3  -7   4   55.07    4.94
   3  -7  -4   37.04    3.86
   3   7  -3   13.66    3.82
   3   7  -3   13.79    3.61
  -3   7   3    7.11    3.31
  -3   7   3    9.61    3.14
  -3  -7   3    7.18    3.44
   3  -7  -3   -0.53    3.13
   3   7  -2    4.64    3.31
  -3   7   2    8.13    3.08
  -3   7   2   12.70    3.28
  -3  -7   2   10.58    3.73
   3  -7  -2    2.54    3.06
   3   7  -1  151.09    7.70
  -3   7   1  132.77    7.61
  -3   7   1  159.58    8.51
  -3  -7   1  170.55    7.87
   3  -7  -1  135.99    7.14
   3   7   0   25.82    4.25
  -3   7   0   31.38    3.58
  -3   7   0   26.00    4.12
  -3  -7   0   24.68    3.67
   3  -7   0   21.38    3.66
   3   7   1   77.71    5.51
  -3   7  -1   66.62    4.53
  -3   7  -1   78.18    5.15
  -3  -7  -1   88.76    5.60
   3  -7   1   78.51    6.39
   3  -7   1   68.43    5.72
   3   7   2   87.70    6.35
  -3   7  -2   96.65    5.99
  -3   7  -2   86.54    5.79
  -3  -7  -2   94.38    5.79
   3  -7   2   85.60    6.80
   3  -7   2   71.64    4.89
   3   7   3   30.25    4.66
  -3   7  -3   37.98    4.36
  -3   7  -3   37.58    4.52
  -3  -7  -3   52.70    4.83
   3  -7   3   40.11    5.16
   3   7   4   16.14    4.17
  -3   7  -4   16.09    3.23
  -3   7  -4   19.63    4.14
  -3  -7  -4   22.74    4.46
   3  -7   4   10.95    4.33
   3   7   5   11.92    3.85
  -3   7  -5   -1.42    3.45
  -3   7  -5    3.39    3.76
  -3  -7  -5   -2.37    3.92
   3  -7   5   -3.42    4.12
   3   7   6   16.84    4.47
  -3   7  -6   14.78    4.05
  -3   7  -6   10.24    4.23
  -3  -7  -6   16.36    4.29
   3  -7   6   13.24    4.99
   3   7   7   39.03    4.87
  -3   7  -7   38.47    4.69
  -3   7  -7   51.37    5.20
  -3  -7  -7   45.01    4.69
   3  -7   7   40.80    5.25
   3   7   8    3.37    4.28
  -3   7  -8   -4.18    2.81
  -3   7  -8    1.56    2.93
  -3  -7  -8   -5.05    3.87
   3   7   9  210.06   12.22
  -3   7  -9  211.49   10.51
  -3   7  -9  198.14   11.29
  -3  -7  -9  220.08   11.48
   3  -7   9  190.55   10.97
   3   7  10   84.68    6.58
  -3   7 -10   86.50    5.74
  -3   7 -10   80.17    5.08
  -3  -7 -10   82.97    5.82
   3  -7  10   82.78    7.55
   3   7  11  217.08   12.75
  -3   7 -11  255.52   13.01
  -3   7 -11  233.30   11.50
  -3  -7 -11  227.58   10.37
   3  -7  11  199.15   11.53
   3   7  12    1.47    8.83
  -3   7 -12    4.68    2.96
  -3   7 -12    6.14    4.62
  -3  -7 -12    8.14    4.67
   3  -7  12   16.38    5.13
   3   7  13    3.09    4.52
  -3   7 -13   -4.78    4.45
  -3   7 -13    5.42    4.13
  -3  -7 -13   -0.12    4.66
   3  -7  13   -3.26    5.21
   3   7  14   41.68    5.74
  -3   7 -14   47.17    5.49
  -3   7 -14   61.74    5.97
  -3  -7 -14   49.16    5.41
   3  -7  14   46.82    6.69
   3   7  15  184.04   10.37
  -3   7 -15  187.47    9.77
  -3   7 -15  205.64   10.41
  -3  -7 -15  206.45   10.11
   3  -7  15  150.77    9.79
   3   7  16   14.72    5.12
  -3   7 -16    3.32    4.70
  -3   7 -16    8.95    4.62
  -3  -7 -16    0.04    4.18
   3  -7  16   -1.05    5.36
   3   7  17   72.49    6.87
  -3   7 -17   77.47    6.77
  -3  -7 -17   73.55    6.23
   3  -7  17   78.57    7.66
   3   7  18    7.27    6.46
  -3   7 -18    4.37    4.81
  -3  -7 -18   -2.12    4.21
   3  -7  18   -0.22    5.25
  -3   7 -19   20.27    4.97
  -3  -7 -19   11.65    5.13
   3  -7  19    6.39    6.21
  -3   7 -20   15.57    5.65
   3  -7  20   23.49    8.83
  -3   8  19   18.80    4.78
   3   8 -18    5.26    4.08
  -3   8  18    7.64    3.78
   3   8 -17   -7.47    3.91
  -3   8  17   -1.96    3.83
   3   8 -16   22.66    4.98
   3   8 -16   29.20    5.09
  -3   8  16   26.50    4.45
   3  -8 -16   31.75    3.97
   3   8 -15  228.74   11.56
   3   8 -15  198.93   11.33
  -3   8  15  197.84   11.55
  -3   8  15  203.96   10.96
   3  -8 -15  209.47   11.36
   3   8 -14   51.03    5.12
   3   8 -14   42.09    5.61
  -3   8  14   35.75    4.78
  -3   8  14   26.73    4.70
   3  -8 -14   45.89    4.69
   3   8 -13   -1.76    3.73
   3   8 -13    2.12    4.18
  -3   8  13    6.09    4.06
  -3   8  13   14.39    4.85
   3  -8 -13   11.11    3.47
   3   8 -12   65.83    5.22
   3   8 -12   65.90    5.77
  -3   8  12   61.75    5.21
  -3   8  12   58.86    6.10
  -3  -8  12   35.33    5.56
   3  -8 -12   57.69    4.93
   3   8 -11   49.77    5.36
   3   8 -11   57.39    5.80
  -3   8  11   70.28    5.60
  -3   8  11   56.18    5.11
  -3  -8  11   56.12    5.88
   3  -8 -11   66.38    5.03
   3   8 -10   10.11    4.89
   3   8 -10    2.07    4.41
  -3   8  10    2.05    3.39
  -3   8  10   -5.44    3.76
  -3  -8  10    2.26    4.79
   3  -8 -10    1.88    3.61
   3   8  -9    5.43    4.47
   3   8  -9   16.62    4.82
  -3   8   9    8.24    4.69
  -3   8   9    3.48    3.89
  -3  -8   9    1.84    4.56
   3  -8  -9   13.32    4.00
   3   8  -8   18.38    4.95
   3   8  -8   15.48    4.82
  -3   8   8   15.41    4.81
  -3   8   8   19.47    4.67
  -3  -8   8   19.63    4.07
   3  -8  -8   34.45    4.34
   3   8  -7  289.09   12.74
   3   8  -7  307.00   14.14
  -3   8   7  273.83   12.32
  -3   8   7  305.85   12.26
  -3  -8   7  283.22   11.79
   3  -8  -7  293.84   12.18
   3   8  -6    2.67    4.69
   3   8  -6   13.53    4.84
  -3   8   6    2.74    3.51
  -3   8   6   11.06    3.76
  -3  -8   6    9.34    4.81
   3  -8  -6    1.17    3.60
   3   8  -5   45.33    5.45
   3   8  -5   62.12    5.80
  -3   8   5   56.04    4.82
  -3   8   5   70.06    5.41
  -3  -8   5   57.96    5.86
   3  -8  -5   53.42    4.88
   3   8  -4    1.95    3.99
   3   8  -4   16.65    4.09
  -3   8   4   -3.10    3.43
  -3   8   4   -3.09    3.47
  -3  -8   4    4.08    4.50
   3  -8  -4    6.96    3.89
   3   8  -3   80.73    6.63
   3   8  -3   63.49    5.40
  -3   8   3   75.72    5.48
  -3   8   3   85.36    5.62
  -3  -8   3   91.89    6.82
   3  -8  -3   76.66    5.83
   3   8  -2   -0.31    4.26
   3   8  -2    4.78    4.21
  -3   8   2    9.77    3.53
  -3   8   2   -2.82    3.76
  -3  -8   2   12.38    4.54
   3  -8  -2    9.16    3.69
   3   8  -1   22.25    4.61
   3   8  -1   15.19    4.29
  -3   8   1   12.01    3.85
  -3   8   1   18.94    4.15
  -3  -8   1   11.55    4.16
   3  -8  -1   11.48    3.94
   3   8   0    2.22    4.12
  -3   8   0   -0.08    3.39
  -3   8   0   -1.38    3.63
  -3  -8   0   -1.35    3.85
   3  -8   0    5.82    2.81
   3   8   1   -1.84    4.43
  -3   8  -1   11.54    4.11
  -3   8  -1   11.34    3.90
  -3  -8  -1   -2.16    2.84
   3  -8   1   -7.39    3.92
   3   8   2   33.96    4.43
  -3   8  -2   32.50    4.55
  -3   8  -2   28.86    4.22
  -3  -8  -2   42.34    4.98
   3  -8   2   42.65    5.76
   3  -8   2   36.17    4.70
   3   8   3   22.59    4.48
  -3   8  -3   17.08    4.08
  -3   8  -3   13.94    3.16
  -3  -8  -3   12.78    4.38
   3  -8   3   21.15    5.33
   3  -8   3   28.68    4.27
   3   8   4   20.39    4.69
  -3   8  -4    9.43    3.87
  -3   8  -4    8.51    4.42
  -3  -8  -4    7.44    3.51
   3  -8   4    6.96    4.65
   3   8   5   86.54    6.21
  -3   8  -5   86.44    6.39
  -3   8  -5  102.74    6.74
  -3  -8  -5   84.54    6.10
   3  -8   5   81.54    7.63
   3   8   6   -1.66    3.46
  -3   8  -6    6.12    4.17
  -3   8  -6   -5.14    3.98
  -3  -8  -6    7.11    4.43
   3  -8   6    1.59    4.75
   3   8   7   24.22    4.73
  -3   8  -7   19.25    4.58
  -3   8  -7   28.20    3.38
  -3  -8  -7   16.68    4.59
   3  -8   7   32.90    5.15
   3   8   8   13.75    4.55
  -3   8  -8   10.70    3.20
  -3   8  -8   20.34    4.88
  -3  -8  -8   15.03    4.35
   3  -8   8   11.58    5.35
   3   8   9   64.09    6.07
  -3   8  -9   65.99    6.18
  -3   8  -9   74.53    6.17
  -3  -8  -9   73.00    5.76
   3  -8   9   61.19    7.36
   3   8  10   -6.17    4.74
  -3   8 -10    6.15    4.36
  -3   8 -10    0.85    4.21
  -3  -8 -10   -4.53    4.51
   3  -8  10    0.89    5.45
   3   8  11   19.57    5.67
  -3   8 -11    7.67    4.62
  -3   8 -11   18.73    4.98
  -3  -8 -11   13.25    4.27
   3  -8  11    7.33    5.45
   3   8  12   -2.52    5.19
  -3   8 -12    7.34    4.68
  -3   8 -12   12.80    4.71
  -3  -8 -12    3.67    4.74
   3  -8  12   -1.57    6.14
   3   8  13   13.96    5.89
  -3   8 -13    9.39    3.35
  -3   8 -13   20.01    4.83
  -3  -8 -13   13.71    4.81
   3  -8  13   25.94    6.34
   3   8  14    6.02    5.03
  -3   8 -14   24.62    5.15
  -3   8 -14   17.22    5.27
  -3  -8 -14   23.60    5.10
   3  -8  14   24.59    6.17
   3   8  15   19.71    5.61
  -3   8 -15   32.89    5.58
  -3   8 -15   22.43    7.30
  -3  -8 -15   31.75    5.16
   3  -8  15   36.01    6.78
   3   8  16   32.40    5.84
  -3   8 -16   46.39    5.65
  -3  -8 -16   52.08    5.85
   3  -8  16   52.06    6.92
   3   8  17   -4.54    5.36
  -3   8 -17    1.21    5.11
  -3  -8 -17    0.77    4.35
   3  -8  17   24.42    6.63
  -3   8 -18   52.31    5.56
   3  -8  18   35.98    6.82
  -3   8 -19   11.34    5.65
   3  -8  19    7.04    5.64
  -3   9  18    8.20    5.15
   3   9 -17   36.91    5.27
  -3   9  17   30.96    5.40
   3   9 -16    3.53    4.01
  -3   9  16    3.57    3.59
   3   9 -15   29.16    4.45
  -3   9  15   27.82    4.45
   3   9 -14   -2.65    3.15
   3   9 -14    4.46    4.67
  -3   9  14   -3.56    3.10
  -3   9  14   -6.30    4.91
   3  -9 -14    4.03    3.61
   3   9 -13   23.74    4.64
   3   9 -13   18.52    5.11
  -3   9  13   34.07    4.33
  -3   9  13   46.39    5.23
  -3  -9  13   22.48    4.56
   3  -9 -13   30.27    5.15
   3   9 -12   13.93    4.80
   3   9 -12   23.27    4.95
  -3   9  12   17.04    4.71
  -3   9  12   18.85    5.10
   3  -9 -12   20.07    3.98
   3   9 -11  144.35    8.28
   3   9 -11  107.26    9.03
  -3   9  11  119.80    8.83
  -3   9  11  153.00    8.67
  -3  -9  11   98.79    8.45
   3  -9 -11  137.35    8.20
   3   9 -10   81.52    6.55
   3   9 -10   60.77    6.26
  -3   9  10   66.68    6.24
  -3   9  10   74.78    5.99
  -3  -9  10   94.54    7.97
   3  -9 -10   66.11    5.93
   3   9  -9  205.76   12.26
   3   9  -9  151.46    9.24
  -3   9   9  171.50    9.18
  -3   9   9  171.93   10.23
  -3  -9   9  194.11   10.19
   3  -9  -9  168.44    8.92
   3   9  -8  224.55   10.91
   3   9  -8  172.06   10.91
  -3   9   8  190.08   10.00
  -3   9   8  206.03   11.91
  -3  -9   8  189.97   10.62
   3  -9  -8  196.60   11.71
   3   9  -7   60.51    5.33
   3   9  -7   80.42    6.60
  -3   9   7   80.20    6.23
  -3   9   7   83.92    6.64
  -3  -9   7   65.92    5.37
   3  -9  -7   74.15    5.80
   3   9  -6  166.91    9.08
   3   9  -6  132.64    8.68
  -3   9   6  161.55    9.27
  -3   9   6  156.67    8.46
  -3  -9   6  137.21    8.03
   3  -9  -6  160.73    8.09
   3   9  -5   19.56    5.25
   3   9  -5    0.95    5.10
  -3   9   5    0.78    3.92
  -3   9   5   -7.67    4.35
  -3  -9   5   -6.45    5.00
   3  -9  -5   -6.84    4.16
   3   9  -4  455.40   18.65
   3   9  -4  460.76   19.08
  -3   9   4  424.20   19.00
  -3   9   4  467.52   17.42
  -3  -9   4  458.60   18.27
   3  -9  -4  453.83   18.00
   3   9  -3   95.70    7.20
   3   9  -3   83.82    6.33
  -3   9   3   84.93    6.23
  -3   9   3   86.38    6.16
  -3  -9   3   87.53    7.26
   3  -9  -3   91.67    6.11
   3   9  -2  100.34    6.76
   3   9  -2   86.95    5.62
  -3   9   2   98.01    6.43
  -3   9   2   90.83    4.86
  -3  -9   2   77.87    6.54
   3  -9  -2   81.11    5.80
   3   9  -1   30.87    6.12
   3   9  -1   57.56    5.72
  -3   9   1   60.89    5.59
  -3   9   1   66.58    5.74
  -3  -9   1   59.98    5.89
   3  -9  -1   62.94    4.95
   3   9   0    4.32    4.52
   3   9   0   11.90    4.85
  -3   9   0   20.86    4.23
  -3   9   0    7.35    4.48
  -3  -9   0   10.03    4.70
   3  -9   0   16.22    4.58
   3   9   1   91.23    6.80
  -3   9  -1   81.70    6.28
  -3   9  -1   88.24    6.78
  -3  -9  -1   90.27    6.66
   3  -9   1   83.54    6.50
   3   9   2  175.12   10.45
  -3   9  -2  169.09    9.30
  -3   9  -2  152.47    8.56
  -3  -9  -2  149.17    8.62
   3  -9   2  162.30   10.58
   3   9   3  145.86    8.42
  -3   9  -3  109.60    7.26
  -3   9  -3  122.56    8.05
  -3  -9  -3   96.96    7.43
   3  -9   3  120.97    8.12
   3   9   4   -8.12    4.73
  -3   9  -4   12.84    4.68
  -3   9  -4    0.86    4.33
  -3  -9  -4   -2.66    4.56
   3   9   5   17.38    5.22
  -3   9  -5   12.32    4.71
  -3   9  -5    9.28    4.81
  -3  -9  -5    5.09    4.42
   3  -9   5   -0.20    5.11
   3   9   6   58.77    6.23
  -3   9  -6   55.55    5.96
  -3   9  -6   54.83    5.69
  -3  -9  -6   50.46    6.13
   3  -9   6   22.07    6.14
   3   9   7   62.70    6.85
  -3   9  -7   62.07    4.89
  -3   9  -7   57.95    5.59
  -3  -9  -7   56.75    5.80
   3  -9   7   40.02    7.30
   3   9   8   63.51    6.75
  -3   9  -8   83.51    6.20
  -3   9  -8   78.17    7.01
  -3  -9  -8   69.52    6.41
   3  -9   8   67.40    7.98
   3   9   9   23.42    5.32
  -3   9  -9   27.20    5.29
  -3   9  -9   42.83    5.87
  -3  -9  -9   38.36    5.44
   3  -9   9    9.82    6.20
   3   9  10  171.34   12.66
  -3   9 -10  198.08   10.70
  -3   9 -10  168.20   10.92
  -3  -9 -10  173.34   10.82
   3  -9  10  184.11   10.03
   3   9  11    5.60    5.52
  -3   9 -11    6.32    4.40
  -3   9 -11    6.76    4.78
  -3  -9 -11    0.74    4.55
   3  -9  11   -9.81    5.94
   3   9  12    4.68    5.84
  -3   9 -12   12.02    4.54
  -3   9 -12    4.17    5.09
  -3  -9 -12    8.34    4.40
   3  -9  12    5.34    6.22
   3   9  13   -3.49    5.24
  -3   9 -13    1.03    3.61
  -3   9 -13    8.85    4.74
  -3  -9 -13    2.19    4.78
   3  -9  13    3.26    6.02
   3   9  14   -6.74    5.36
  -3   9 -14   -8.32    4.79
  -3  -9 -14    0.73    5.72
   3  -9  14    3.74    5.82
   3   9  15   22.83    5.44
  -3  -9 -15   55.10    6.84
   3  -9  15   27.88    6.85
  -3   9 -16    9.51    4.12
  -3  -9 -16    5.72    4.71
   3  -9  16   23.91    6.19
  -3   9 -17   -2.64    5.54
   3  -9  17   -6.55    6.29
   3  10 -16   51.41    6.72
  -3  10  16   50.44    6.57
   3  10 -15    6.36    6.58
  -3  10  15   -5.60    4.78
   3  10 -14   83.79    6.64
  -3  10  14   54.98    6.70
   3  10 -13   16.81    5.01
  -3  10  13   19.13    4.34
   3 -10 -13   18.89    4.64
   3  10 -12   24.69    4.99
  -3  10  12   39.02    5.34
  -3  10  12   36.13    5.99
  -3 -10  12   32.82    6.20
   3 -10 -12   33.02    4.65
   3  10 -11   -5.40    4.27
  -3  10  11    0.52    4.97
  -3  10  11    3.15    4.11
  -3 -10  11    4.12    5.09
   3 -10 -11   86.91   19.21
   3  10 -10   52.72    6.14
   3  10 -10   45.62    6.74
  -3  10  10   56.73    5.43
  -3  10  10   50.15    5.54
  -3 -10  10   50.73    5.09
   3 -10 -10   56.48    5.93
   3  10  -9   16.50    5.36
   3  10  -9   15.55    4.92
  -3  10   9   14.55    4.39
  -3  10   9   21.64    4.81
  -3 -10   9   16.66    5.26
   3 -10  -9   20.37    4.97
   3  10  -8  174.57   11.28
   3  10  -8  134.86    8.82
  -3  10   8  147.57    8.57
  -3  10   8  153.14   10.42
  -3 -10   8  142.16   10.09
   3 -10  -8  137.63    8.09
   3  10  -7  365.81   15.84
   3  10  -7  391.29   18.76
  -3  10   7  417.73   18.55
  -3  10   7  419.49   19.70
  -3 -10   7  327.68   16.12
   3 -10  -7  448.91   19.68
   3  10  -6   87.27    7.29
   3  10  -6   64.29    7.03
  -3  10   6   83.69    6.68
  -3  10   6   79.01    6.54
  -3 -10   6   57.48    6.62
   3 -10  -6   68.82    6.52
   3  10  -5  204.40   10.29
   3  10  -5  192.53   10.65
  -3  10   5  201.06   10.32
  -3  10   5  181.70   10.86
  -3 -10   5  207.80   10.86
   3 -10  -5  219.44   10.42
   3  10  -4   72.29    6.80
   3  10  -4   57.94    6.78
  -3  10   4   45.56    6.31
  -3  10   4   57.25    5.99
  -3 -10   4   50.16    6.51
   3 -10  -4   47.47    6.13
   3  10  -3  253.89   12.63
   3  10  -3  215.58   11.69
  -3  10   3  258.75   12.88
  -3  10   3  274.91   13.65
  -3 -10   3  231.43   11.03
   3 -10  -3  244.49   13.58
   3  10  -2    4.74    5.02
   3  10  -2    4.86    4.95
  -3  10   2   -2.07    4.05
  -3  10   2    9.91    4.99
   3 -10  -2   -2.65    4.83
   3  10  -1    2.02    4.91
   3  10  -1    6.13    5.01
  -3  10   1    7.57    4.58
  -3  10   1    9.09    4.79
  -3 -10   1   10.65    5.37
   3 -10  -1   -3.13    4.61
   3  10   0   29.44    4.53
   3  10   0   43.80    6.35
  -3  10   0   28.96    4.98
  -3  10   0   34.01    5.53
  -3 -10   0   26.53    5.90
   3 -10   0   22.02    5.48
   3  10   1   30.67    5.69
   3  10   1   22.95    5.51
  -3  10  -1   53.39    5.94
  -3  10  -1   24.78    5.59
  -3 -10  -1   24.54    5.80
   3 -10   1   32.26    5.47
   3  10   2   12.07    5.39
   3  10   2   36.40    5.92
  -3  10  -2   23.00    4.97
  -3  10  -2   19.48    5.36
  -3 -10  -2   27.36    5.60
   3 -10   2   11.06    5.57
   3  10   3  106.54    7.79
  -3  10  -3   76.94    6.32
  -3  10  -3  100.05    7.53
  -3 -10  -3  103.17    7.48
   3 -10   3   85.21    7.29
   3  10   4   23.36    5.23
  -3  10  -4   30.65    4.51
  -3  10  -4   16.98    5.35
  -3 -10  -4   23.90    5.36
   3  10   5   21.98    6.09
  -3  10  -5   37.11    5.50
  -3  10  -5   35.81    5.67
  -3 -10  -5   20.12    5.27
   3  10   6    1.27    3.49
  -3  10  -6   -4.01    4.47
  -3  10  -6    9.30    4.68
  -3 -10  -6   -1.29    4.92
   3  10   7   24.13    5.86
  -3  10  -7    4.71    4.99
  -3  10  -7   22.59    6.73
  -3 -10  -7    2.82    4.86
   3  10   8   -4.65    4.80
  -3  10  -8   -4.69    4.71
  -3  10  -8   -6.84    4.97
  -3 -10  -8    5.58    3.58
   3 -10   8  -12.74    5.45
   3  10   9  130.06    9.06
  -3  10  -9  149.08    8.53
  -3  10  -9  151.71    9.79
  -3 -10  -9  158.07    9.43
   3 -10   9  118.51   10.32
   3  10  10   38.49    6.14
  -3  10 -10   44.55    6.06
  -3  10 -10   37.33    5.75
  -3 -10 -10   40.27    5.80
   3 -10  10   17.51    6.50
   3  10  11    9.44    5.22
  -3  10 -11   13.49    5.08
  -3  10 -11   12.85    7.36
  -3 -10 -11   13.71    4.89
   3 -10  11   13.79    6.40
   3  10  12   42.06    6.58
  -3  10 -12   35.67    4.72
  -3 -10 -12   40.52    5.75
   3 -10  12   49.63    5.97
   3  10  13   -6.03    5.55
  -3  10 -13    6.69    5.77
  -3 -10 -13    0.95    5.09
   3 -10  13    5.94    6.27
   3  10  14    3.25    4.33
  -3  10 -14   11.73    5.08
  -3 -10 -14    7.20    7.73
   3 -10  14   17.62    7.72
  -3  10 -15   11.66    5.53
  -3 -10 -15    9.69    5.09
   3 -10  15   20.82    6.71
  -3  10 -16   15.13    4.46
   3  11 -14   20.29    4.20
  -3  11  14   12.26    6.14
   3  11 -13   -0.49    4.78
  -3  11  13    0.36    5.85
   3  11 -12   16.96    5.69
  -3  11  12    7.04    5.89
  -3 -11  12    3.80    5.19
   3  11 -11   -2.41    4.78
  -3  11  11   10.48    4.89
  -3 -11  11    7.07    5.40
   3 -11 -11   -2.59    4.42
   3  11 -10   26.47    6.16
  -3  11  10   50.84    5.72
  -3  11  10   45.72    6.21
  -3 -11  10   27.00    6.05
   3 -11 -10   38.30    5.94
   3  11  -9    6.63    4.74
  -3  11   9    6.95    6.06
  -3  11   9    3.90    4.89
  -3 -11   9    0.17    3.95
   3 -11  -9    3.64    4.88
   3  11  -8  102.91    8.84
  -3  11   8  118.89    9.32
  -3  11   8   93.64    7.93
  -3 -11   8  120.91    9.27
   3 -11  -8  119.51    7.75
   3  11  -7  -11.06    5.03
   3  11  -7    1.59    4.55
  -3  11   7    5.10    5.58
  -3  11   7   -2.30    4.21
  -3 -11   7   -2.65    4.11
   3 -11  -7   -6.53    5.26
   3  11  -6   49.82    6.18
   3  11  -6   35.65    6.14
  -3  11   6   49.78    6.21
  -3  11   6   33.87    5.59
  -3 -11   6   33.92    6.48
   3 -11  -6   28.21    5.70
   3  11  -5   11.84    5.15
   3  11  -5   11.41    5.19
  -3  11   5   22.26    4.74
  -3  11   5   18.96    5.30
  -3 -11   5    7.80    5.13
   3 -11  -5    8.96    5.26
   3  11  -4   46.78    7.33
   3  11  -4   57.99    6.54
  -3  11   4   47.73    6.98
  -3  11   4   54.63    6.40
  -3 -11   4   41.56    6.54
   3 -11  -4   65.44    6.48
   3  11  -3   19.22    5.45
   3  11  -3   25.01    5.44
  -3  11   3   28.07    5.24
  -3  11   3   26.34    5.67
  -3 -11   3   28.53    6.60
   3 -11  -3    6.26    4.94
   3  11  -2    5.63    5.54
   3  11  -2    4.76    6.27
  -3  11   2   -3.71    4.64
  -3  11   2    6.51    4.92
  -3 -11   2   -6.91    5.69
   3 -11  -2   -1.51    5.16
   3  11  -1   96.23    8.48
   3  11  -1   99.01    8.91
  -3  11   1   80.20    7.98
  -3  11   1   90.89    7.04
  -3 -11   1   71.04    6.38
   3 -11  -1   84.36    7.21
   3  11   0   12.19    4.23
   3  11   0   12.48    5.31
  -3  11   0   12.07    4.84
  -3  11   0   19.64    6.15
  -3 -11   0   -0.52    5.85
   3 -11   0   14.84    3.92
   3  11   1   70.65    6.64
   3  11   1   66.00    5.94
  -3  11  -1   66.06    7.13
  -3  11  -1   49.43    6.65
  -3 -11  -1   56.11    7.24
   3 -11   1   62.41    5.60
   3  11   2  102.85    8.83
   3  11   2  100.69    8.31
  -3  11  -2  111.63    8.66
  -3  11  -2   91.97    7.42
  -3 -11  -2   98.56    8.48
   3 -11   2   86.33    6.85
   3  11   3   -0.54    5.65
   3  11   3    9.13    5.75
  -3  11  -3    9.78    5.49
  -3  11  -3   18.97    5.76
  -3 -11  -3    7.07    5.67
   3 -11   3   12.20    4.41
   3  11   4    5.35    3.44
   3  11   4   12.99    4.81
  -3  11  -4    5.98    4.72
  -3  11  -4   10.21    5.30
  -3 -11  -4   10.88    6.09
   3  11   5   88.88    9.09
   3  11   5   73.46    7.55
  -3  11  -5   97.37    6.91
  -3  11  -5   60.07    7.23
  -3 -11  -5   95.10    7.76
   3  11   6   -4.86    3.62
  -3  11  -6    4.95    5.09
  -3  11  -6   -0.60    4.63
  -3 -11  -6    7.50    4.20
   3  11   7   45.98    6.88
  -3  11  -7   53.30    6.47
  -3  11  -7   32.09    5.22
  -3 -11  -7   47.54    6.28
   3  11   8    0.08    5.46
  -3  11  -8   10.74    5.15
  -3  11  -8   21.93    4.64
  -3 -11  -8    9.61    5.55
   3  11   9   65.77    6.99
  -3  11  -9   64.88    6.84
  -3 -11  -9   71.03    7.17
   3  11  10   46.06    7.00
  -3  11 -10   39.71    5.01
  -3 -11 -10   50.07    6.87
   3  11  11   40.04    5.18
  -3  11 -11   61.10    7.00
  -3 -11 -11   63.87    6.03
   3  11  12    7.91    5.97
  -3  11 -12   -1.15    5.28
  -3 -11 -12   -4.23    5.06
   3  11  13   69.38    9.36
  -3  11 -13   57.81    7.74
  -3 -11 -13   62.42    7.04
   3  12 -11  115.39    8.88
  -3  12  11   87.70    9.34
   3  12 -10    0.98    5.69
  -3  12  10    9.39    5.70
  -3 -12  10    7.29    5.63
   3  12  -9   54.43    7.71
  -3  12   9   40.94    7.06
  -3 -12   9   54.79    6.90
   3 -12  -9   54.12    6.85
   3  12  -8    1.06    5.34
  -3  12   8   -4.73    4.48
  -3  12   8    5.32    4.85
  -3 -12   8    5.69    5.65
   3 -12  -8   -6.40    4.93
   3  12  -7   -5.54    5.33
  -3  12   7   -1.90    4.65
  -3  12   7   -6.50    4.81
  -3 -12   7   14.15    5.40
   3 -12  -7    0.57    4.86
   3  12  -6   87.18    7.22
  -3  12   6   88.43    8.57
  -3  12   6   72.04    8.16
  -3 -12   6   72.11    8.73
   3 -12  -6   89.82    7.66
   3  12  -5    8.57    5.68
  -3  12   5    9.34    4.73
  -3  12   5    8.56    4.90
  -3 -12   5   18.41    6.01
   3 -12  -5   13.21    4.08
   3  12  -4  110.47    7.86
  -3  12   4   90.55    7.81
  -3  12   4   85.50    7.71
  -3 -12   4   85.45    8.67
   3 -12  -4   90.57    8.01
   3  12  -3    4.77    5.75
  -3  12   3   -2.25    5.36
  -3  12   3    0.85    4.95
  -3 -12   3    4.75    4.30
   3 -12  -3    1.63    5.08
   3  12  -2   26.46    5.71
  -3  12   2   25.72    5.72
  -3  12   2   22.54    5.70
  -3 -12   2   30.36    5.11
   3 -12  -2   40.95    6.72
   3  12  -1   64.79    7.60
   3  12  -1   53.60    6.98
  -3  12   1   56.02    6.68
  -3  12   1   52.79    6.23
  -3 -12   1   44.14    7.34
   3 -12  -1   69.28    6.54
   3  12   0  133.88    9.21
   3  12   0  110.26    9.29
  -3  12   0  113.38    8.87
  -3  12   0  114.17    8.47
  -3 -12   0  133.01   10.12
   3 -12   0  114.36    8.74
   3  12   1  165.76   10.58
   3  12   1  150.02   12.29
  -3  12  -1  150.80   10.14
  -3  12  -1  157.02    9.55
  -3 -12  -1  210.58   12.03
   3 -12   1  162.30   12.87
   3  12   2   42.93    7.80
   3  12   2   53.47    7.01
  -3  12  -2   48.97    6.81
  -3  12  -2   38.08    6.70
  -3 -12  -2   46.51    6.93
   3 -12   2   30.01    6.28
   3  12   3  257.04   12.55
   3  12   3  227.10   14.46
  -3  12  -3  255.51   15.05
  -3  12  -3  239.63   14.55
  -3 -12  -3  251.56   15.24
   3  12   4  100.78   10.67
   3  12   4  108.91    9.04
  -3  12  -4  109.61    9.89
  -3  12  -4  107.35    9.20
  -3 -12  -4  116.41    8.84
   3  12   5   -2.00    5.49
   3  12   5    0.37    5.52
  -3  12  -5    5.29    5.77
  -3  12  -5    2.76    5.84
  -3 -12  -5   14.43    5.77
   3  12   6   48.51    7.42
   3  12   6   39.41    6.86
  -3  12  -6   61.18    6.80
  -3 -12  -6   57.99    8.31
   3  12   7   29.53    6.73
   3  12   7   10.61    5.91
  -3  12  -7    0.22    6.05
  -3 -12  -7   26.15    6.13
   3  12   8    8.27    5.40
   3  12   8    0.71    5.21
  -3  12  -8   21.15    6.32
  -3 -12  -8   12.64    6.75
   3  12   9   13.75    4.65
   3  12   9    3.16    5.90
  -3  12  -9   12.80    4.50
  -3 -12  -9   10.62    5.64
   3  12  10   -6.18    5.58
  -3  12 -10    7.90    4.11
  -3 -12 -10   13.12    6.27
   3  13  -6   13.43    6.35
  -3 -13   6   10.26    4.36
   3 -13  -6    4.56    5.64
   3  13  -5   24.94    6.70
  -3  13   5    8.08    5.33
  -3  13   5   23.89    6.12
  -3 -13   5   26.36    6.60
   3 -13  -5   27.39    6.68
   3  13  -4  -12.51    5.99
  -3  13   4    7.40    5.57
  -3  13   4   -5.51    5.52
  -3 -13   4    0.09    6.34
   3 -13  -4   15.57    6.03
  -3  13   3    0.48    5.07
  -3  13   3   -3.24    4.89
  -3 -13   3    8.35    6.16
   3 -13  -3    3.77    5.68
   3  13  -2   47.73    7.40
  -3  13   2   60.68    6.97
  -3  13   2   37.68    6.36
  -3 -13   2   38.58    6.97
   3 -13  -2   38.42    5.93
   3  13  -1   22.41    6.21
  -3  13   1   22.97    6.23
  -3  13   1   10.36    6.19
  -3 -13   1   29.84    7.01
   3 -13  -1   22.38    6.39
   3  13   0   92.76    9.42
  -3  13   0  109.39    9.60
  -3  13   0  115.10    8.81
  -3 -13   0  151.79   10.20
   3 -13   0  101.49   10.30
   3  13   1   12.34    6.36
  -3  13  -1   11.17    5.82
  -3  13  -1   10.09    6.17
  -3 -13  -1    7.58    6.37
   3 -13   1    7.16    6.30
   3  13   2  304.86   16.48
  -3  13  -2  281.27   19.25
  -3 -13  -2  368.46   18.19
   3  13   3    0.49    6.25
  -3  13  -3   -1.70    5.71
  -3 -13  -3    0.26    5.22
   3  13   4   80.54    7.93
  -3  13  -4   85.96    7.49
  -3 -13  -4   85.69    8.82
   3  13   5   17.67    6.22
  -3  13  -5    1.32    5.92
  -3 -13  -5    0.32    5.74
   4   0 -21   -0.03    1.23
   4   0 -21    1.30    1.27
   4   0 -19    3.49    1.42
   4   0 -19    1.15    1.30
   4   0 -18    6.53    1.33
   4   0 -18    6.42    1.54
   4   0 -17   -0.53    1.22
   4   0 -17    0.04    1.28
   4   0 -16   12.05    1.33
   4   0 -16   15.49    1.59
   4   0 -15    0.45    0.94
   4   0 -15   -0.97    1.10
   4   0 -14  233.96    8.68
   4   0 -14  305.21    9.57
   4   0 -13    0.15    0.70
   4   0 -13   -1.62    0.77
   4   0  -7    0.93    0.59
   4   0  -7   -0.05    0.55
  -4   0   7    1.13    0.69
   4   0  -6   16.24    1.10
  -4   0   6   17.37    1.35
   4   0  -5    1.00    1.01
  -4   0   5   -1.19    1.26
   4   0  -4   54.79    2.47
  -4   0   4   59.37    3.18
   4   0  -3   -0.70    1.51
  -4   0   3   -1.76    1.69
   4   0  -2  473.61   15.90
  -4   0   2  450.68   15.87
   4   0  -1   -3.15    1.68
  -4   0   1   -0.92    2.11
   4   0   0   30.34    2.66
  -4   0   0   24.36    2.80
   4   0   1   -0.65    1.57
   4   0   2  185.01    7.32
  -4   0  -2  177.57    7.39
   4   0   3   -1.18    1.84
  -4   0  -3   -7.17    2.79
   4   0   4  517.62   17.76
  -4   0  -4  505.79   18.05
   4   0   5    2.50    2.87
  -4   0  -5   -7.29    3.01
   4   0   6  108.02    5.81
  -4   0  -6   94.09    5.40
   4   0   7   -2.14    2.99
  -4   0  -7   -0.82    2.23
   4   0   8   83.28    6.10
  -4   0  -8   77.27    5.00
   4   0   9    0.93    3.05
   4   0  10 1074.67   35.55
  -4   0 -10  994.78   38.35
   4   0  11   -1.35    2.16
  -4   0 -11   -7.64    2.90
   4   0  12   44.12    3.88
  -4   0 -12   54.82    4.11
   4   0  13   -5.27    3.76
  -4   0 -13   -2.99    3.24
   4   0  14   69.16    5.40
  -4   0 -14   56.54    4.63
   4   0  15    5.36    3.93
  -4   0 -15    0.12    3.32
   4   0  16   22.80    5.13
  -4   0 -16   25.43    3.34
   4   0  17   10.92    4.51
  -4   0 -17   -0.46    3.69
   4   0  18  189.59    9.79
  -4   0 -18  235.99   10.80
   4   0  19   -1.15    4.57
  -4   0 -19    1.51    3.93
   4   0  21   -0.16    4.80
  -4   0 -21   -4.24    4.07
  -4   0 -22   28.43    4.61
   4   1 -22   12.08    2.55
   4   1 -21   45.92    2.94
   4   1 -21   34.78    3.14
   4   1 -20    6.13    2.00
   4   1 -19   13.78    2.11
   4   1 -19   10.72    2.13
   4   1 -18    6.52    2.02
   4   1 -18    4.46    1.92
   4   1 -17   24.59    2.25
   4   1 -17   21.99    2.58
   4   1 -16    3.00    1.54
   4   1 -16    3.75    2.13
   4   1 -15   63.09    3.01
   4   1 -15   56.29    3.35
   4   1 -14   11.72    1.57
   4   1 -14   10.57    1.80
   4   1 -12   50.61    2.30
   4   1 -12   40.43    2.53
   4   1 -11   74.56    3.21
   4   1 -11   75.14    3.35
   4   1 -10   16.11    1.36
   4   1 -10   19.23    1.62
   4   1  -9   41.81    2.22
   4   1  -9   46.47    2.62
   4   1  -8    2.24    1.26
   4   1  -8   -1.22    1.33
  -4  -1   8    0.89    1.47
   4   1  -7  324.87   12.11
   4   1  -7  339.53   11.84
  -4  -1   7  306.56   12.28
   4   1  -6    9.10    1.48
  -4   1   6    9.91    0.75
  -4   1   6   10.64    0.73
  -4  -1   6    9.79    1.90
   4  -1  -6   10.98    0.81
   4   1  -5    0.48    1.41
  -4   1   5   -2.76    0.97
  -4  -1   5   -2.98    1.73
   4  -1  -5    3.47    0.92
   4   1  -4   -2.69    1.70
  -4   1   4    3.05    1.35
  -4  -1   4    3.79    2.01
   4  -1  -4    3.75    1.18
   4   1  -3  138.51    5.81
  -4   1   3  128.41    5.22
  -4  -1   3  139.82    6.57
   4  -1  -3  130.64    5.56
   4   1  -2   95.44    4.29
  -4   1   2   92.07    4.01
  -4  -1   2   91.70    4.57
   4  -1  -2   94.96    4.07
   4   1  -1   -1.75    2.22
  -4   1   1    1.17    1.84
  -4  -1   1   -5.15    2.14
   4  -1  -1   -1.58    1.73
   4   1   0   17.76    2.57
  -4   1   0   24.63    2.49
  -4  -1   0   25.02    2.90
   4  -1   0   25.78    2.56
   4   1   1 1343.82   41.39
  -4   1  -1 1103.58   40.74
  -4  -1  -1 1473.55   46.38
   4  -1   1 1223.83   43.84
   4   1   2    7.45    2.89
  -4   1  -2    2.21    1.80
  -4  -1  -2    2.17    2.60
   4  -1   2    4.01    1.83
   4   1   3  288.93   10.88
  -4   1  -3  264.79   10.44
  -4  -1  -3  299.73   12.00
   4  -1   3  279.45   11.47
   4   1   4   14.97    3.07
  -4   1  -4   15.40    3.14
  -4  -1  -4   13.32    2.78
   4  -1   4   14.51    2.99
   4   1   5  289.46   11.57
  -4   1  -5  361.15   12.91
  -4  -1  -5  277.83   11.54
   4  -1   5  307.95   12.81
   4   1   6  235.96    9.56
  -4   1  -6  229.43    9.38
  -4  -1  -6  208.79    8.19
   4  -1   6  182.45    8.56
   4   1   7   -1.27    3.21
  -4   1  -7    6.39    1.97
  -4  -1  -7    1.58    3.11
   4  -1   7   13.09    3.27
   4   1   8  149.60    7.06
  -4   1  -8  164.95    7.51
  -4  -1  -8  141.15    7.04
   4  -1   8  158.90    7.39
   4   1   9  256.71   13.36
  -4   1  -9  278.96   11.62
  -4  -1  -9  251.92   10.69
   4  -1   9  244.19   11.09
   4   1  10   62.57    4.79
  -4   1 -10   59.25    3.76
  -4  -1 -10   62.26    4.64
   4  -1  10   61.58    4.56
   4   1  11  290.38   12.78
  -4   1 -11  279.98   11.68
  -4  -1 -11  289.41   11.79
   4  -1  11  253.14   14.59
   4   1  12   -3.37    3.52
  -4   1 -12    2.61    2.66
  -4  -1 -12    1.71    3.10
   4  -1  12   -2.22    3.49
   4   1  13   53.47    4.89
  -4   1 -13   72.54    4.92
  -4  -1 -13   66.69    4.94
   4  -1  13   56.77    5.20
   4   1  14    2.15    4.02
  -4   1 -14    5.00    3.65
  -4  -1 -14    6.77    3.46
   4  -1  14   13.27    4.22
   4   1  15   -3.25    4.22
  -4   1 -15    5.59    3.34
  -4  -1 -15    3.65    3.76
   4  -1  15   -2.13    2.80
   4   1  16   37.05    5.07
  -4   1 -16   36.14    4.61
  -4  -1 -16   34.82    4.41
   4  -1  16   41.49    4.35
   4   1  17  113.99    7.17
  -4   1 -17  114.26    6.92
  -4  -1 -17  137.44    7.58
   4  -1  17  127.66    7.94
   4   1  18   30.63    3.98
  -4   1 -18   50.19    5.10
  -4  -1 -18   41.22    5.11
   4  -1  18   39.73    5.03
   4   1  19   76.86    6.53
  -4   1 -19   91.56    6.62
  -4  -1 -19   72.87    5.54
   4  -1  19   65.42    5.13
   4   1  20    9.86    5.03
  -4   1 -20    9.37    4.84
  -4  -1 -20   19.79    4.51
   4  -1  20   14.59    5.48
   4   1  21   16.54    5.60
  -4   1 -21   25.57    5.18
  -4  -1 -21   32.79    5.17
   4  -1  21   13.97    5.47
  -4   1 -22   -3.34    4.24
  -4  -1 -22    7.41    4.40
   4   2 -23    7.81    2.82
   4   2 -22  146.01    8.20
   4   2 -21   -0.43    2.94
   4   2 -20   28.33    2.80
   4   2 -20   18.62    3.38
   4   2 -19   10.32    2.33
   4   2 -19    3.57    3.16
   4   2 -17    4.53    2.07
   4   2 -17    6.54    2.88
   4   2 -16   15.26    2.22
   4   2 -16   18.83    2.87
   4   2 -15   -1.39    1.77
   4   2 -15   -4.45    2.44
   4   2 -14    2.72    1.84
   4   2 -14    2.52    2.12
   4   2 -13    2.65    1.77
   4   2 -13    6.28    1.99
   4   2 -12   40.56    2.52
   4   2 -12   34.32    2.85
   4   2 -11   -1.33    1.60
   4   2 -11    1.82    1.89
   4   2 -10  155.25    6.13
   4   2 -10  151.16    6.08
   4   2  -9    1.73    1.80
   4   2  -9    1.61    1.71
  -4  -2   9    1.74    1.95
   4   2  -8   23.97    2.14
   4   2  -8   16.75    2.23
  -4  -2   8   21.34    2.44
   4   2  -7  200.89    7.61
   4   2  -7  192.94    7.60
  -4   2   7  192.05    6.60
  -4   2   7  197.10    7.06
  -4  -2   7  176.35    7.84
   4   2  -6   25.10    2.64
  -4   2   6   21.24    1.44
  -4  -2   6   26.59    2.58
   4   2  -5  439.69   15.79
  -4   2   5  437.53   14.75
  -4  -2   5  397.21   15.59
   4  -2  -5  443.76   15.32
   4   2  -4  143.66    6.19
  -4   2   4  135.48    5.86
  -4  -2   4  148.24    6.67
   4  -2  -4  141.18    6.17
   4   2  -3  458.23   15.90
  -4   2   3  435.70   15.91
  -4   2   3  463.28   16.08
  -4  -2   3  465.94   16.97
   4  -2  -3  452.15   16.72
   4   2  -2    0.71    2.27
  -4   2   2   -1.91    1.67
  -4  -2   2   -0.37    2.28
   4  -2  -2    5.88    1.66
   4   2  -1   88.09    4.70
  -4   2   1   92.99    4.37
  -4  -2   1   89.54    4.60
   4  -2  -1   85.82    4.69
   4   2   0  561.92   20.17
  -4   2   0  559.92   20.07
  -4  -2   0  517.44   19.40
   4  -2   0  602.36   21.10
   4   2   1   -3.39    2.67
  -4   2  -1    1.07    2.37
  -4  -2  -1   -1.12    2.55
   4  -2   1   -0.97    2.29
   4   2   2  351.36   13.60
  -4   2  -2  365.43   13.34
  -4  -2  -2  351.26   13.30
   4  -2   2  393.06   14.31
   4   2   3   39.40    3.69
  -4   2  -3   29.77    3.36
  -4  -2  -3   31.99    3.70
   4  -2   3   33.16    2.62
   4   2   4  309.70   11.68
  -4   2  -4  286.33   12.18
  -4  -2  -4  329.55   13.63
   4  -2   4  311.88   13.01
   4   2   5    8.00    2.45
  -4   2  -5   -5.43    2.84
  -4  -2  -5   -1.99    3.18
   4  -2   5    9.54    3.30
   4   2   6  309.92   11.02
  -4   2  -6  323.53   12.71
  -4  -2  -6  340.44   13.90
   4  -2   6  344.58   15.15
   4   2   7   22.52    3.38
  -4   2  -7   25.14    3.34
  -4  -2  -7    9.16    3.16
   4  -2   7   19.82    3.89
   4   2   8   32.12    3.68
  -4   2  -8   43.13    3.88
  -4  -2  -8   23.00    3.50
   4  -2   8   43.14    3.68
   4   2   9   -4.91    3.36
  -4   2  -9   -0.33    2.96
  -4  -2  -9    0.91    3.04
   4  -2   9   -2.65    2.26
   4   2  10   60.93    5.07
  -4   2 -10   62.45    4.65
  -4  -2 -10   60.51    4.55
   4  -2  10   62.89    5.30
   4   2  11   46.34    3.64
  -4   2 -11   48.08    4.23
  -4  -2 -11   38.87    4.05
   4  -2  11   48.84    4.09
   4   2  12    8.38    4.03
  -4   2 -12    5.59    3.20
  -4  -2 -12   17.45    3.60
   4  -2  12   13.15    3.99
   4   2  13   55.94    5.14
  -4   2 -13   49.55    4.96
  -4  -2 -13   59.90    4.49
   4  -2  13   62.65    5.39
   4   2  14   82.83    6.50
  -4   2 -14   77.81    5.09
  -4  -2 -14   70.92    4.68
   4  -2  14   90.72    5.94
   4   2  15   12.66    4.66
  -4   2 -15    4.74    2.35
  -4  -2 -15   14.70    3.76
   4  -2  15   17.20    4.31
   4   2  16    2.41    3.03
  -4   2 -16   11.34    4.18
  -4  -2 -16   22.04    3.80
   4  -2  16   11.94    7.16
   4   2  17    4.71    4.47
  -4   2 -17    9.48    4.17
  -4  -2 -17    7.47    3.86
   4  -2  17    3.22    3.25
   4   2  18  339.54   16.22
  -4   2 -18  386.43   14.78
  -4  -2 -18  370.90   15.69
   4  -2  18  332.62   15.61
   4   2  19   12.40    4.94
  -4   2 -19    7.81    4.42
  -4  -2 -19   -3.73    3.48
   4  -2  19    0.33    4.81
   4   2  20   21.73    5.21
  -4   2 -20   26.02    4.97
  -4  -2 -20   11.13    4.44
   4  -2  20   22.22    5.27
   4   2  21   56.32    6.61
  -4   2 -21   43.47    5.97
  -4  -2 -21   39.90    6.12
   4  -2  21   30.34    6.16
  -4   2 -22   37.46    5.64
  -4  -2 -22   22.28    5.44
   4   3 -23   30.86    4.31
   4   3 -22   20.47    3.58
   4   3 -21  164.07    8.80
   4   3 -20   70.79    4.51
   4   3 -20   58.42    5.03
   4   3 -19   32.06    3.69
   4   3 -19   29.31    3.82
   4   3 -16  132.47    6.21
   4   3 -16  114.84    6.83
   4   3 -15   34.45    2.82
   4   3 -15   26.11    3.59
   4   3 -14   16.03    2.74
   4   3 -14   19.18    2.74
   4   3 -13    6.73    2.32
   4   3 -13    2.88    2.39
   4   3 -12    4.48    2.13
   4   3 -12    0.15    2.20
  -4   3  12    1.15    0.85
  -4   3  12    0.30    0.83
   4   3 -11    1.87    1.62
   4   3 -11   -0.59    1.91
  -4   3  11    3.82    0.96
  -4   3  11    3.01    1.57
  -4  -3  11   -0.24    1.93
   4  -3 -11    0.04    0.84
   4   3 -10    0.96    2.46
   4   3 -10    2.51    2.15
  -4   3  10    0.67    1.04
  -4   3  10    2.07    1.06
  -4  -3  10    3.51    1.93
   4  -3 -10   -1.42    1.02
   4   3  -9  182.53    7.59
   4   3  -9  175.71    7.10
  -4   3   9  183.01    7.68
  -4   3   9  170.35    7.03
  -4  -3   9  159.80    6.60
   4   3  -8  120.36    5.55
   4   3  -8  127.87    5.78
  -4   3   8  131.01    5.86
  -4  -3   8  117.41    5.53
   4   3  -7   55.46    3.59
   4   3  -7   54.55    3.44
  -4   3   7   56.00    3.17
  -4  -3   7   57.94    4.02
   4   3  -6  903.13   31.36
  -4   3   6  968.96   32.36
  -4  -3   6  820.33   29.17
   4   3  -5  417.64   15.72
  -4   3   5  418.33   14.73
  -4   3   5  407.76   15.30
  -4  -3   5  382.53   14.61
   4  -3  -5  412.72   15.96
   4   3  -4 1525.00   50.46
  -4   3   4 1513.47   51.98
  -4   3   4 1496.64   51.65
  -4  -3   4 1484.30   49.27
   4  -3  -4 1426.36   50.82
   4   3  -3   14.37    2.80
  -4   3   3   16.28    2.00
  -4   3   3   16.84    2.28
  -4  -3   3   22.28    3.07
   4  -3  -3   12.73    2.65
   4   3  -2  576.96   21.00
  -4   3   2  543.34   19.73
  -4   3   2  578.68   21.85
  -4  -3   2  525.07   19.09
   4  -3  -2  561.73   20.15
   4   3  -1   38.36    3.40
  -4   3   1   30.48    2.69
  -4   3   1   32.21    2.75
  -4  -3   1   39.45    3.97
   4  -3  -1   33.30    3.05
   4   3   0   42.19    3.60
  -4   3   0   47.46    3.16
  -4   3   0   51.70    3.57
  -4  -3   0   40.63    4.18
   4  -3   0   53.74    4.13
   4   3   1  212.12    9.09
  -4   3  -1  205.54    9.25
  -4  -3  -1  217.72    9.68
   4  -3   1  234.62   11.05
   4   3   2   28.18    2.84
  -4   3  -2   28.63    3.30
  -4  -3  -2   39.09    3.84
   4  -3   2   31.37    2.46
   4   3   3   24.66    3.62
  -4   3  -3   20.67    3.27
  -4  -3  -3   21.97    3.58
   4  -3   3   18.44    2.28
   4   3   4   97.64    5.51
  -4   3  -4  106.27    5.49
  -4  -3  -4  101.48    5.56
   4  -3   4   97.00    4.71
   4   3   5  328.00   12.40
  -4   3  -5  276.11   11.70
  -4  -3  -5  347.83   14.14
   4  -3   5  312.46   15.87
   4   3   6   71.15    4.32
  -4   3  -6   80.59    4.90
  -4  -3  -6   72.36    4.81
   4  -3   6   73.49    4.42
   4   3   7   46.94    4.52
  -4   3  -7   37.90    3.80
  -4  -3  -7   44.79    3.84
   4  -3   7   59.38    4.74
   4   3   8    5.69    3.48
  -4   3  -8    1.01    3.11
  -4  -3  -8    5.72    3.43
   4  -3   8    3.01    3.48
   4   3   9   81.13    5.63
  -4   3  -9   78.61    5.22
  -4  -3  -9  104.24    6.07
   4  -3   9   96.69    5.88
   4   3  10    3.42    3.56
  -4   3 -10    8.90    2.60
  -4  -3 -10    4.82    3.36
   4  -3  10   16.31    3.84
   4   3  11  195.28    9.07
  -4   3 -11  203.71    8.84
  -4  -3 -11  177.66   10.97
   4  -3  11  186.54    8.35
   4   3  12   11.99    3.11
  -4   3 -12   13.87    3.27
  -4  -3 -12    1.85    3.22
   4  -3  12   16.92    4.09
   4   3  13   64.82    5.39
  -4   3 -13   76.53    5.73
  -4  -3 -13   60.65    6.52
   4  -3  13   67.01    5.51
   4   3  14    9.12    4.41
  -4   3 -14    1.02    3.60
  -4  -3 -14    3.64    3.85
   4  -3  14   -2.34    4.30
   4   3  15   50.44    5.79
  -4   3 -15   54.06    4.35
  -4  -3 -15   42.02    5.51
   4  -3  15   48.11    5.72
   4   3  16   46.32    4.38
  -4   3 -16   42.31    5.13
  -4  -3 -16   41.44    4.69
   4  -3  16   51.04    5.59
  -4  -3 -17  175.95    9.30
   4  -3  17  172.02    9.50
   4   3  18   20.96    5.46
  -4   3 -18   21.27    4.97
  -4  -3 -18    2.93    4.09
   4  -3  18   10.63    5.26
   4   3  19   73.86    6.92
  -4   3 -19   92.41    6.24
   4   3  20   27.48    5.20
  -4   3 -20   28.87    5.09
  -4  -3 -20    8.56    4.48
   4  -3  20   17.15    5.41
   4   3  21    7.38    5.18
  -4   3 -21    0.46    4.63
  -4  -3 -21    6.64    5.24
   4  -3  21   -1.60    5.23
  -4   3 -22   57.83    6.72
   4   4 -23    5.70    4.00
   4   4 -22  116.24    8.02
   4   4 -21   59.89    5.24
   4   4 -20   10.86    3.23
   4   4 -19  189.51    9.16
   4   4 -19  184.30    9.98
   4   4 -18  135.33    7.08
   4   4 -18  125.02    8.06
   4   4 -17  254.24   10.72
   4   4 -17  237.27   11.80
   4  -4 -17  251.00    9.10
   4   4 -16   80.54    5.26
   4   4 -16   85.23    5.17
  -4   4  16   88.43    4.20
  -4   4  16  101.03    4.01
   4  -4 -16   85.49    3.76
   4   4 -15   37.72    3.44
   4   4 -15   36.39    4.32
  -4   4  15   37.01    2.37
  -4   4  15   33.89    2.09
   4  -4 -15   31.56    2.24
   4   4 -14   13.27    3.37
   4   4 -14    4.37    3.69
  -4   4  14   18.18    1.87
  -4   4  14   16.88    1.76
   4  -4 -14   14.07    1.64
   4   4 -13   31.74    2.92
   4   4 -13   24.65    3.84
  -4   4  13   24.98    2.11
  -4   4  13   20.73    2.31
   4  -4 -13   21.28    1.97
   4   4 -12    7.04    2.83
   4   4 -12   11.44    2.49
  -4   4  12    7.43    1.78
  -4   4  12   10.19    1.90
   4  -4 -12    9.08    1.68
   4   4 -11   14.52    2.60
   4   4 -11   11.38    2.72
  -4   4  11   12.90    1.74
  -4  -4  11   21.55    2.78
   4  -4 -11   14.20    1.72
   4   4 -10   18.40    2.80
   4   4 -10   18.14    3.11
  -4   4  10   18.28    1.92
  -4  -4  10   16.77    2.63
   4  -4 -10   19.30    1.93
   4   4  -9   12.93    2.93
   4   4  -9   12.99    2.55
  -4   4   9   11.01    1.75
  -4  -4   9   10.08    2.48
   4  -4  -9   12.97    1.82
   4   4  -8    7.84    2.60
   4   4  -8   13.26    2.59
  -4   4   8   14.94    1.83
  -4  -4   8   18.04    2.89
   4  -4  -8    9.62    1.81
   4   4  -7  491.73   18.40
   4   4  -7  508.99   18.18
  -4   4   7  526.64   19.70
  -4   4   7  512.76   18.46
  -4  -4   7  415.78   16.32
   4  -4  -7  485.50   17.08
   4   4  -6  146.13    8.26
   4   4  -6  143.17    6.97
  -4   4   6  151.63    7.03
  -4   4   6  146.58    6.36
  -4  -4   6  135.63    6.94
   4  -4  -6  158.45    6.26
   4   4  -5  382.78   14.24
  -4   4   5  380.96   14.71
  -4   4   5  394.29   15.29
  -4  -4   5  368.12   13.77
   4  -4  -5  385.37   14.31
   4   4  -4    2.23    2.95
  -4   4   4    4.20    2.01
  -4   4   4    6.87    2.27
  -4  -4   4    4.37    3.08
   4  -4  -4    9.29    2.55
   4   4  -3  372.73   14.86
  -4   4   3  383.55   14.52
  -4   4   3  414.89   15.86
  -4  -4   3  365.18   13.95
   4  -4  -3  408.15   14.71
   4   4  -2  834.38   30.01
  -4   4   2  852.88   29.98
  -4   4   2  818.43   29.26
  -4  -4   2  692.37   26.66
   4  -4  -2  861.29   31.56
   4   4  -1   92.06    5.39
  -4   4   1   87.48    4.66
  -4   4   1   90.12    4.73
  -4  -4   1  103.04    5.85
   4  -4  -1   91.17    5.01
   4   4   0    9.81    3.24
  -4   4   0    4.40    2.42
  -4   4   0    5.07    2.60
  -4  -4   0   10.51    3.50
   4  -4   0    2.23    2.93
   4   4   1   48.56    3.78
  -4   4  -1   46.52    3.76
  -4   4  -1   47.03    4.11
  -4  -4  -1   43.17    4.28
   4  -4   1   42.16    3.99
   4   4   2   45.01    4.07
  -4   4  -2   38.97    3.55
  -4   4  -2   40.10    3.03
  -4  -4  -2   38.39    3.77
   4  -4   2   37.10    4.04
   4   4   3   -2.23    3.34
  -4   4  -3   -5.17    2.46
  -4   4  -3   -0.91    2.81
   4  -4   3   -3.19    3.10
   4   4   4   52.76    4.60
  -4   4  -4   54.90    4.32
  -4   4  -4   58.67    4.69
  -4  -4  -4   48.34    3.97
   4  -4   4   65.66    4.51
   4   4   5    5.73    3.03
  -4   4  -5   -1.12    2.77
  -4   4  -5    4.76    3.00
  -4  -4  -5    3.09    3.37
   4  -4   5    5.95    3.05
   4   4   6  113.46    6.64
  -4   4  -6  136.58    7.54
  -4   4  -6  112.96    6.38
  -4  -4  -6  142.54    6.59
   4  -4   6  142.90    7.30
   4   4   7   -2.24    3.64
  -4   4  -7    7.18    2.31
  -4  -4  -7    5.10    3.50
   4  -4   7   -3.86    3.53
   4   4   8  351.92   12.35
  -4   4  -8  323.63   13.44
  -4  -4  -8  344.19   14.57
   4  -4   8  325.19   12.41
   4   4   9    6.29    2.58
  -4   4  -9    2.97    3.11
  -4  -4  -9   -4.45    3.31
   4  -4   9   -2.13    3.73
   4   4  10  592.27   22.53
  -4   4 -10  701.64   24.75
  -4  -4 -10  631.96   23.57
   4  -4  10  594.37   24.53
   4   4  11   -0.61    2.73
  -4   4 -11   -2.23    3.33
  -4  -4 -11   -4.99    3.21
   4  -4  11   -3.83    4.36
   4   4  12  194.40    9.85
  -4   4 -12  161.35    8.53
  -4  -4 -12  204.82    9.94
   4  -4  12  175.52    9.23
   4   4  13    6.84    4.67
  -4   4 -13    1.23    2.42
   4  -4  13    2.65    3.09
   4   4  14   18.50    4.54
  -4   4 -14   13.24    4.15
  -4  -4 -14   11.15    3.67
   4  -4  14   22.23    5.08
   4   4  15   53.72    6.07
  -4   4 -15   76.53    6.23
  -4  -4 -15   68.48    5.47
   4  -4  15   79.05    6.57
   4   4  16   74.16    6.68
  -4   4 -16   98.27    5.65
  -4   4 -16   90.28    6.92
  -4  -4 -16   88.54    6.44
   4  -4  16   68.26    7.28
   4   4  17   45.17    6.20
  -4   4 -17   50.12    5.22
  -4   4 -17   33.56    5.04
  -4  -4 -17   41.04    5.11
   4  -4  17   22.98    5.95
   4   4  18   12.12    3.80
  -4   4 -18    6.66    4.40
  -4   4 -18   11.84    4.76
  -4  -4 -18    5.43    4.27
   4  -4  18   16.58    5.62
   4   4  19   22.18    5.06
  -4   4 -19   11.01    4.86
  -4   4 -19    3.11    4.16
  -4  -4 -19   23.40    4.52
   4  -4  19   12.90    5.72
   4   4  20   79.27    7.97
  -4   4 -20  106.80    8.25
  -4   4 -21   -0.75    4.54
  -4  -4 -21    4.11    5.19
   4  -4  21   13.98    7.68
  -4   4 -22   10.69    4.81
   4   5 -22   -0.87    4.32
   4   5 -21   38.01    5.65
   4   5 -20   22.30    4.15
   4   5 -19   30.06    3.94
   4   5 -19   36.80    4.32
  -4   5  19   36.86    2.35
  -4   5  19   32.02    2.17
   4  -5 -19   31.50    2.40
   4   5 -18   10.41    3.23
   4   5 -18   -2.35    4.41
  -4   5  18   13.87    2.23
  -4   5  18   11.69    1.93
   4  -5 -18   11.75    1.94
   4   5 -17   29.79    4.05
   4   5 -17   27.93    4.14
  -4   5  17   36.12    2.89
  -4   5  17   29.93    2.69
   4  -5 -17   26.44    2.71
   4   5 -16    2.54    3.63
   4   5 -16    0.66    3.21
  -4   5  16   17.04    3.39
  -4   5  16    4.89    2.08
   4  -5 -16    5.40    1.93
   4   5 -15   51.34    4.62
   4   5 -15   53.34    4.57
  -4   5  15   34.69    3.62
  -4   5  15   47.71    3.26
   4  -5 -15   33.02    2.80
   4   5 -14  159.80    7.89
   4   5 -14  134.82   12.78
   4  -5 -14   94.88    5.04
   4   5 -13    3.63    3.53
   4   5 -13    9.04    3.42
  -4   5  13    4.79    2.24
   4  -5 -13    3.82    2.09
   4   5 -12  190.92    9.20
   4   5 -12  177.92    8.27
   4   5 -11   22.66    3.10
   4   5 -11   11.34    3.10
  -4   5  11   19.31    2.21
  -4  -5  11   17.64    3.41
   4  -5 -11   19.43    2.46
   4   5 -10  140.89    7.89
   4   5 -10  114.90    6.45
  -4   5  10  123.72    6.33
  -4   5  10  158.48    7.24
   4   5  -9   20.79    3.35
   4   5  -9   16.00    3.14
  -4   5   9   20.31    2.46
  -4   5   9   25.11    2.87
  -4  -5   9   13.95    3.23
   4  -5  -9   22.73    2.30
   4   5  -8   10.30    2.99
   4   5  -8    9.37    2.79
  -4   5   8    6.45    2.20
  -4   5   8    6.25    2.43
  -4  -5   8    3.23    2.99
   4  -5  -8    6.81    2.30
   4   5  -7  363.77   15.39
   4   5  -7  350.75   14.32
  -4   5   7  351.27   14.40
  -4   5   7  376.39   13.71
  -4  -5   7  348.87   14.38
   4  -5  -7  358.18   12.43
   4   5  -6   65.24    5.18
   4   5  -6   63.18    4.16
  -4   5   6   63.16    3.89
  -4   5   6   66.13    4.28
  -4  -5   6   66.21    4.59
   4  -5  -6   65.11    4.12
   4   5  -5   56.20    4.12
  -4   5   5   60.04    3.93
  -4   5   5   73.04    4.50
  -4  -5   5   83.68    5.05
   4  -5  -5   63.89    4.16
   4   5  -4   52.13    4.35
  -4   5   4   55.62    3.79
  -4   5   4   46.16    3.76
  -4  -5   4   58.04    4.49
   4  -5  -4   45.23    3.71
   4   5  -3  495.47   18.72
  -4   5   3  453.09   17.44
  -4   5   3  456.93   16.82
  -4  -5   3  453.76   16.48
   4  -5  -3  461.52   18.43
   4  -5  -3  451.16   18.43
   4   5  -2   61.33    5.00
  -4   5   2   56.09    3.92
  -4   5   2   57.93    4.19
  -4  -5   2   50.99    4.16
   4  -5  -2   62.60    4.64
   4   5  -1  497.14   20.52
  -4   5   1  546.48   19.58
  -4   5   1  552.67   19.29
  -4  -5   1  627.26   21.30
   4  -5  -1  526.89   20.44
   4   5   0    7.11    3.15
  -4   5   0   14.05    2.91
  -4   5   0   11.88    2.23
  -4  -5   0    3.64    3.55
   4  -5   0    8.51    2.87
   4   5   1   54.70    4.43
  -4   5  -1   72.48    4.52
  -4   5  -1   66.79    3.78
  -4  -5  -1   50.26    4.74
   4  -5   1   63.61    4.45
   4   5   2   34.52    4.31
  -4   5  -2   30.43    3.10
  -4   5  -2   31.58    3.87
  -4  -5  -2   30.94    3.64
   4  -5   2   29.31    4.02
   4   5   3  852.03   29.37
  -4   5  -3  822.61   29.58
  -4   5  -3  899.56   31.03
  -4  -5  -3  900.15   32.11
   4  -5   3  813.85   30.27
   4   5   4  194.30    8.24
  -4   5  -4  202.06    8.64
  -4   5  -4  165.01    8.81
  -4  -5  -4  209.52    9.06
   4  -5   4  205.24   11.52
   4   5   5  255.54   12.64
  -4   5  -5  274.49   11.40
  -4   5  -5  284.94   11.78
  -4  -5  -5  289.86   11.67
   4  -5   5  283.88   14.39
   4   5   6   -2.15    3.73
  -4   5  -6    2.63    3.14
  -4   5  -6    1.46    2.14
  -4  -5  -6    5.36    3.73
   4  -5   6    2.88    3.41
   4   5   7  415.43   17.33
  -4   5  -7  358.86   16.07
  -4   5  -7  405.31   16.61
  -4  -5  -7  410.66   17.26
   4  -5   7  437.51   18.18
   4   5   8   -6.77    3.96
  -4   5  -8    3.50    3.45
  -4   5  -8    3.83    3.43
  -4  -5  -8   -2.40    3.52
   4  -5   8    5.42    3.90
   4   5   9  186.72   10.35
  -4   5  -9  195.44    9.84
  -4   5  -9  199.76   10.31
  -4  -5  -9  181.05    8.85
   4  -5   9  180.64    9.27
   4   5  10   12.70    4.55
  -4   5 -10   20.94    3.03
  -4   5 -10   18.07    3.78
  -4  -5 -10   24.67    4.24
   4  -5  10   30.92    4.81
   4   5  11  404.68   20.24
  -4   5 -11  439.21   16.09
  -4   5 -11  388.64   17.67
  -4  -5 -11  461.34   18.69
   4  -5  11  444.35   17.11
   4   5  12   19.39    4.42
  -4   5 -12   13.55    4.10
  -4   5 -12    6.26    2.90
  -4  -5 -12    2.83    4.05
   4  -5  12    0.91    4.53
   4   5  13   85.14    7.63
  -4   5 -13   92.46    6.07
  -4   5 -13  102.78    7.40
  -4  -5 -13   83.22    6.32
   4  -5  13  102.67    7.68
   4   5  14   -2.13    4.44
  -4   5 -14    4.16    3.88
  -4   5 -14    3.87    3.86
  -4  -5 -14    2.91    4.13
   4  -5  14    4.85    4.98
   4   5  15  525.76   22.22
  -4   5 -15  614.75   23.34
  -4   5 -15  568.44   25.58
  -4  -5 -15  579.38   21.73
   4  -5  15  447.93   22.57
   4   5  16   71.35    6.74
  -4   5 -16   70.41    5.74
  -4   5 -16   73.98    6.29
  -4  -5 -16   88.85    6.73
   4  -5  16   74.52    8.03
   4   5  17   97.59    6.46
  -4   5 -17   98.47    8.28
  -4   5 -17  126.04    7.37
  -4  -5 -17  127.35    8.45
   4  -5  17  107.80    8.15
   4   5  18  104.29    7.35
  -4   5 -18  116.45    8.33
  -4   5 -18  108.98    8.69
  -4  -5 -18  131.08    8.93
   4  -5  18  104.37    9.00
   4   5  19   40.15    5.85
  -4   5 -19   45.05    6.03
  -4  -5 -19   45.88    5.27
   4  -5  19   41.00    6.87
  -4   5 -20   36.77    5.84
  -4  -5 -20   25.40    5.09
   4  -5  20   18.68    6.10
  -4   5 -21   90.87    7.39
   4  -5  21   77.71    7.69
   4   6 -20   71.47    6.73
  -4   6  20   62.44    4.19
   4   6 -19   22.67    4.34
  -4   6  19   16.17    2.93
   4   6 -18   39.53    5.01
   4   6 -18   38.39    5.14
  -4   6  18   46.82    4.11
   4  -6 -18   33.04    3.23
   4   6 -17   31.31    4.05
   4   6 -17   36.22    4.66
  -4   6  17   29.94    3.61
  -4   6  17   36.04    3.52
   4  -6 -17   31.53    3.13
   4   6 -16   -0.02    3.16
   4   6 -16   -1.27    3.60
  -4   6  16   -0.10    2.55
   4   6 -15  203.42   10.56
  -4   6  15  187.27    9.06
   4  -6 -15  183.08    8.69
   4   6 -14   -1.76    3.38
   4   6 -14   -4.36    3.71
  -4   6  14    4.68    2.69
   4  -6 -14    3.76    2.59
   4   6 -13  519.27   20.48
   4   6 -13  520.19   19.45
  -4   6  13  532.37   21.36
  -4  -6  13  467.09   19.18
   4  -6 -13  428.22   18.46
   4   6 -12    2.98    3.68
   4   6 -12    6.74    3.76
  -4   6  12    7.42    2.92
  -4   6  12   -0.08    3.87
  -4  -6  12    2.51    3.59
   4  -6 -12    4.96    3.09
   4   6 -11  802.05   28.48
   4   6 -11  825.69   30.37
  -4   6  11  829.03   32.78
  -4  -6  11  683.28   25.21
   4  -6 -11  590.60   25.03
   4   6 -10   11.51    3.49
   4   6 -10    9.74    3.33
  -4   6  10   13.42    2.94
  -4   6  10    9.62    3.30
  -4  -6  10    6.69    3.86
   4  -6 -10    7.93    2.80
   4   6  -9  535.05   20.80
   4   6  -9  445.22   19.10
  -4   6   9  533.26   21.96
  -4  -6   9  489.52   17.26
   4  -6  -9  424.53   16.55
   4   6  -8   39.42    4.65
   4   6  -8   47.26    4.13
  -4   6   8   44.20    3.77
  -4   6   8   48.32    3.67
  -4  -6   8   34.59    4.21
   4  -6  -8   39.42    4.04
   4   6  -7   55.52    4.46
   4   6  -7   35.56    4.23
  -4   6   7   41.13    3.59
  -4   6   7   52.91    3.78
  -4  -6   7   51.97    4.67
   4  -6  -7   49.02    4.10
   4   6  -6   85.15    5.15
   4   6  -6   80.76    5.38
  -4   6   6   81.37    4.39
  -4   6   6   71.26    4.71
  -4  -6   6   62.43    5.11
   4  -6  -6   73.73    4.18
   4   6  -5    5.91    3.20
   4   6  -5   -2.34    2.57
  -4   6   5    2.16    2.87
  -4   6   5   -2.30    2.37
  -4  -6   5   -1.37    3.27
   4  -6  -5    2.12    2.49
   4   6  -4  101.96    5.79
  -4   6   4   88.32    5.66
  -4   6   4   83.56    5.15
  -4  -6   4  112.75    6.16
   4  -6  -4   89.68    5.50
   4   6  -3   21.23    3.57
  -4   6   3   13.55    2.72
  -4   6   3   18.62    3.09
  -4  -6   3   14.69    3.44
   4  -6  -3   16.65    3.32
   4   6  -2  318.92   13.79
  -4   6   2  345.72   13.92
  -4   6   2  306.93   13.40
  -4  -6   2  377.64   13.48
   4  -6  -2  305.06   14.63
   4  -6  -2  343.11   13.47
  -4   6   1  229.89   14.13
  -4   6   1  277.57   12.77
  -4  -6   1  167.61    8.69
   4  -6  -1  171.82   10.65
   4   6   0    7.71    3.44
  -4   6   0   10.15    3.12
  -4   6   0   13.98    3.52
  -4  -6   0    9.48    3.90
   4  -6   0   12.18    3.25
   4   6   1  647.68   22.89
  -4   6  -1  655.89   25.52
  -4   6  -1  697.99   25.56
  -4  -6  -1  731.69   25.98
   4  -6   1  694.51   26.60
   4   6   2  430.96   17.08
  -4   6  -2  515.56   17.80
  -4   6  -2  502.85   18.39
  -4  -6  -2  494.38   19.71
   4  -6   2  480.10   22.40
   4   6   3  440.29   17.78
  -4   6  -3  498.81   18.70
  -4   6  -3  525.38   19.37
  -4  -6  -3  457.20   18.41
   4  -6   3  518.93   19.33
   4   6   4  185.61    9.23
  -4   6  -4  177.82    8.27
  -4   6  -4  199.39    8.75
  -4  -6  -4  222.36   10.51
   4  -6   4  209.41    9.86
   4   6   5   57.39    5.26
  -4   6  -5   81.80    5.10
  -4   6  -5   67.35    5.03
  -4  -6  -5   77.85    5.45
   4  -6   5   72.58    5.50
   4   6   6   33.67    4.32
  -4   6  -6   35.17    3.88
  -4   6  -6   26.64    4.21
  -4  -6  -6   36.77    4.74
   4  -6   6   36.84    4.70
   4   6   7   18.61    4.34
  -4   6  -7   14.05    3.94
  -4   6  -7    7.57    3.56
  -4  -6  -7   16.78    3.01
   4  -6   7    4.40    4.80
   4   6   8    5.76    4.53
  -4   6  -8    8.50    2.67
  -4   6  -8    3.07    2.92
  -4  -6  -8    3.52    4.07
   4  -6   8    8.52    4.35
   4   6   9    9.22    4.39
  -4   6  -9    5.99    3.87
  -4   6  -9    8.28    3.80
  -4  -6  -9    6.21    4.31
   4  -6   9   16.95    5.06
   4   6  10   72.21    6.49
  -4   6 -10   60.34    5.47
  -4   6 -10   66.05    6.48
  -4  -6 -10   79.28    5.63
   4  -6  10   61.09    6.43
   4   6  11   11.68    4.64
  -4   6 -11   10.06    3.12
  -4   6 -11    6.08    2.91
  -4  -6 -11   10.98    4.11
   4  -6  11    6.74    5.08
   4   6  12   -0.90    4.72
  -4   6 -12   -7.39    4.05
  -4   6 -12    8.81    4.52
  -4  -6 -12    8.64    4.17
   4  -6  12    4.13    4.95
   4   6  13   11.57    9.34
  -4   6 -13    7.79    3.98
  -4   6 -13   10.86    4.28
  -4  -6 -13    5.15    4.48
   4  -6  13   15.40    5.43
   4   6  14   24.27    5.15
  -4   6 -14   27.90    4.32
  -4   6 -14   27.87    4.84
  -4  -6 -14   44.48    4.86
   4  -6  14   35.40    5.79
   4   6  15   52.73    5.90
  -4   6 -15   67.00    5.93
  -4   6 -15   50.43    5.34
  -4  -6 -15   44.40    6.26
   4  -6  15   54.13    6.54
   4   6  16  112.20    8.76
  -4   6 -16  123.18    7.96
  -4   6 -16  117.25    8.37
  -4  -6 -16  149.62    8.99
   4  -6  16  109.99    9.05
   4   6  17  154.98    9.54
  -4   6 -17  144.96    8.95
  -4   6 -17  140.86    8.63
  -4  -6 -17  156.71    9.37
   4  -6  17  136.95   10.30
   4   6  18    4.19    3.63
  -4   6 -18    3.51    5.07
  -4  -6 -18   -1.05    4.07
   4  -6  18   -5.75    5.71
   4   6  19  103.45    7.83
  -4   6 -19  117.38    8.07
  -4  -6 -19  121.19    8.92
   4  -6  19   98.67    8.25
  -4   6 -20   82.69    7.78
   4  -6  20   44.45    7.40
  -4   6 -21    1.81    5.00
  -4   7  19   76.91    5.85
   4   7 -18    5.20    3.46
   4   7 -18    8.22    4.31
  -4   7  18    9.60    3.54
   4   7 -17   19.18    4.03
   4   7 -17    7.06    4.40
  -4   7  17    7.32    3.39
   4   7 -16   41.53    4.94
   4   7 -16   35.92    5.48
  -4   7  16   29.37    4.47
   4  -7 -16   31.48    3.73
   4   7 -15   19.48    3.83
   4   7 -15   10.03    5.08
  -4   7  15   12.52    3.20
  -4   7  15   29.78    3.88
   4  -7 -15   19.17    2.73
   4   7 -14  306.69   13.49
  -4   7  14  271.76   13.31
  -4   7  14  292.71   14.25
   4  -7 -14  276.82   13.25
   4   7 -13    1.71    3.59
   4   7 -13    5.35    4.06
  -4   7  13    4.73    3.25
  -4   7  13    4.50    3.56
  -4  -7  13    2.31    4.22
   4  -7 -13   -6.37    3.29
   4   7 -12  738.15   27.62
   4   7 -12  675.34   26.90
  -4   7  12  687.37   28.10
  -4   7  12  819.01   31.19
  -4  -7  12  724.53   27.18
   4  -7 -12  717.22   28.68
   4   7 -11   15.88    4.06
   4   7 -11   -2.95    4.10
  -4   7  11    4.19    2.86
  -4   7  11   19.94    3.58
  -4  -7  11   15.03    4.59
   4  -7 -11   14.48    3.38
   4   7 -10  706.85   28.83
   4   7 -10  747.53   28.68
  -4   7  10  737.43   30.49
   4   7  -9  157.00    8.07
  -4   7   9  148.97    7.77
  -4   7   9  182.36    9.71
  -4  -7   9  143.81    6.89
   4  -7  -9  126.22    7.26
   4   7  -8  227.04   10.21
   4   7  -8  197.22    9.57
  -4   7   8  207.91   10.96
  -4  -7   8  211.60    9.58
   4  -7  -8  172.87    8.19
   4   7  -7   20.56    3.97
   4   7  -7   20.06    4.47
  -4   7   7   15.49    3.22
  -4   7   7   37.38    4.48
  -4  -7   7   25.70    4.17
   4  -7  -7   17.66    3.85
   4   7  -6    6.74    3.81
   4   7  -6    3.27    3.59
  -4   7   6   -1.48    2.75
  -4   7   6   -9.79    3.62
  -4  -7   6    2.52    3.80
   4  -7  -6    4.12    3.11
   4   7  -5  202.21   12.01
   4   7  -5  240.96   10.10
  -4   7   5  203.10    9.59
  -4   7   5  228.26    9.77
  -4  -7   5  192.70    8.73
   4  -7  -5  172.43    8.66
   4   7  -4    4.59    3.35
   4   7  -4    4.46    3.77
  -4   7   4    0.77    2.82
  -4   7   4   -4.35    3.07
  -4  -7   4    0.54    2.86
   4  -7  -4    3.16    3.04
   4   7  -3   36.12    4.80
  -4   7   3   40.53    4.07
  -4   7   3   44.94    4.12
  -4  -7   3   57.38    4.66
   4  -7  -3   33.64    3.20
   4   7  -2  131.56    7.66
  -4   7   2  142.44    7.83
  -4   7   2  141.78    8.23
  -4  -7   2  149.09    7.18
   4  -7  -2  121.62    6.85
   4   7  -1    3.34    3.61
  -4   7   1    6.53    3.24
  -4   7   1   11.83    3.46
  -4  -7   1   12.46    4.13
   4  -7  -1   16.45    4.05
   4  -7  -1    6.28    3.34
   4   7   0  257.98   12.37
  -4   7   0  294.79   12.40
  -4   7   0  309.23   11.83
  -4  -7   0  290.57   11.96
   4  -7   0  314.57   13.22
   4   7   1  135.97    7.05
  -4   7  -1  116.15    6.67
  -4   7  -1  122.78    6.25
  -4  -7  -1  128.39    7.08
   4  -7   1  131.15    8.73
   4   7   2  361.20   15.82
  -4   7  -2  359.38   15.11
  -4   7  -2  365.13   15.04
  -4  -7  -2  308.43   12.78
   4  -7   2  333.44   13.71
   4   7   3   29.64    4.23
  -4   7  -3   27.95    4.31
  -4   7  -3   21.60    4.35
  -4  -7  -3   22.31    4.66
   4  -7   3   26.07    4.30
   4   7   4   97.91    6.67
  -4   7  -4   96.12    5.17
  -4   7  -4  101.11    5.31
  -4  -7  -4  108.75    6.46
   4  -7   4   96.92    6.38
   4   7   5  136.16    6.77
  -4   7  -5  131.04    7.24
  -4   7  -5  148.75    7.08
  -4  -7  -5  137.52    7.73
   4  -7   5  138.45    7.93
   4   7   6   10.55    4.38
  -4   7  -6    3.76    3.68
  -4   7  -6   22.14    3.80
  -4  -7  -6   21.88    3.44
   4  -7   6   -0.39    4.48
   4   7   7   86.38    6.92
  -4   7  -7  105.09    6.45
  -4   7  -7  112.50    6.92
  -4  -7  -7   90.51    5.79
   4  -7   7   95.55    6.87
   4   7   8   67.76    6.76
  -4   7  -8   60.33    4.46
  -4   7  -8   57.68    5.42
  -4  -7  -8   54.57    5.88
   4  -7   8   85.65    7.49
   4   7   9  271.40   14.50
  -4   7  -9  234.48   12.11
  -4   7  -9  243.36   11.15
  -4  -7  -9  242.93   12.04
   4  -7   9  231.06   11.07
   4   7  10   80.60    6.78
  -4   7 -10   55.35    5.57
  -4  -7 -10   56.09    5.79
   4  -7  10   54.86    6.22
   4   7  11   76.33    7.01
  -4   7 -11   65.43    6.44
  -4   7 -11   64.89    6.14
  -4  -7 -11   92.59    7.00
   4  -7  11   65.11    7.11
   4   7  12   16.93    5.23
  -4   7 -12   -0.80    4.12
  -4   7 -12    5.47    4.58
  -4  -7 -12   -4.05    4.53
   4   7  13  339.28   15.71
  -4   7 -13  398.23   17.38
  -4   7 -13  363.81   15.99
  -4  -7 -13  326.68   16.46
   4  -7  13  335.88   15.80
   4   7  14   12.22    4.95
  -4   7 -14   21.72    4.04
  -4   7 -14    0.52    4.32
  -4  -7 -14    2.47    4.25
   4  -7  14    6.86    5.60
   4   7  15    4.12    3.28
  -4   7 -15    6.03    4.45
  -4   7 -15    3.84    4.82
  -4  -7 -15    2.96    5.05
   4  -7  15   15.01    6.35
   4   7  16  115.84    7.62
  -4   7 -16  121.12    8.15
  -4   7 -16   84.80    9.01
  -4  -7 -16  128.61    8.68
   4  -7  16  119.55    9.58
   4   7  17   25.70    5.94
  -4   7 -17   31.09    4.77
  -4  -7 -17   38.51    5.45
   4  -7  17    5.25    5.75
   4   7  18   65.21    7.28
  -4   7 -18   84.48    7.95
  -4  -7 -18   74.40    7.46
   4  -7  18   73.43    8.17
  -4   7 -19    2.12    4.90
  -4  -7 -19   15.03    6.14
   4  -7  19   -5.73    5.80
  -4   7 -20   12.23    5.73
   4  -7  20   10.51    6.74
  -4   8  19   10.76    4.15
  -4   8  18   21.56    4.55
   4   8 -17   10.44    4.20
  -4   8  17   12.83    3.69
   4   8 -16    4.76    3.89
   4   8 -16    7.85    5.23
  -4   8  16    7.28    3.40
   4   8 -15    3.65    3.82
   4   8 -15   -2.64    4.41
  -4   8  15    4.67    3.59
  -4   8  15   18.42    6.08
   4  -8 -15    0.05    2.82
   4   8 -14    0.49    3.61
   4   8 -14   -3.78    3.88
  -4   8  14   -2.45    2.79
  -4   8  14    3.78    4.00
   4  -8 -14   -1.60    2.87
   4   8 -13   53.54    4.67
   4   8 -13   29.89    5.45
  -4   8  13   46.66    4.95
  -4   8  13   49.39    6.52
  -4  -8  13   45.77    6.06
   4  -8 -13   42.46    4.28
   4   8 -12   29.16    4.99
   4   8 -12   18.48    4.77
  -4   8  12   18.78    4.06
  -4   8  12   13.54    4.37
  -4  -8  12   21.51    4.72
   4  -8 -12   24.31    4.22
   4   8 -11   48.19    5.01
   4   8 -11   59.33    5.91
  -4   8  11   57.83    5.16
  -4   8  11   59.60    5.31
  -4  -8  11   55.24    4.71
   4  -8 -11   70.47    5.11
   4   8 -10  244.38   12.08
   4   8 -10  215.07   11.12
  -4   8  10  187.68    9.85
  -4   8  10  200.81   11.11
  -4  -8  10  146.97    8.79
   4  -8 -10  196.93    9.20
   4   8  -9   25.76    5.01
   4   8  -9   32.01    4.73
  -4   8   9   25.33    4.05
  -4   8   9   22.87    5.10
  -4  -8   9   28.24    4.51
   4  -8  -9   19.85    4.02
   4   8  -8  158.10    9.12
   4   8  -8  121.62    7.81
  -4   8   8  157.89    8.52
  -4   8   8  157.67    8.13
  -4  -8   8  151.75    7.90
   4  -8  -8  137.60    7.84
   4   8  -7   17.93    4.74
   4   8  -7   11.81    4.79
  -4   8   7   15.79    3.77
  -4   8   7   13.13    4.54
  -4  -8   7    8.73    5.02
   4  -8  -7    4.30    4.45
   4   8  -6   62.25    5.84
   4   8  -6   25.67    5.08
  -4   8   6   50.81    4.57
  -4   8   6   49.66    5.01
  -4  -8   6   62.82    6.01
   4  -8  -6   53.85    4.62
   4   8  -5   69.26    6.20
   4   8  -5   56.72    5.72
  -4   8   5   50.94    4.74
  -4   8   5   69.69    5.32
  -4  -8   5   76.82    6.42
   4  -8  -5   59.91    5.45
   4   8  -4  306.43   16.48
   4   8  -4  341.70   15.14
  -4   8   4  263.90   12.73
  -4   8   4  305.01   13.22
  -4  -8   4  319.53   13.63
   4  -8  -4  275.05   13.27
   4   8  -3    1.68    4.38
   4   8  -3   -5.98    4.49
  -4   8   3   -1.42    3.79
  -4   8   3   -8.32    3.49
  -4  -8   3    2.87    2.87
   4  -8  -3   -5.01    3.85
   4   8  -2   17.30    4.87
  -4   8   2   25.63    4.04
  -4   8   2   20.10    3.89
  -4  -8   2   13.85    4.60
   4  -8  -2   20.80    4.16
   4   8  -1    6.52    4.45
  -4   8   1   -0.34    3.61
  -4   8   1    2.33    3.76
  -4  -8   1    8.16    4.24
   4  -8  -1    5.96    4.12
   4   8   0  493.05   19.85
  -4   8   0  473.94   19.13
  -4   8   0  454.59   19.81
  -4  -8   0  423.15   17.97
   4  -8   0  459.15   18.35
   4   8   1   16.39    4.51
  -4   8  -1   10.11    3.78
  -4   8  -1   13.59    3.22
  -4  -8  -1   11.46    4.25
   4  -8   1   13.43    4.63
   4   8   2   94.58    6.84
  -4   8  -2   92.45    6.81
  -4   8  -2  113.99    6.89
  -4  -8  -2  109.97    6.99
   4  -8   2  101.73    7.88
   4   8   3   23.44    5.11
  -4   8  -3   23.22    4.30
  -4   8  -3   35.02    4.71
  -4  -8  -3   22.49    4.83
   4  -8   3   25.82    5.09
   4   8   4   80.31    6.41
  -4   8  -4   77.09    6.25
  -4   8  -4   84.37    6.10
  -4  -8  -4   70.78    6.02
   4  -8   4   91.49    6.84
   4   8   5    6.01    4.30
  -4   8  -5    1.25    3.14
  -4   8  -5    1.88    3.96
  -4  -8  -5    5.28    4.67
   4  -8   5    0.62    4.63
   4   8   6  264.05   13.43
  -4   8  -6  302.96   12.22
  -4   8  -6  295.88   14.07
  -4  -8  -6  300.01   15.17
   4  -8   6  285.15   13.89
   4   8   7   -5.51    4.49
  -4   8  -7    7.63    4.27
  -4   8  -7    4.81    4.83
  -4  -8  -7    4.59    4.94
   4  -8   7   -2.35    4.72
   4   8   8  495.85   25.70
  -4   8  -8  540.53   20.08
  -4   8  -8  541.83   21.23
  -4  -8  -8  510.68   20.45
   4  -8   8  436.90   19.63
   4   8   9    3.82    3.73
  -4   8  -9    4.21    3.09
  -4   8  -9   -8.46    4.46
  -4  -8  -9    7.82    4.76
   4  -8   9   12.74    5.63
   4   8  10  469.10   20.42
  -4   8 -10  447.18   19.15
  -4   8 -10  475.10   18.34
  -4  -8 -10  497.54   22.21
   4  -8  10  454.30   18.80
   4   8  11   13.38    5.29
  -4   8 -11   -4.24    4.35
  -4   8 -11   12.45    4.98
  -4  -8 -11    1.39    4.89
   4  -8  11   -4.00    6.60
   4   8  12  604.13   27.97
  -4   8 -12  652.77   31.88
  -4   8 -12  613.42   29.06
  -4  -8 -12  605.01   24.58
   4  -8  12  529.13   26.73
   4   8  13   -7.07    5.36
  -4   8 -13    0.93    4.66
  -4   8 -13   10.51    4.84
  -4  -8 -13    7.78    5.71
   4  -8  13    0.62    6.04
   4   8  14  189.76   10.52
  -4   8 -14  210.70   13.83
  -4   8 -14  163.18    9.79
  -4  -8 -14  195.97   10.88
   4  -8  14  189.34   11.16
   4   8  15   -4.83    3.89
  -4   8 -15    2.74    4.79
  -4  -8 -15    1.43    4.43
   4  -8  15    2.23    6.05
   4   8  16   12.64    5.50
  -4  -8 -16   16.69    5.04
   4  -8  16    3.57    6.05
   4   8  17   36.86    5.94
  -4   8 -17   26.10    6.09
  -4  -8 -17   28.59    5.82
   4  -8  17   11.95    6.39
  -4   8 -18   79.90    7.50
  -4   9  17   22.15    4.61
   4   9 -16   62.33    6.85
  -4   9  16   81.87    7.16
   4   9 -15   20.70    7.13
  -4   9  15   -0.93    4.02
   4   9 -14   22.29    4.98
  -4   9  14   26.88    4.33
   4   9 -13   19.33    4.69
   4   9 -13   19.76    5.57
  -4   9  13   10.34    3.55
  -4   9  13   16.70    4.13
  -4  -9  13   25.76    5.35
   4  -9 -13   18.50    3.94
   4   9 -12   72.36    6.31
   4   9 -12   47.89    6.33
  -4   9  12   85.18    6.62
  -4   9  12   65.22    6.46
  -4  -9  12   65.07    6.58
   4  -9 -12   61.32    5.65
   4   9 -11   -5.96    4.41
   4   9 -11    2.89    4.72
  -4   9  11   -7.61    4.13
  -4   9  11    9.04    5.26
  -4  -9  11   -3.55    4.60
   4  -9 -11    0.80    3.32
   4   9 -10   48.74    5.63
   4   9 -10   49.05    5.63
  -4   9  10   37.24    4.44
  -4   9  10   45.42    6.02
  -4  -9  10   33.02    6.28
   4  -9 -10   51.84    5.07
   4   9  -9    9.01    4.63
   4   9  -9   22.03    4.87
  -4   9   9   10.28    4.62
  -4   9   9    8.20    4.05
  -4  -9   9   28.48    5.26
   4   9  -8  207.23   10.72
   4   9  -8  157.09    9.69
  -4   9   8  187.47    9.83
  -4   9   8  179.41    9.52
  -4  -9   8  198.90   10.28
   4  -9  -8  162.96    9.17
   4   9  -7    6.96    4.93
   4   9  -7    1.11    4.13
  -4   9   7   11.33    4.94
  -4   9   7    5.76    4.12
  -4  -9   7   -4.29    5.09
   4   9  -6  207.48   11.58
   4   9  -6  237.98   11.52
  -4   9   6  218.97   11.84
  -4   9   6  231.52   10.98
  -4  -9   6  219.17   10.84
   4  -9  -6  217.29    9.90
   4   9  -5  186.06   11.22
   4   9  -5  220.37   11.02
  -4   9   5  193.92   10.62
  -4   9   5  202.44   10.49
  -4  -9   5  227.42   11.83
   4  -9  -5  179.09    9.03
   4   9  -4  113.22    8.87
   4   9  -4  147.59    8.93
  -4   9   4  120.29    7.33
  -4   9   4  133.60    7.58
  -4  -9   4  122.36    8.28
   4  -9  -4  107.87    7.63
   4   9  -3   91.46    7.46
   4   9  -3  100.15    7.05
  -4   9   3   98.67    6.85
  -4   9   3  107.16    6.97
  -4  -9   3  106.62    6.73
   4  -9  -3   82.15    6.95
   4   9  -2   21.07    4.98
   4   9  -2   25.41    5.13
  -4   9   2   15.77    3.63
  -4   9   2   13.69    4.70
  -4  -9   2   11.90    5.36
   4   9  -1   17.04    3.94
   4   9  -1    5.81    4.94
  -4   9   1   12.76    2.95
  -4   9   1   10.99    4.51
  -4  -9   1   13.13    5.36
   4  -9  -1   17.42    4.80
   4   9   0   67.01    6.86
  -4   9   0   60.72    4.99
  -4   9   0   68.23    5.19
  -4  -9   0   87.66    7.42
   4  -9   0   65.55    6.21
   4   9   1    7.72    5.05
  -4   9  -1    9.48    2.91
  -4   9  -1    3.94    4.53
  -4  -9  -1    5.35    4.89
   4   9   2    2.48    4.65
  -4   9  -2   12.99    3.20
  -4   9  -2   -0.30    4.14
  -4  -9  -2    2.84    4.53
   4   9   3   86.60    6.33
  -4   9  -3   84.60    6.46
  -4   9  -3   94.73    6.74
  -4  -9  -3   73.04    6.69
   4  -9   3   94.16    8.73
   4   9   4   23.56    5.60
  -4   9  -4   24.90    4.73
  -4   9  -4   25.93    5.05
  -4  -9  -4   15.35    5.15
   4  -9   4   11.88    5.65
   4   9   5   46.30    6.40
  -4   9  -5   49.66    5.95
  -4   9  -5   64.65    6.18
  -4  -9  -5   54.68    5.82
   4  -9   5   50.05    7.00
   4   9   6   61.17    6.03
  -4   9  -6   47.03    6.40
  -4   9  -6   44.64    5.81
  -4  -9  -6   68.70    6.40
   4  -9   6   54.30    6.57
   4   9   7  210.25   13.12
  -4   9  -7  251.37   11.56
  -4   9  -7  241.19   11.41
  -4  -9  -7  230.34   12.06
   4  -9   7  229.28   13.63
   4   9   8   25.01    5.58
  -4   9  -8   36.46    4.23
  -4   9  -8   30.49    5.56
  -4  -9  -8   26.16    5.28
   4  -9   8   26.55    4.54
   4   9   9  457.57   18.87
  -4   9  -9  470.99   20.14
  -4   9  -9  443.45   19.57
  -4  -9  -9  473.58   19.66
   4  -9   9  408.91   23.01
   4   9  10    5.41    5.30
  -4   9 -10   11.07    4.70
  -4   9 -10    2.09    5.59
  -4  -9 -10   17.04    5.05
   4  -9  10   -3.45    5.96
   4   9  11  234.60   12.71
  -4   9 -11  276.31   14.71
  -4   9 -11  261.25   12.60
  -4  -9 -11  227.94   11.91
   4  -9  11  213.59   12.84
   4   9  12    3.93    3.81
  -4   9 -12    3.73    4.78
  -4   9 -12   -6.86    4.89
  -4  -9 -12   -2.85    4.54
   4  -9  12   10.05    5.98
   4   9  13  209.28   11.25
  -4   9 -13  193.66   14.47
  -4  -9 -13  227.99   12.29
   4  -9  13  153.29   10.36
   4   9  14   11.36    5.53
  -4   9 -14   21.23    5.31
  -4  -9 -14   14.82    5.24
   4   9  15    9.94    5.94
  -4   9 -15    2.43    5.17
  -4  -9 -15    5.59    5.24
   4  -9  15   17.57    6.52
   4   9  16    2.83    8.44
  -4   9 -16   -8.36    4.00
  -4  -9 -16   16.12    5.07
   4  -9  16   14.59    6.47
  -4   9 -17    1.49    5.86
  -4  -9 -17   -1.27    5.22
   4  -9  17   13.81    6.15
  -4  10  16   20.16    5.19
   4  10 -15   68.92    6.74
  -4  10  15   90.11    8.47
   4  10 -14   22.26    5.71
  -4  10  14    5.87    5.20
   4  10 -13   41.45    6.32
  -4  10  13   45.96    5.83
  -4 -10  13   31.92    5.88
   4  10 -12    7.41    4.85
  -4  10  12   14.03    4.91
  -4 -10  12   -1.78    5.01
   4 -10 -12    6.57    3.68
   4  10 -11    7.46    5.15
  -4  10  11   25.69    4.91
  -4  10  11   33.42    6.58
  -4 -10  11   13.67    5.09
   4 -10 -11   18.68    4.56
   4  10 -10    1.07    5.21
   4  10 -10   13.37    5.03
  -4  10  10    0.17    3.49
  -4  10  10   -4.47    4.00
  -4 -10  10   -4.91    3.79
   4 -10 -10   75.54   19.01
   4  10  -9   27.06    5.32
   4  10  -9   31.81    5.43
  -4  10   9   22.16    4.99
  -4  10   9   35.78    5.99
  -4 -10   9   20.67    5.63
   4 -10  -9   30.51    4.99
   4  10  -8   41.97    6.44
   4  10  -8   28.39    5.50
  -4  10   8   27.72    4.94
  -4  10   8   45.75    5.01
  -4 -10   8   13.98    5.25
   4 -10  -8   29.86    5.26
   4  10  -7  283.10   13.13
   4  10  -7  266.69   14.87
  -4  10   7  264.42   14.70
  -4  10   7  253.42   13.30
  -4 -10   7  297.17   12.53
   4 -10  -7  273.25   12.41
   4  10  -6   23.33    5.13
   4  10  -6   12.42    4.90
  -4  10   6   15.89    4.61
  -4  10   6   28.59    5.32
  -4 -10   6   18.37    5.87
   4 -10  -6   17.74    5.16
   4  10  -5  254.74   12.11
   4  10  -5  245.37   12.21
  -4  10   5  247.56   12.41
  -4  10   5  258.07   11.33
  -4 -10   5  261.69   11.71
   4 -10  -5  248.65   14.23
   4  10  -4   59.54    6.03
   4  10  -4   55.47    6.38
  -4  10   4   69.82    6.23
  -4  10   4   57.36    6.08
  -4 -10   4   80.79    7.30
   4 -10  -4   75.86    6.45
   4  10  -3   65.14    6.63
   4  10  -3   83.52    7.09
  -4  10   3   68.80    6.31
  -4  10   3   54.50    6.33
  -4 -10   3   75.21    7.33
   4 -10  -3   70.25    5.60
   4  10  -2   41.58    6.43
   4  10  -2   62.81    6.64
  -4  10   2   52.62    5.36
  -4  10   2   60.67    6.15
  -4 -10   2   59.01    6.59
   4 -10  -2   50.02    6.75
   4  10  -1    3.12    4.78
   4  10  -1    9.40    4.98
  -4  10   1    5.18    4.33
  -4  10   1   15.91    4.72
  -4 -10   1   11.65    4.13
   4 -10  -1    6.30    4.75
   4  10   0   17.05    5.41
  -4  10   0   31.67    4.14
  -4  10   0   10.42    4.81
  -4 -10   0   14.20    5.81
   4 -10   0   19.59    5.19
   4  10   1   27.72    5.83
  -4  10  -1   35.09    4.73
  -4  10  -1   30.03    5.51
  -4 -10  -1   25.19    5.77
   4  10   2  210.02   12.17
  -4  10  -2  221.74   12.67
  -4  10  -2  248.49   11.74
  -4 -10  -2  235.76   11.79
   4  10   3   13.80    5.20
  -4  10  -3   20.10    4.13
  -4  10  -3   20.67    3.90
  -4 -10  -3   18.60    5.53
   4  10   4  216.36   12.67
  -4  10  -4  228.27   12.10
  -4  10  -4  255.28   10.53
  -4 -10  -4  242.06   12.06
   4  10   5  129.68    8.63
  -4  10  -5   98.19    7.36
  -4  10  -5  115.44    7.84
  -4 -10  -5  117.83    7.87
   4 -10   5   83.73    8.72
   4  10   6   12.52    5.28
  -4  10  -6    9.96    5.24
  -4  10  -6   18.21    5.38
  -4 -10  -6    5.05    5.74
   4 -10   6    9.73    5.76
   4  10   7   22.21    6.05
  -4  10  -7   12.21    4.60
  -4  10  -7   22.15    5.42
  -4 -10  -7   25.02    5.78
   4 -10   7   14.30    5.94
   4  10   8    3.95    4.99
  -4  10  -8    4.63    5.00
  -4  10  -8    1.95    3.75
  -4 -10  -8    6.51    3.58
   4 -10   8    6.06    6.12
   4  10   9    8.95    4.84
  -4  10  -9    6.08    4.92
  -4  10  -9   10.13    5.47
  -4 -10  -9   -3.81    4.87
   4 -10   9   23.07    6.24
   4  10  10   19.97    5.95
  -4  10 -10   15.84    5.15
  -4  10 -10   30.75    4.73
  -4 -10 -10   13.61    5.33
   4 -10  10   19.74    7.06
   4  10  11    8.75    5.55
  -4  10 -11    6.44    3.69
  -4 -10 -11   11.08    6.20
   4 -10  11    6.48    6.19
   4  10  12    6.54    4.02
  -4  10 -12   13.71    3.52
  -4 -10 -12   19.78    5.92
   4 -10  12   25.80    6.95
   4  10  13    2.16    5.79
  -4  10 -13    1.05    4.78
  -4 -10 -13   10.28    4.96
   4 -10  13   -0.45    4.35
   4  10  14    6.26    5.70
  -4  10 -14   16.67    5.91
  -4 -10 -14   32.17    5.89
  -4  10 -15    7.55    5.82
  -4 -10 -15   14.76    5.47
   4  11 -13    1.37    5.18
  -4  11  13    6.52    5.91
  -4 -11  13    0.88    5.78
   4  11 -12   61.78    5.81
  -4  11  12   66.98    7.46
  -4 -11  12   24.13    5.11
   4  11 -11  -15.90    4.91
  -4  11  11   11.58    5.61
  -4 -11  11   15.55    5.53
   4  11 -10    2.41    5.25
  -4  11  10    7.89    4.57
   4 -11 -10    0.10    4.28
   4  11  -9    4.33    4.76
  -4  11   9    1.32    4.00
  -4  11   9    2.34    4.80
  -4 -11   9   -2.81    5.54
   4 -11  -9  -14.42    4.56
   4  11  -8   28.50    5.82
  -4  11   8   28.02    6.28
  -4  11   8   26.66    4.97
  -4 -11   8   22.82    6.10
   4 -11  -8   14.49    4.80
   4  11  -7   86.21    8.38
  -4  11   7  106.26    7.62
  -4  11   7   93.21    8.48
  -4 -11   7   96.26    7.63
   4 -11  -7   85.27    6.92
   4  11  -6   16.31    5.64
  -4  11   6    8.03    5.93
  -4  11   6   13.72    4.46
  -4 -11   6   18.22    6.09
   4 -11  -6   10.65    5.07
   4  11  -5   15.94    5.16
   4  11  -5   11.41    5.31
  -4  11   5    2.06    4.55
  -4  11   5    0.35    4.46
  -4 -11   5    7.53    5.68
   4 -11  -5   16.86    4.97
   4  11  -4   12.98    5.56
   4  11  -4    4.18    5.24
  -4  11   4   14.08    4.95
  -4  11   4   10.22    4.83
  -4 -11   4   21.26    6.39
   4 -11  -4   16.67    5.11
   4  11  -3   45.66    5.87
   4  11  -3   36.58    6.26
  -4  11   3   44.94    4.83
  -4  11   3   47.65    5.82
  -4 -11   3   45.60    7.18
   4 -11  -3   43.11    6.44
   4  11  -2   -8.67    5.31
   4  11  -2   -4.50    5.34
  -4  11   2   -2.22    5.53
  -4  11   2   -0.30    4.78
  -4 -11   2    8.97    5.23
   4 -11  -2    1.25    5.02
   4  11  -1   80.33    6.83
   4  11  -1   72.10    7.60
  -4  11   1   73.70    7.18
  -4  11   1   76.97    7.08
  -4 -11   1   83.37    5.94
   4 -11  -1   78.06    7.03
   4  11   0    8.79    4.27
   4  11   0    8.14    5.86
  -4  11   0    3.11    4.90
  -4  11   0    2.26    4.86
  -4 -11   0   18.24    6.63
   4 -11   0    4.29    3.65
   4  11   1   54.25    7.58
   4  11   1   58.09    6.94
  -4  11  -1   90.54    7.07
  -4  11  -1   57.32    6.78
  -4 -11  -1   51.02    6.96
   4  11   2   -0.97    5.58
   4  11   2   -8.27    5.56
  -4  11  -2   -0.16    3.30
  -4  11  -2    6.69    5.09
  -4 -11  -2   -0.98    5.79
   4  11   3  271.17   19.29
   4  11   3  289.78   13.72
  -4  11  -3  284.73   14.43
  -4  11  -3  274.55   16.33
  -4 -11  -3  356.15   16.27
   4  11   4    9.77    5.34
  -4  11  -4   12.62    4.17
  -4  11  -4    6.22    5.56
  -4 -11  -4   29.70    6.21
   4  11   5  155.27   10.65
  -4  11  -5  138.47    8.57
  -4  11  -5  124.87    9.44
  -4 -11  -5  146.34    9.05
   4  11   6   49.85    7.35
  -4  11  -6   60.80    6.09
  -4  11  -6   46.22    6.24
  -4 -11  -6   52.30    6.61
   4  11   7   77.11    8.48
  -4  11  -7   67.43    6.53
  -4  11  -7   63.38    6.72
  -4 -11  -7   64.73    6.93
   4  11   8   10.72    5.41
  -4  11  -8   -3.38    5.06
  -4  11  -8   -0.80    5.14
  -4 -11  -8   -9.94    4.85
   4  11   9   -3.99    5.41
  -4  11  -9   18.42    5.37
  -4 -11  -9    7.70    5.63
   4  11  10    0.92    3.89
  -4  11 -10    6.40    5.68
  -4 -11 -10    1.42    5.55
   4  11  11    6.89    6.25
  -4  11 -11   16.68    5.80
  -4 -11 -11    8.82    5.00
   4  11  12   16.86    6.09
  -4  11 -12   43.74    6.29
  -4 -11 -12   28.67    6.33
   4  11  13    5.15    4.39
  -4  11 -13  -10.01    6.09
  -4 -11 -13   11.89    5.81
   4  12 -10   -4.16    5.34
  -4  12  10    8.79    5.32
  -4 -12  10   13.97    5.84
   4  12  -9   -6.87    5.21
  -4  12   9    1.02    4.80
  -4 -12   9    1.00    5.45
   4  12  -8    6.87    5.47
  -4  12   8   13.96    6.48
  -4 -12   8  -10.68    5.79
   4 -12  -8    2.12    5.03
   4  12  -7   11.74    5.52
  -4  12   7    1.78    4.40
  -4  12   7    9.84    5.11
  -4 -12   7    5.95    5.73
   4 -12  -7    9.30    3.51
   4  12  -6    1.46    5.19
  -4  12   6    1.35    4.77
  -4  12   6    2.39    4.82
  -4 -12   6   -6.74    3.99
   4 -12  -6   -2.08    5.08
   4  12  -5   82.57    7.93
  -4  12   5   81.79    7.95
  -4  12   5   73.70    6.92
  -4 -12   5   59.05    7.21
   4 -12  -5   65.92    6.47
   4  12  -4   39.55    6.09
  -4  12   4   44.22    4.73
  -4  12   4   37.58    6.08
  -4 -12   4   72.02    7.57
   4 -12  -4   53.48    7.72
   4  12  -3   50.63    6.50
  -4  12   3   41.19    6.46
  -4  12   3   48.55    6.45
  -4 -12   3   42.54    6.78
   4 -12  -3   26.31    6.04
   4  12  -2   17.68    5.91
  -4  12   2   23.48    5.48
  -4  12   2   15.30    5.33
  -4 -12   2   12.49    4.40
   4 -12  -2   15.70    3.77
   4  12  -1   12.47    6.00
  -4  12   1   10.85    3.94
  -4  12   1    4.23    4.84
  -4 -12   1    2.35    4.16
   4 -12  -1   25.05    5.86
   4  12   0   -1.25    5.33
  -4  12   0    0.90    4.78
  -4  12   0   18.72    5.60
  -4 -12   0   12.98    4.44
   4  12   1   -7.05    5.01
   4  12   1  -19.61    7.70
  -4  12  -1    1.32    5.36
  -4  12  -1    2.73    5.43
  -4 -12  -1   -0.09    6.04
   4  12   2  133.36   11.70
   4  12   2  126.71   10.90
  -4  12  -2  150.31   11.27
  -4  12  -2  131.39    9.30
  -4 -12  -2  165.35    9.49
   4  12   3   19.26    6.76
   4  12   3    6.80    5.74
  -4  12  -3    5.24    5.63
  -4  12  -3   11.32    5.71
  -4 -12  -3   51.71   11.39
   4  12   4   82.85    9.29
   4  12   4   75.04    8.71
  -4  12  -4   87.32    7.90
  -4  12  -4   72.70    7.59
  -4 -12  -4   83.97    9.77
   4  12   5   -2.66    5.59
   4  12   5   26.27    6.10
  -4  12  -5   14.35    5.53
  -4 -12  -5   -7.97    6.34
   4  12   6   18.41    4.71
   4  12   6   10.39    6.09
  -4  12  -6    2.89    3.51
  -4 -12  -6    5.68    6.32
   4  12   7   12.58    5.92
  -4  12  -7    3.25    3.85
  -4 -12  -7    4.05    3.82
   4  12   8   23.37    4.86
  -4  12  -8    2.12    4.15
  -4 -12  -8    8.29    5.48
   4  12   9   11.02    5.49
  -4  12  -9  -11.06    5.37
  -4 -12  -9   -2.85    5.55
   4 -13  -5   48.62    5.85
   4  13  -4  100.45    8.60
  -4  13   4  109.43    9.60
  -4  13   4   88.89    8.12
  -4 -13   4  112.94    8.68
   4 -13  -4  104.40    9.62
   4  13  -3   23.09    6.69
  -4  13   3   23.36    6.34
  -4  13   3   15.53    5.94
  -4 -13   3   33.02    5.26
   4 -13  -3   15.76    6.19
   4  13  -2   56.36    6.23
  -4  13   2   36.21    5.76
  -4  13   2   37.40    6.79
  -4 -13   2   52.97    7.95
   4 -13  -2   72.29    7.43
   4  13  -1    5.29    3.91
  -4  13   1   11.66    5.75
  -4  13   1    9.07    5.73
  -4 -13   1   17.83    6.40
   4  13   0   -0.79    4.18
  -4  13   0   -2.82    5.01
  -4  13   0    8.92    5.60
  -4 -13   0   11.77    6.13
   4  13   1   -8.89    5.82
  -4  13  -1   10.93    6.23
  -4 -13  -1  -10.31    3.95
   4  13   2  -10.68    6.08
  -4  13  -2   10.25    3.98
  -4 -13  -2   -2.96    4.63
   4  13   3   54.50    7.63
  -4  13  -3   72.13    7.45
  -4 -13  -3   42.93    8.42
   4  13   4   10.34    6.35
  -4 -13  -4    7.64    6.67
   5   0  -8   -2.08    0.60
  -5   0   8    0.50    0.70
   5   0  -7  175.50    6.05
  -5   0   7  173.66    6.69
   5   0  -6    0.27    0.95
  -5   0   6   -2.38    1.35
   5   0  -5   39.38    2.29
  -5   0   5   38.96    2.42
   5   0  -4   -0.83    1.65
  -5   0   4   -2.68    2.24
   5   0  -3   60.35    3.19
  -5   0   3   60.18    3.37
   5   0  -2   -4.24    1.92
  -5   0   2    7.60    2.07
   5   0  -1  455.73   16.63
  -5   0   1  473.46   16.68
   5   0   0   -1.03    2.13
  -5   0   0   -1.09    2.35
   5   0   1  614.79   21.01
  -5   0  -1  547.44   20.42
   5   0   2   -4.36    2.62
  -5   0  -2   -1.68    2.85
   5   0   3   72.80    4.70
  -5   0  -3   68.56    4.48
   5   0   4    4.29    3.12
  -5   0  -4    6.85    3.07
   5   0   5    9.64    3.16
  -5   0  -5    9.09    3.07
   5   0   6    0.20    3.19
  -5   0  -6   -6.82    3.19
   5   0   7   90.50    5.63
  -5   0  -7   95.93    5.63
   5   0   8    7.84    3.30
  -5   0  -8    3.47    3.32
   5   0   9   37.32    4.11
  -5   0  -9   33.56    3.99
   5   0  10    2.11    3.66
  -5   0 -10   -5.34    3.23
   5   0  11  284.43   14.92
  -5   0 -11  321.66   12.81
   5   0  12   -5.94    4.22
  -5   0 -12    4.89    2.52
   5   0  13    2.52    4.36
  -5   0 -13   -0.66    3.57
   5   0  14   -1.97    4.85
  -5   0 -14   -2.66    3.49
   5   0  15   93.39    6.92
  -5   0 -15   98.32    5.89
   5   0  16  -15.25    4.19
  -5   0 -16   -2.73    4.21
   5   0  17  329.49   14.25
  -5   0 -17  337.45   13.70
   5   0  18   -9.12    5.46
  -5   0 -18    6.76    4.45
   5   0  19  145.00    9.65
  -5   0 -19  178.41    9.99
   5   0  20   -3.63    5.29
  -5   0 -20    0.60    4.12
   5   0  21   87.89    8.13
  -5   0 -21  145.87   12.79
  -5   0 -22    4.08    4.53
   5   1 -18   40.84    1.75
   5   1 -18   46.06    2.16
   5   1 -17   11.24    1.18
   5   1 -17   13.33    1.42
   5   1 -16  136.27    4.62
   5   1 -16  139.65    5.41
   5   1 -15    9.11    1.23
   5   1 -15    7.05    1.32
   5   1 -14   84.05    3.34
   5   1 -14   87.45    3.59
   5   1 -13   34.81    1.74
   5   1 -13   40.69    2.12
   5   1 -12  824.79   26.61
   5   1 -12  851.16   28.17
   5   1 -11  149.64    5.72
   5   1 -11  159.21    5.73
   5   1 -10  797.45   26.96
   5   1 -10  819.33   26.59
   5   1  -9  228.19    8.62
   5   1  -9  244.65    8.51
  -5  -1   9  201.06    8.08
   5   1  -8    6.95    1.44
   5   1  -8   12.86    1.56
  -5  -1   8    6.78    1.64
   5   1  -7  411.40   14.47
  -5   1   7  393.15   12.64
  -5   1   7  365.59   12.68
  -5  -1   7  372.77   13.88
   5  -1  -7  391.99   12.67
   5   1  -6  114.71    5.14
  -5   1   6  123.14    5.11
  -5  -1   6  119.50    5.83
   5  -1  -6  127.03    4.89
   5   1  -5  356.25   13.54
  -5   1   5  347.54   12.29
  -5  -1   5  383.61   15.00
   5  -1  -5  362.32   13.02
   5   1  -4   16.75    2.01
  -5   1   4   18.10    2.09
  -5  -1   4   20.99    2.24
   5  -1  -4   20.68    1.92
   5   1  -3  277.63   10.20
  -5   1   3  247.31    9.78
  -5  -1   3  260.90   11.40
   5  -1  -3  259.97   10.05
   5   1  -2   -1.22    2.18
  -5   1   2    0.72    1.98
  -5  -1   2   -3.26    2.16
   5  -1  -2    3.48    1.88
   5   1  -1  356.30   13.69
  -5   1   1  353.13   13.06
  -5  -1   1  420.15   16.70
   5  -1  -1  400.41   14.96
   5   1   0    2.61    1.89
  -5   1   0    6.03    1.61
  -5  -1   0    5.38    2.85
   5  -1   0    9.24    2.46
   5   1   1  472.55   17.15
  -5   1  -1  445.75   17.33
  -5  -1  -1  463.36   16.82
   5  -1   1  478.29   16.77
   5   1   2  198.58    8.13
  -5   1  -2  198.64    8.86
  -5  -1  -2  209.92    9.08
   5  -1   2  221.55    8.74
   5   1   3  505.93   19.83
  -5   1  -3  501.42   18.99
   5   1   4  335.38   13.81
  -5   1  -4  332.58   13.01
  -5  -1  -4  352.92   14.49
   5  -1   4  373.89   14.71
   5   1   5  286.13   12.11
  -5   1  -5  309.33   12.62
  -5  -1  -5  294.70   11.01
   5  -1   5  273.87   10.93
   5   1   6  120.78    6.39
  -5   1  -6  127.16    6.37
  -5  -1  -6  139.11    6.36
   5  -1   6  128.79    6.62
   5   1   7  199.13    9.67
  -5   1  -7  214.64   10.51
  -5  -1  -7  254.14   11.23
   5  -1   7  258.43   10.35
   5   1   8   63.59    5.40
  -5   1  -8   60.89    4.59
  -5  -1  -8   66.95    4.72
   5  -1   8   46.38    4.86
   5   1   9  200.29   10.00
  -5   1  -9  217.46   10.16
  -5  -1  -9  233.48   10.16
   5  -1   9  226.36    9.19
   5   1  10   55.02    4.51
  -5   1 -10   55.62    4.71
  -5  -1 -10   51.26    4.55
   5  -1  10   49.69    4.68
   5   1  11  425.01   19.21
  -5   1 -11  417.89   16.04
  -5  -1 -11  436.72   17.40
   5  -1  11  409.71   17.16
   5   1  12   55.50    5.06
  -5   1 -12   36.96    4.25
  -5  -1 -12   48.33    4.36
   5  -1  12   47.19    6.02
   5   1  13  224.97   11.71
  -5   1 -13  293.03   12.02
   5   1  14    3.28    4.27
  -5   1 -14    7.91    3.98
  -5  -1 -14    6.56    2.75
   5  -1  14   21.15    4.83
   5   1  15   93.16    7.29
  -5   1 -15  128.21    6.83
  -5  -1 -15  104.84    6.39
   5  -1  15   91.45    5.21
   5   1  16  177.92   12.72
  -5   1 -16  154.67    8.06
  -5  -1 -16  149.85    7.72
   5  -1  16  173.33   10.57
   5   1  17   17.01    5.45
  -5   1 -17   24.22    5.00
  -5  -1 -17    9.21    4.79
   5  -1  17    9.51    4.96
   5   1  18  212.54   12.34
  -5   1 -18  268.66   12.42
  -5  -1 -18  220.71   11.19
   5  -1  18  269.91   11.13
   5   1  19   29.72    5.81
  -5   1 -19   52.02    5.78
  -5  -1 -19   48.86    4.21
   5  -1  19   47.71    6.34
   5   1  20  150.15    8.47
  -5   1 -20  159.98    9.80
   5   1  21   33.35    5.95
  -5   1 -21   52.11    5.99
  -5  -1 -21   59.83    8.37
   5  -1  21   32.68    4.70
  -5   1 -22   22.90    5.53
  -5  -1 -22   24.21    5.19
   5   2 -21   84.07    4.53
   5   2 -20   23.03    2.47
   5   2 -20   20.51    2.65
   5   2 -19  360.28   12.62
   5   2 -19  390.26   15.19
   5   2 -18   30.31    2.48
   5   2 -18   34.18    3.11
   5   2 -17   81.50    3.72
   5   2 -17   92.96    4.67
   5   2 -16    4.08    1.78
   5   2 -16   -0.54    2.26
   5   2 -15   -0.03    1.54
   5   2 -15    4.40    2.32
   5   2 -14   17.45    1.87
   5   2 -14   15.31    2.24
   5   2 -13   36.50    2.48
   5   2 -13   28.90    2.80
   5   2 -12   27.03    2.19
   5   2 -12   30.29    2.25
   5   2 -11  185.92    7.50
   5   2 -11  179.58    7.91
   5   2 -10    9.45    1.65
   5   2 -10    3.05    2.04
  -5  -2  10    7.48    1.81
   5   2  -9  340.28   12.68
   5   2  -9  338.39   12.80
  -5  -2   9  327.23   13.64
   5   2  -8  118.25    6.05
   5   2  -8  120.82    5.33
  -5  -2   8   99.29    4.79
   5   2  -7    2.59    2.05
  -5   2   7    6.03    1.21
  -5   2   7    5.71    1.15
  -5  -2   7    3.80    2.09
   5   2  -6  605.23   20.12
  -5   2   6  535.88   19.38
  -5  -2   6  589.64   20.78
   5  -2  -6  610.09   21.18
   5   2  -5  174.88    7.03
  -5   2   5  175.30    6.82
  -5  -2   5  181.53    7.67
   5  -2  -5  178.98    7.57
   5   2  -4 1475.25   48.49
  -5   2   4 1319.90   45.47
  -5  -2   4 1338.95   46.84
   5  -2  -4 1376.51   45.74
   5   2  -3  307.67   12.10
  -5   2   3  299.57   11.47
  -5  -2   3  324.46   12.48
   5  -2  -3  311.19   12.41
   5   2  -2  687.22   24.61
  -5   2   2  700.40   23.62
  -5  -2   2  704.14   25.52
   5  -2  -2  718.35   26.41
   5   2  -1  440.33   15.93
  -5   2   1  445.48   16.06
  -5  -2   1  421.04   15.88
   5  -2  -1  451.13   16.52
   5   2   0  344.80   14.02
  -5   2   0  389.30   13.66
  -5  -2   0  457.18   15.99
   5  -2   0  382.82   15.90
   5   2   1   14.88    2.96
  -5   2  -1   14.92    2.01
  -5  -2  -1   14.20    3.06
   5  -2   1   15.06    2.95
   5   2   2  151.16    6.72
  -5   2  -2  190.37    7.92
  -5  -2  -2  180.94    8.04
   5  -2   2  166.29    8.67
   5   2   3  108.30    5.93
  -5   2  -3  101.93    5.45
  -5  -2  -3  118.23    6.65
   5  -2   3  102.39    5.32
   5   2   4   92.58    5.08
  -5   2  -4   80.51    5.00
  -5  -2  -4   92.57    5.83
   5  -2   4   75.08    5.13
   5   2   5   35.79    3.23
  -5   2  -5   43.69    3.30
  -5  -2  -5   30.29    3.75
   5  -2   5   20.70    3.80
   5   2   6  457.35   17.10
  -5   2  -6  498.64   18.34
  -5  -2  -6  523.49   18.51
   5  -2   6  485.13   19.24
   5   2   7   -1.52    3.27
  -5   2  -7   -0.79    3.01
  -5  -2  -7    5.55    3.21
   5  -2   7   -1.82    2.33
   5   2   8  423.08   16.86
  -5   2  -8  365.34   15.99
   5   2   9  148.34    8.66
  -5   2  -9  139.65    6.93
  -5  -2  -9  143.59    7.38
   5  -2   9  153.83    7.78
   5   2  10  377.42   14.60
  -5   2 -10  371.42   15.56
  -5  -2 -10  366.21   13.63
   5  -2  10  288.06   14.18
   5   2  11  110.97    7.59
  -5   2 -11  103.39    6.28
  -5  -2 -11  106.45    6.10
   5  -2  11   88.35    6.42
   5   2  12  270.51   11.22
  -5   2 -12  270.69   11.83
  -5  -2 -12  298.16   12.25
   5  -2  12  244.28   11.88
   5   2  13   21.53    4.38
  -5   2 -13   10.02    3.62
  -5  -2 -13   18.01    4.06
   5  -2  13   17.63    4.55
   5   2  14  159.17    8.99
  -5   2 -14  186.56    9.60
  -5  -2 -14  198.89    9.65
   5  -2  14  185.37   11.43
   5   2  15    5.40    4.47
  -5   2 -15    5.37    4.10
  -5  -2 -15   12.69    3.80
   5  -2  15   -1.54    4.85
   5   2  16   60.55    4.99
  -5   2 -16   58.55    5.71
  -5  -2 -16   67.49    5.55
   5  -2  16   63.86    5.38
   5   2  17   83.54    7.18
  -5   2 -17  106.69    6.73
  -5  -2 -17  103.41    5.99
   5  -2  17   99.25    7.73
   5   2  18   70.18    6.95
  -5   2 -18   90.41    7.01
  -5  -2 -18   88.49    6.88
   5  -2  18   61.98    6.73
   5   2  19   42.07    5.65
  -5   2 -19   55.98    6.13
  -5  -2 -19   24.46    5.02
   5  -2  19   32.07    5.64
   5   2  20   15.58    5.00
  -5   2 -20   12.78    4.75
  -5  -2 -20    4.44    4.52
   5  -2  20   13.29    5.84
   5   2  21   53.39    6.80
  -5   2 -21   86.18    7.85
  -5  -2 -21   78.10    8.61
   5  -2  21   49.52    6.57
  -5   2 -22    0.68    4.65
   5   3 -22   50.01    4.41
   5   3 -21   10.65    3.22
   5   3 -20  174.15    8.96
   5   3 -19  150.14    6.72
   5   3 -19  129.07    7.42
   5   3 -18  929.65   30.57
   5   3 -18  866.00   34.80
   5   3 -17   26.74    2.76
   5   3 -17   31.07    3.83
   5   3 -16  143.40    6.38
   5   3 -16  133.37    7.12
   5   3 -15    2.25    2.25
   5   3 -15   17.34    3.08
   5   3 -14  260.24   10.00
   5   3 -14  238.59   10.45
   5   3 -13    4.32    2.21
   5   3 -13    1.47    2.45
   5   3 -12   11.96    1.89
   5   3 -12    9.79    2.53
   5   3 -11   14.95    2.76
   5   3 -11   12.37    2.50
  -5  -3  11   13.29    2.30
   5   3 -10   10.16    2.47
   5   3 -10   10.10    1.88
  -5   3  10    5.87    0.65
  -5  -3  10    5.59    2.21
   5   3  -9   10.33    2.82
   5   3  -9   12.83    2.51
  -5   3   9    9.76    1.25
  -5   3   9   11.07    1.36
  -5  -3   9   12.37    2.69
   5   3  -8  597.45   23.15
   5   3  -8  584.25   20.30
  -5   3   8  595.35   20.54
  -5   3   8  540.29   19.76
  -5  -3   8  530.27   20.25
   5   3  -7   20.13    2.42
  -5   3   7   21.02    1.84
  -5  -3   7   16.49    2.53
   5   3  -6  163.24    7.27
  -5   3   6  149.84    7.59
  -5  -3   6  153.51    6.63
   5  -3  -6  142.33    6.31
   5   3  -5  236.64   10.73
  -5   3   5  227.54   10.48
  -5   3   5  249.52    9.24
  -5  -3   5  264.33   11.13
   5  -3  -5  236.12    9.58
   5   3  -4  577.79   20.62
  -5   3   4  557.76   23.10
  -5   3   4  577.25   20.34
  -5  -3   4  590.19   22.07
   5  -3  -4  561.28   20.68
   5   3  -3  504.13   17.43
  -5   3   3  481.73   18.05
  -5   3   3  474.33   17.23
  -5  -3   3  513.04   19.25
   5  -3  -3  522.25   19.83
   5   3  -2   45.53    3.41
  -5   3   2   39.72    3.11
  -5   3   2   38.56    3.03
  -5  -3   2   35.14    3.91
   5  -3  -2   39.66    3.13
   5   3  -1  260.68   11.88
  -5   3   1  274.58   10.57
  -5  -3   1  248.12   10.41
   5  -3  -1  250.62    9.94
   5   3   0   55.95    4.52
  -5   3   0   66.76    4.24
  -5  -3   0   58.86    4.38
   5  -3   0   53.70    3.69
   5   3   1    8.19    2.28
  -5   3  -1   13.45    2.98
  -5  -3  -1    5.54    3.39
   5  -3   1   12.58    2.75
   5   3   2   -4.70    2.42
  -5   3  -2    1.15    1.76
  -5  -3  -2    4.15    3.57
   5  -3   2    0.06    2.84
   5   3   3  276.80   10.65
  -5   3  -3  299.17   10.85
  -5  -3  -3  249.22   11.94
   5  -3   3  326.63   13.86
   5   3   4  729.65   25.92
  -5   3  -4  826.07   28.16
  -5  -3  -4  651.89   25.49
   5  -3   4  764.64   26.11
   5   3   5  106.09    6.10
  -5   3  -5  118.25    6.27
  -5  -3  -5   97.05    5.60
   5  -3   5  107.52    6.34
   5   3   6   51.93    4.58
  -5   3  -6   39.13    3.88
  -5  -3  -6   31.68    4.17
   5  -3   6   38.62    3.32
   5   3   7   37.89    4.14
  -5   3  -7   46.81    4.02
  -5  -3  -7   41.30    4.30
   5  -3   7   35.56    3.36
   5   3   8   10.41    3.64
  -5   3  -8   21.18    3.64
  -5  -3  -8   16.37    3.58
   5  -3   8   11.74    2.61
   5   3   9  175.80    7.78
  -5   3  -9  152.76    8.30
  -5  -3  -9  155.03    9.35
   5  -3   9  145.67    6.93
   5   3  10   92.37    6.64
  -5   3 -10  102.18    6.18
  -5  -3 -10   91.76    7.42
   5  -3  10  111.95    6.12
   5   3  11   78.52    6.08
  -5   3 -11   99.83    6.23
  -5  -3 -11  100.24    7.09
   5  -3  11   82.34    6.71
   5   3  12  141.44    7.47
  -5   3 -12  149.57    7.68
  -5  -3 -12  138.09    9.26
   5  -3  12  127.84    7.63
   5   3  13   10.55    4.41
  -5   3 -13    4.84    3.63
  -5  -3 -13   -6.38    3.73
   5  -3  13   -5.57    4.96
   5   3  14    4.92    3.35
  -5   3 -14    0.05    3.66
  -5  -3 -14   12.19    3.96
   5  -3  14    3.32    5.38
   5   3  15    7.64    7.55
  -5   3 -15   -3.95    4.01
  -5  -3 -15   -5.33    3.99
   5  -3  15    7.63    4.71
   5   3  16   -1.38    4.61
  -5   3 -16    8.63    4.61
  -5  -3 -16   -0.05    5.10
   5  -3  16   -0.12    4.67
   5   3  17   17.38    5.74
  -5   3 -17   10.96    3.74
  -5  -3 -17    8.77    4.47
   5  -3  17    0.08    4.72
   5   3  18    5.02    4.84
  -5   3 -18   -0.39    2.90
  -5  -3 -18   12.54    4.66
   5  -3  18    5.54    5.16
   5   3  19   12.43    4.95
  -5   3 -19   -3.46    4.39
  -5  -3 -19    3.99    4.35
   5  -3  19   -8.03    5.49
   5   3  20    6.82    5.15
  -5   3 -20   -5.37    4.80
  -5  -3 -20    1.94    4.40
   5  -3  20    0.35    5.66
  -5   3 -21   40.24   10.09
  -5  -3 -21   14.68    5.35
   5  -3  21   20.27    5.74
  -5   3 -22   -0.98    4.63
   5   4 -22    1.21    3.44
   5   4 -21   15.44    4.14
   5   4 -20   19.74    3.68
   5   4 -18   46.40    3.64
   5   4 -18   32.18    4.27
   5   4 -17  136.46    7.60
   5   4 -17  102.24    6.92
   5   4 -16   12.77    2.87
   5   4 -16   26.40    3.91
   5   4 -15   80.74    4.86
   5   4 -15   62.92    4.94
   5   4 -14   90.28    5.09
   5   4 -14   77.58    5.35
   5   4 -13  170.99    7.72
   5   4 -13  144.12    7.44
   5   4 -12   92.42    5.37
   5   4 -12  101.27    5.55
  -5   4  12  108.92    4.69
  -5   4  12  104.06    5.52
  -5  -4  12   57.92    4.41
   5   4 -11  107.39    6.42
   5   4 -11  112.30    5.92
  -5   4  11  110.92    5.16
  -5   4  11   91.44    5.20
  -5  -4  11  111.29    6.27
   5   4 -10   16.37    2.98
   5   4 -10   19.67    2.71
  -5   4  10   20.37    1.98
  -5   4  10   30.68    2.42
  -5  -4  10   22.11    3.06
   5   4  -9  258.11   11.15
   5   4  -9  276.87   11.75
  -5   4   9  299.08   12.33
  -5  -4   9  256.94   11.21
   5   4  -8    9.43    2.59
   5   4  -8    8.40    2.44
  -5   4   8    2.30    1.96
  -5  -4   8    2.62    2.74
   5   4  -7   16.05    2.99
   5   4  -7   14.98    2.73
  -5   4   7   18.52    2.13
  -5  -4   7   16.91    3.00
   5   4  -6   -2.84    2.53
  -5   4   6   -2.29    1.92
  -5   4   6    1.12    2.05
  -5  -4   6   -2.89    2.65
   5   4  -5  276.03   11.76
  -5   4   5  308.92   11.32
  -5   4   5  305.55   12.33
  -5  -4   5  270.92   10.71
   5  -4  -5  296.68   12.60
   5   4  -4   29.25    3.72
  -5   4   4   30.74    2.64
  -5   4   4   23.49    2.53
  -5  -4   4   39.64    3.49
   5  -4  -4   27.16    2.69
   5   4  -3   41.05    3.95
  -5   4   3   55.43    3.20
  -5   4   3   41.66    3.18
  -5  -4   3   40.08    3.77
   5  -4  -3   40.23    3.44
   5   4  -2    1.90    2.72
  -5   4   2    4.08    2.20
  -5   4   2    1.98    2.31
  -5  -4   2    3.15    3.22
   5  -4  -2    7.09    2.45
   5   4  -1   59.78    4.10
  -5   4   1   57.96    3.58
  -5   4   1   64.99    4.07
  -5  -4   1   67.62    4.54
   5  -4  -1   53.26    4.06
   5   4   0  120.04    5.92
  -5   4   0  121.33    6.51
  -5   4   0  135.32    6.00
  -5  -4   0  127.80    6.54
   5  -4   0  128.89    6.31
   5   4   1   58.02    4.41
  -5   4  -1   49.83    4.15
  -5   4  -1   63.14    4.01
  -5  -4  -1   63.83    4.93
   5  -4   1   50.84    3.09
   5   4   2  262.70   10.57
  -5   4  -2  272.25   12.40
  -5   4  -2  275.15   11.24
  -5  -4  -2  290.71   11.83
   5  -4   2  274.83   11.36
   5   4   3   64.36    5.09
  -5   4  -3   46.59    4.47
  -5   4  -3   64.10    3.86
  -5  -4  -3   64.25    4.57
   5  -4   3   53.85    4.76
   5   4   4  849.80   35.92
  -5   4  -4  998.02   33.99
  -5  -4  -4  969.74   34.69
   5  -4   4  994.41   35.38
   5   4   5    2.42    3.25
  -5   4  -5   -0.98    2.98
  -5  -4  -5    0.81    3.26
   5  -4   5    1.90    2.23
   5   4   6  171.60    8.76
  -5   4  -6  175.19    8.16
  -5  -4  -6  166.41    8.51
   5  -4   6  198.37   10.89
   5   4   7  152.97    8.21
  -5   4  -7  178.40    8.44
  -5  -4  -7  174.99    8.35
   5  -4   7  184.52    8.81
   5   4   8   23.63    3.71
  -5   4  -8   36.66    3.88
  -5  -4  -8   25.96    3.80
   5  -4   8   31.69    3.32
   5   4   9   -1.69    3.81
  -5   4  -9    6.40    3.35
  -5  -4  -9   -4.06    3.53
   5  -4   9    7.25    2.94
   5   4  10   18.77    4.53
  -5   4 -10   12.99    3.58
  -5  -4 -10   18.59    3.86
   5  -4  10   22.25    3.55
   5   4  11  477.66   20.23
  -5   4 -11  430.88   17.72
  -5  -4 -11  444.77   18.91
   5  -4  11  480.81   18.20
   5   4  12   -8.19    4.54
  -5   4 -12    4.33    2.57
  -5  -4 -12    4.15    3.80
   5  -4  12    0.01    4.68
   5   4  13   73.72    6.44
  -5   4 -13   62.31    5.64
  -5  -4 -13   56.17    4.92
   5  -4  13   66.74    6.58
   5   4  14   57.79    5.93
  -5   4 -14   60.30    5.82
  -5  -4 -14   52.27    5.31
   5  -4  14   48.24    6.38
   5   4  15   75.56    6.85
  -5   4 -15   58.75    6.22
  -5  -4 -15   62.40    6.31
   5  -4  15   71.26    5.93
   5   4  16  167.50    9.50
  -5   4 -16  176.45    9.41
  -5  -4 -16  150.51    8.71
   5  -4  16  188.73   10.35
   5   4  17   13.45    5.69
  -5  -4 -17   -0.50    3.97
   5  -4  17   -8.05    5.22
   5   4  18   82.44    7.40
  -5   4 -18   94.42    6.34
  -5  -4 -18  107.99    6.70
   5  -4  18   83.08    7.48
   5   4  19    9.90    5.34
  -5   4 -19   20.65    4.89
  -5  -4 -19   14.49    5.22
   5  -4  19   14.95    6.04
   5   4  20   30.83    6.22
  -5   4 -20   38.29    6.49
  -5  -4 -20   30.00    5.10
   5  -4  20   15.11    4.45
  -5   4 -21   -5.28    4.87
  -5  -4 -21    3.12    4.54
   5  -4  21    8.91    6.37
  -5   4 -22   36.24    5.83
   5   5 -22   -1.28    3.86
   5   5 -21    7.02    5.42
   5   5 -20    7.14    4.33
   5   5 -19   41.24    4.68
   5   5 -18    4.33    3.30
   5   5 -18   12.85    4.08
   5   5 -17   -2.90    3.10
   5   5 -17    4.52    4.07
   5   5 -15    7.56    2.89
   5   5 -15    4.56    3.44
  -5   5  15   -2.09    1.54
  -5   5  15    3.06    1.47
   5   5 -14   53.32    4.18
   5   5 -14   38.57    4.09
  -5   5  14   54.11    3.60
  -5   5  14   45.60    3.35
   5   5 -13   24.48    3.68
   5   5 -13   25.60    3.64
  -5   5  13   34.41    2.78
  -5   5  13   31.30    2.90
  -5  -5  13   32.56    3.80
   5   5 -12   -1.69    3.60
   5   5 -12   14.32    4.24
  -5   5  12    7.87    2.25
  -5  -5  12    7.78    3.14
   5   5 -11  188.58    8.12
   5   5 -11  148.97    7.99
  -5   5  11  172.09    8.73
  -5  -5  11  197.94    8.95
   5   5 -10    0.80    2.80
   5   5 -10   -3.09    2.92
  -5   5  10    2.24    2.10
  -5  -5  10    0.06    2.96
   5   5  -9   74.73    5.05
   5   5  -9   85.85    4.75
  -5   5   9   86.92    4.82
  -5   5   9   96.41    4.83
  -5  -5   9   89.28    5.85
   5   5  -8   17.10    4.08
  -5   5   8   26.03    2.44
  -5   5   8   20.30    2.82
  -5  -5   8   25.60    3.66
   5   5  -7   39.88    4.56
   5   5  -7   29.01    3.61
  -5   5   7   38.96    3.03
  -5   5   7   33.74    3.07
  -5  -5   7   26.22    3.28
   5   5  -6   97.63    5.54
  -5   5   6   95.56    5.52
  -5   5   6   84.73    5.15
  -5  -5   6   83.78    5.25
   5   5  -5   49.45    3.93
  -5   5   5   43.50    3.46
  -5   5   5   43.93    3.31
  -5  -5   5   42.30    3.56
   5  -5  -5   42.58    4.12
   5   5  -4    1.99    3.02
  -5   5   4    1.20    2.39
  -5   5   4    0.44    2.23
  -5  -5   4    6.49    3.41
   5  -5  -4   -2.89    2.39
   5   5  -3    9.66    3.61
  -5   5   3   20.21    2.68
  -5   5   3   15.51    2.80
  -5  -5   3    9.81    3.46
   5  -5  -3   22.87    2.56
   5   5  -2   10.35    5.75
  -5   5   2   -1.23    2.21
  -5   5   2    4.86    2.55
  -5  -5   2   -1.41    5.05
   5  -5  -2    3.08    2.84
   5   5  -1   98.90    5.37
  -5   5   1   99.19    5.38
  -5   5   1   91.56    5.52
  -5  -5   1  104.20    5.58
   5  -5  -1   84.57    5.18
   5   5   0   31.09    3.61
  -5   5   0   35.07    3.39
  -5   5   0   30.55    3.23
  -5  -5   0   45.74    4.26
   5  -5   0   38.13    3.74
   5   5   1  274.19   12.03
  -5   5  -1  299.18   12.50
  -5   5  -1  300.49   11.77
  -5  -5  -1  232.08   11.40
   5  -5   1  308.00   14.44
   5   5   2  203.03    9.61
  -5   5  -2  225.24    9.62
  -5   5  -2  205.95    9.77
  -5  -5  -2  205.46   10.49
   5  -5   2  182.19    9.81
   5   5   3  461.48   20.85
  -5   5  -3  463.68   17.46
  -5   5  -3  467.93   18.15
  -5  -5  -3  428.34   17.89
   5  -5   3  436.44   17.61
   5   5   4    8.29    3.72
  -5   5  -4    1.14    3.04
  -5   5  -4    3.00    3.34
  -5  -5  -4    4.07    3.60
   5  -5   4    0.72    2.26
   5   5   5  301.78   12.81
  -5   5  -5  287.35   13.46
  -5   5  -5  307.52   12.56
  -5  -5  -5  293.23   11.99
   5  -5   5  304.26   12.33
   5   5   6  358.13   13.05
  -5   5  -6  326.21   17.05
  -5   5  -6  387.26   15.47
  -5  -5  -6  349.37   14.47
   5  -5   6  318.39   17.28
   5   5   7  116.30    6.91
  -5   5  -7  142.54    7.51
  -5   5  -7  102.42    6.76
  -5  -5  -7  115.27    7.03
   5  -5   7  132.74    6.50
   5   5   8    3.25    4.29
  -5   5  -8   11.07    3.96
  -5   5  -8    3.40    3.79
  -5  -5  -8    4.67    2.80
   5  -5   8    0.91    4.01
   5   5   9    7.59    4.29
  -5   5  -9   12.20    3.84
  -5   5  -9    6.21    3.99
  -5  -5  -9   -0.36    3.92
   5  -5   9   -2.96    4.25
   5   5  10   28.81    4.91
  -5   5 -10   38.94    4.61
  -5   5 -10   33.88    4.94
  -5  -5 -10   53.72    5.10
   5  -5  10   42.85    5.75
   5   5  11    4.97    4.37
  -5   5 -11   -1.61    2.57
  -5   5 -11   -1.60    3.96
  -5  -5 -11    7.16    3.94
   5  -5  11  -13.89    4.56
   5   5  12  149.20    8.96
  -5   5 -12  173.64    8.36
  -5   5 -12  159.51    8.64
  -5  -5 -12  149.49    7.85
   5  -5  12  164.14    8.69
   5   5  13    6.94    5.00
  -5   5 -13   -2.85    4.25
  -5   5 -13   -7.77    4.14
  -5  -5 -13    6.99    4.38
   5  -5  13   -6.56    4.99
  -5   5 -14   41.36    5.48
  -5   5 -14   37.98    5.58
  -5  -5 -14   44.67    5.16
   5  -5  14   34.35    5.31
   5   5  15   -5.14    3.18
  -5   5 -15   -3.97    4.07
  -5   5 -15   -2.49    4.31
  -5  -5 -15    5.14    4.37
   5  -5  15   -2.99    5.03
   5   5  16   94.92    7.79
  -5   5 -16  111.17    7.13
  -5   5 -16   82.75    7.58
  -5  -5 -16  122.77    8.06
   5  -5  16  126.64    8.60
   5   5  17   45.99    6.31
  -5   5 -17   48.19    5.61
  -5   5 -17   27.46    6.00
  -5  -5 -17   57.29    5.88
   5  -5  17   26.69    6.09
  -5   5 -18   54.95    6.06
  -5  -5 -18   46.30    5.67
   5  -5  18   49.99    6.66
   5   5  19   -2.46    3.66
  -5   5 -19    0.60    4.54
  -5  -5 -19   11.66    7.69
  -5   5 -20   22.04    5.72
  -5  -5 -20   33.65    5.50
   5  -5  20   38.12    6.35
  -5   5 -21   11.98    5.35
   5  -5  21   12.53    6.24
   5   6 -21    7.37    4.96
   5   6 -20    4.42    3.99
   5   6 -19   -3.11    4.54
   5   6 -18   11.44    3.99
   5   6 -17   34.81    4.07
   5   6 -17   10.61    5.14
  -5   6  17   42.40    3.07
  -5   6  17   33.38    2.55
   5   6 -16   39.65    4.23
   5   6 -16   26.55    4.53
  -5   6  16   34.88    3.32
  -5   6  16   34.05    2.96
   5   6 -15   71.94    5.82
   5   6 -15   77.40    5.68
  -5   6  15   94.74    5.63
  -5   6  15   82.67    4.53
   5  -6 -15   83.83    4.91
   5   6 -14   14.32    3.43
   5   6 -14   23.34    5.11
  -5   6  14   25.54    2.82
  -5  -6  14   19.39    4.34
   5  -6 -14   15.54    2.84
   5   6 -13   12.37    4.29
   5   6 -13    1.47    3.75
  -5   6  13   11.77    2.93
  -5  -6  13    6.76    3.58
   5  -6 -13    3.14    2.68
   5   6 -12   13.17    4.32
   5   6 -12    5.42    4.61
  -5   6  12    7.41    3.05
  -5  -6  12    8.52    4.27
   5  -6 -12    7.01    2.41
   5   6 -11   37.93    4.08
   5   6 -11   42.80    4.70
  -5   6  11   35.72    3.73
  -5   6  11   44.95    3.80
  -5  -6  11   44.36    4.52
   5  -6 -11   29.83    2.93
   5   6 -10   64.98    4.90
   5   6 -10   55.65    4.94
  -5   6  10   52.02    4.31
  -5   6  10   67.00    4.80
  -5  -6  10   40.50    4.41
   5  -6 -10   51.48    3.98
   5   6  -9   91.75    5.94
   5   6  -9   87.16    5.63
  -5   6   9   86.31    5.32
  -5   6   9  101.18    5.33
  -5  -6   9   95.30    6.34
   5  -6  -9   77.94    5.29
   5   6  -8   43.04    4.71
   5   6  -8   40.75    4.40
  -5   6   8   38.03    3.78
  -5   6   8   44.18    3.92
  -5  -6   8   51.94    4.41
   5  -6  -8   48.20    3.72
   5   6  -7   11.63    3.72
   5   6  -7   18.86    3.56
  -5   6   7   20.54    2.66
  -5   6   7   16.10    2.67
  -5  -6   7   13.10    3.89
   5  -6  -7   16.85    2.62
   5   6  -6    0.62    3.39
   5   6  -6    9.75    3.36
  -5   6   6    6.59    2.33
  -5   6   6    5.90    3.25
  -5  -6   6    4.05    2.44
   5   6  -5  141.77    7.15
  -5   6   5  115.04    6.22
  -5   6   5  121.89    7.16
  -5  -6   5  153.09    7.64
   5   6  -4  299.67   12.40
  -5   6   4  319.44   12.87
  -5   6   4  310.98   13.94
  -5  -6   4  258.55   10.90
   5  -6  -4  294.64   16.12
   5   6  -3  151.09    8.10
  -5   6   3  174.54    7.76
  -5   6   3  160.60    8.05
  -5  -6   3  164.38    7.36
   5  -6  -3  153.69    8.35
   5   6  -2   49.37    4.64
  -5   6   2   38.85    3.94
  -5   6   2   34.36    3.79
  -5  -6   2   29.82    4.66
   5  -6  -2   35.44    3.95
   5   6  -1   64.09    5.09
  -5   6   1   49.48    3.88
  -5   6   1   56.52    3.94
  -5  -6   1   41.81    4.93
   5  -6  -1   45.05    4.63
   5   6   0   59.04    5.52
  -5   6   0   78.98    4.92
  -5   6   0   70.33    4.50
  -5  -6   0   62.47    5.10
   5  -6   0   62.82    4.66
   5   6   1  220.12    9.83
  -5   6  -1  201.61    8.98
  -5   6  -1  195.91    9.79
  -5  -6  -1  213.84    9.86
   5  -6   1  186.11    9.30
   5   6   2  314.35   13.55
  -5   6  -2  312.98   11.92
  -5   6  -2  314.34   12.12
  -5  -6  -2  357.53   14.86
   5  -6   2  333.95   13.68
   5   6   3   13.51    3.99
  -5   6  -3   13.51    3.48
  -5   6  -3   12.79    3.43
  -5  -6  -3    7.52    3.62
   5  -6   3    8.89    4.28
   5   6   4  645.95   23.85
  -5   6  -4  562.53   20.72
  -5   6  -4  576.77   22.55
  -5  -6  -4  551.01   24.44
   5  -6   4  600.93   28.44
   5   6   5    0.09    3.82
  -5   6  -5   -1.97    3.28
  -5   6  -5  -10.87    3.33
  -5  -6  -5    4.26    4.38
   5  -6   5    0.67    4.00
   5   6   6   69.78    5.83
  -5   6  -6   64.48    5.12
  -5   6  -6   62.96    4.42
  -5  -6  -6   75.13    5.67
   5  -6   6   89.93    5.70
   5   6   7  114.67    7.35
  -5   6  -7  101.17    6.58
  -5   6  -7  101.65    7.49
  -5  -6  -7   96.42    6.39
   5  -6   7   98.83    6.95
   5   6   8   13.24    3.76
  -5   6  -8    9.79    3.08
  -5   6  -8   12.85    3.08
  -5  -6  -8    9.62    4.08
   5  -6   8   19.32    4.63
   5   6   9    9.78    4.87
  -5   6  -9   12.32    5.61
  -5   6  -9   24.37    5.87
  -5  -6  -9    9.14    4.60
   5  -6   9    1.79    4.70
   5   6  10   92.18    6.91
  -5   6 -10   85.54    5.84
  -5   6 -10   59.61    5.68
  -5  -6 -10   72.15    5.81
   5  -6  10   78.00    7.50
   5   6  11   44.89    6.17
  -5   6 -11   46.90    5.46
  -5   6 -11   43.03    5.39
  -5  -6 -11   36.84    5.12
   5  -6  11   44.37    6.44
   5   6  12   44.17    5.99
  -5   6 -12   52.23    6.00
  -5   6 -12   55.31    4.75
  -5  -6 -12   77.09    6.63
   5  -6  12   50.51    6.46
   5   6  13    5.12    4.36
  -5   6 -13    6.19    3.16
  -5   6 -13   -3.39    4.05
  -5  -6 -13    2.46    4.47
   5  -6  13    3.81    5.15
   5   6  14   19.72    5.52
  -5   6 -14    5.44    3.11
  -5   6 -14   -2.38    4.30
  -5  -6 -14    3.66    4.48
   5   6  15    3.84    5.09
  -5   6 -15   15.17    5.05
  -5   6 -15   21.11    4.83
  -5  -6 -15   16.70    4.80
   5  -6  15   -0.08    6.05
   5   6  16    3.91    5.27
  -5   6 -16    0.45    4.58
  -5   6 -16  -10.68    4.44
  -5  -6 -16    4.58    4.54
   5  -6  16    4.61    5.72
   5   6  17   64.89    5.36
  -5   6 -17   42.29    5.40
  -5  -6 -17   64.95    6.49
   5  -6  17   56.91    7.34
   5   6  18   11.60    5.47
  -5   6 -18    8.44    3.90
  -5  -6 -18   20.22    4.52
   5  -6  18   16.93    6.13
   5   6  19   54.17    6.58
  -5   6 -19   48.74    6.82
  -5  -6 -19   58.38    7.46
   5  -6  19   39.74    6.92
  -5   6 -20   24.94    5.98
   5  -6  20   21.23    6.45
   5   7 -18    3.54    4.38
  -5   7  18   -3.88    2.52
   5   7 -17   -0.01    3.45
   5   7 -17    4.80    4.34
   5   7 -16   81.51    6.81
   5   7 -16   76.71    6.76
  -5   7  16   78.84    6.26
   5  -7 -16   76.80    4.97
   5   7 -15   32.77    4.35
   5   7 -15   33.77    4.62
  -5   7  15   23.18    3.54
   5  -7 -15   16.12    3.17
   5   7 -14   95.16    6.96
   5   7 -14   82.59    6.17
  -5   7  14   90.27    6.40
  -5  -7  14   89.46    7.55
   5  -7 -14   72.08    4.89
   5   7 -13    2.74    3.66
   5   7 -13   -5.11    4.67
  -5   7  13   11.87    3.57
  -5  -7  13   -5.54    3.84
   5  -7 -13   -2.76    2.66
   5   7 -12    1.71    3.97
   5   7 -12    0.82    3.79
  -5   7  12    1.89    3.08
  -5   7  12   -1.56    3.36
  -5  -7  12    3.79    3.16
   5  -7 -12    8.02    3.28
   5   7 -11   -0.37    3.85
   5   7 -11    1.13    4.11
  -5   7  11    3.69    3.08
  -5   7  11    2.83    3.51
   5  -7 -11    2.78    2.88
   5   7 -10   16.61    3.98
   5   7 -10   21.31    4.17
  -5   7  10   16.65    3.18
  -5   7  10   22.17    3.90
  -5  -7  10   15.42    4.73
   5  -7 -10    4.39    3.36
   5   7  -9   -3.59    3.82
   5   7  -9    3.97    4.24
  -5   7   9   -1.12    3.45
  -5   7   9    0.48    3.56
  -5  -7   9    0.23    3.87
   5  -7  -9   -1.95    2.60
   5   7  -8   21.88    4.19
   5   7  -8   28.41    4.67
  -5   7   8   40.33    3.82
  -5   7   8   34.63    3.98
  -5  -7   8   42.35    4.85
   5  -7  -8   27.35    3.53
   5   7  -7    5.58    3.90
   5   7  -7    0.43    3.98
  -5   7   7    6.30    2.91
  -5   7   7   -7.81    3.88
  -5  -7   7   -3.93    2.92
   5  -7  -7    2.35    2.94
   5   7  -6   18.06    4.17
   5   7  -6   17.72    4.24
  -5   7   6   20.23    3.11
  -5   7   6   25.31    3.81
  -5  -7   6   -2.88    4.54
   5  -7  -6   18.15    3.32
   5   7  -5   24.55    4.49
   5   7  -5   35.59    5.00
  -5   7   5   39.41    3.79
  -5   7   5   35.17    4.37
  -5  -7   5   30.98    4.64
   5  -7  -5   37.20    3.21
   5   7  -4    2.60    4.07
  -5   7   4    3.20    2.99
  -5   7   4    4.84    3.03
  -5  -7   4    6.05    3.97
   5   7  -3  156.48    8.33
  -5   7   3  142.45    7.54
  -5   7   3  155.96    8.08
  -5  -7   3  162.74    7.90
   5   7  -2   13.68    3.97
  -5   7   2   -3.36    2.94
  -5   7   2    0.61    3.30
  -5  -7   2    6.08    3.55
   5  -7  -2    6.78    3.68
   5   7  -1   21.32    4.45
  -5   7   1   21.81    3.60
  -5   7   1   16.02    3.58
  -5  -7   1   13.36    3.95
   5  -7  -1   27.21    4.22
   5   7   0    9.39    4.35
  -5   7   0    3.81    3.27
  -5   7   0    6.08    3.68
  -5  -7   0   11.81    2.84
   5  -7   0    2.52    3.65
   5   7   1   41.75    4.74
  -5   7  -1   35.51    4.15
  -5   7  -1   48.28    5.00
  -5  -7  -1   42.64    4.79
   5  -7   1   44.30    4.90
   5   7   2    3.49    4.09
  -5   7  -2    6.88    3.54
  -5   7  -2    1.74    2.68
  -5  -7  -2   16.36    4.28
   5  -7   2   10.81    4.55
   5   7   3  446.03   19.47
  -5   7  -3  443.98   17.60
  -5   7  -3  428.06   16.29
  -5  -7  -3  442.19   19.43
   5  -7   3  431.47   21.37
   5   7   4  189.83    9.70
  -5   7  -4  196.58    9.86
  -5   7  -4  224.90    9.36
  -5  -7  -4  194.96    9.90
   5  -7   4  207.72   12.48
   5   7   5  209.70   11.03
  -5   7  -5  217.58   10.46
  -5   7  -5  200.27    9.95
  -5  -7  -5  220.20   10.88
   5  -7   5  197.40   12.93
   5   7   6    4.95    4.47
  -5   7  -6    2.08    3.66
  -5   7  -6   -3.55    2.64
  -5  -7  -6    0.79    4.04
   5  -7   6   -5.98    4.77
   5   7   7    2.60    5.02
  -5   7  -7   -3.30    3.92
  -5   7  -7    2.05    4.17
  -5  -7  -7    5.56    4.09
   5  -7   7    4.30    4.78
   5   7   8   76.18    7.26
  -5   7  -8   87.40    6.03
  -5   7  -8   97.29    6.67
  -5  -7  -8   70.53    6.92
   5  -7   8   90.24    7.43
   5   7   9  212.48   11.38
  -5   7  -9  217.86   14.07
  -5   7  -9  235.54   11.68
  -5  -7  -9  251.56   12.26
   5  -7   9  246.24   12.14
   5   7  10   63.58    6.75
  -5   7 -10   40.15    5.24
  -5   7 -10   44.72    4.97
  -5  -7 -10   29.91    5.75
   5  -7  10   53.51    6.13
   5   7  11   91.60    7.02
  -5   7 -11   94.66    8.36
  -5   7 -11   95.96    7.21
  -5  -7 -11  109.13    7.63
   5  -7  11   97.72    8.02
   5   7  12   54.20    5.78
  -5   7 -12   47.43    6.15
  -5   7 -12   35.25    5.67
  -5  -7 -12   49.02    5.94
   5  -7  12   44.58    6.97
   5   7  13   25.63    5.61
  -5   7 -13   23.98    3.87
  -5   7 -13   20.46    5.28
  -5  -7 -13   27.68    5.33
   5  -7  13   25.60    6.77
   5   7  14   65.73    6.94
  -5   7 -14   64.21    6.08
  -5   7 -14   51.41    6.26
  -5  -7 -14   62.37    6.90
   5  -7  14   68.98    7.17
   5   7  15   -6.21    5.04
  -5   7 -15    1.93    5.00
  -5   7 -15    6.30    4.78
  -5  -7 -15    7.10    5.17
   5  -7  15    5.11    6.37
   5   7  16   -1.08    3.50
  -5   7 -16   -1.69    4.65
  -5  -7 -16    1.23    5.10
   5  -7  16   -6.44    6.29
   5   7  17    2.15    6.17
  -5   7 -17   -2.13    3.64
  -5  -7 -17    5.16    5.18
   5  -7  17    6.00    5.96
   5   7  18   70.62   16.56
  -5   7 -18    2.22    5.79
  -5  -7 -18    8.70    4.67
   5  -7  18   14.95    5.91
  -5   7 -19   36.86    6.17
  -5  -7 -19   47.43    6.21
   5  -7  19   21.74    6.64
  -5   8  18   10.21    3.33
  -5   8  17   60.47    5.71
   5   8 -16    6.45    4.00
   5   8 -16    1.68    4.43
  -5   8  16    2.30    3.38
   5   8 -15   12.90    4.02
   5   8 -15    8.28    4.40
  -5   8  15    4.00    3.50
   5   8 -14    7.33    4.12
   5   8 -14    2.82    4.39
  -5   8  14   -3.09    3.34
  -5   8  14    2.27    3.58
  -5  -8  14   -2.28    5.26
   5  -8 -14    1.66    3.06
   5   8 -13  156.61    9.57
   5   8 -13  151.26   10.03
  -5   8  13  131.58    9.03
  -5   8  13  152.43    8.83
   5   8 -12   11.14    4.04
   5   8 -12    6.66    5.30
  -5   8  12   12.49    3.78
  -5   8  12    9.21    4.12
  -5  -8  12    8.40    3.70
   5  -8 -12    5.10    3.27
   5   8 -11   -0.77    4.08
   5   8 -11   -2.93    3.96
  -5   8  11    5.13    3.56
  -5   8  11    4.75    3.28
  -5  -8  11   -4.75    4.51
   5  -8 -11   -2.81    3.44
   5   8 -10   23.82    5.03
   5   8 -10   34.65    4.91
  -5   8  10   24.29    4.62
  -5   8  10   30.11    4.88
  -5  -8  10   31.86    5.12
   5  -8 -10   11.79    3.33
   5   8  -9   97.57    7.23
   5   8  -9   91.94    7.12
  -5   8   9   82.23    6.78
  -5   8   9   99.36    7.42
   5   8  -8   19.49    5.05
   5   8  -8   21.14    5.01
  -5   8   8   25.65    4.56
  -5   8   8   25.43    4.32
  -5  -8   8   16.31    5.32
   5  -8  -8   19.30    3.61
   5   8  -7    6.65    5.57
   5   8  -7    3.69    5.31
  -5   8   7    5.49    3.27
  -5  -8   7   19.91    6.39
   5  -8  -7    9.03    4.36
   5   8  -6   34.60    5.33
   5   8  -6   23.29    4.90
  -5   8   6   17.03    3.82
  -5   8   6   21.73    4.20
  -5  -8   6   10.64    4.88
   5  -8  -6   19.07    3.80
   5   8  -5   -2.20    4.17
   5   8  -5    6.13    4.18
  -5   8   5    5.80    3.56
  -5   8   5    9.89    4.05
  -5  -8   5   -3.42    4.58
   5  -8  -5    9.26    3.74
   5   8  -4   63.74    6.88
   5   8  -4   52.40    6.00
  -5   8   4   53.32    5.20
  -5   8   4   63.91    4.90
  -5  -8   4   70.70    6.18
   5   8  -3    1.47    2.85
  -5   8   3    1.60    3.64
  -5   8   3    2.52    3.70
  -5  -8   3    2.49    4.46
   5   8  -2    2.74    4.28
  -5   8   2   -0.90    3.59
  -5   8   2    2.44    3.69
  -5  -8   2   -7.08    3.06
   5   8  -1   57.54    5.46
  -5   8   1   43.42    4.71
  -5   8   1   37.87    4.88
  -5  -8   1   59.14    5.44
   5  -8  -1   44.10    6.19
   5   8   0    4.96    3.01
  -5   8   0    5.43    3.90
  -5   8   0   -4.68    4.00
  -5  -8   0    0.32    4.42
   5  -8   0    4.42    4.61
   5   8   1   30.92    5.19
  -5   8  -1   36.44    3.65
  -5   8  -1   47.21    5.27
  -5  -8  -1   29.51    5.35
   5  -8   1   34.88    5.25
   5   8   2  112.55    7.24
  -5   8  -2  112.09    6.14
  -5   8  -2  131.96    7.15
  -5  -8  -2  126.00    7.39
   5  -8   2  116.48    7.79
   5   8   3   87.66    6.87
  -5   8  -3   90.30    6.18
  -5   8  -3   97.79    6.70
  -5  -8  -3   98.62    6.43
   5  -8   3   70.55    6.55
   5   8   4  149.89    8.62
  -5   8  -4  143.28    7.66
  -5   8  -4  120.98    7.62
  -5  -8  -4  148.99    8.30
   5  -8   4  133.59    8.57
   5   8   5   84.86    7.28
  -5   8  -5   77.75    6.07
  -5   8  -5   67.36    6.08
  -5  -8  -5   75.25    6.61
   5  -8   5   81.03    6.05
   5   8   6    9.32    4.55
  -5   8  -6    9.61    4.80
  -5   8  -6   14.79    5.16
  -5  -8  -6   17.13    4.78
   5  -8   6   12.74    4.99
   5   8   7   49.71    6.28
  -5   8  -7   41.07    5.54
  -5   8  -7   49.02    5.77
  -5  -8  -7   34.30    5.66
   5  -8   7   47.26    6.27
   5   8   8   18.21    5.50
  -5   8  -8   18.20    4.58
  -5   8  -8   10.88    4.84
  -5  -8  -8   15.02    3.68
   5  -8   8   18.02    4.33
   5   8   9  324.11   15.32
  -5   8  -9  275.80   14.86
  -5   8  -9  368.79   14.67
  -5  -8  -9  342.33   15.52
   5  -8   9  314.08   18.06
   5   8  10    0.05    5.03
  -5   8 -10   -7.81    3.30
  -5   8 -10    3.42    5.06
  -5  -8 -10   12.20    5.58
   5  -8  10    5.92    5.56
   5   8  11  115.07    9.53
  -5   8 -11  107.74    9.02
  -5   8 -11  155.22    7.95
  -5  -8 -11  136.94    8.92
   5  -8  11  151.92   10.03
   5   8  12   10.87    5.30
  -5   8 -12  -11.61    4.53
  -5   8 -12    4.49    4.78
  -5  -8 -12    2.16    4.92
   5  -8  12   -2.29    5.41
   5   8  13  153.27    9.07
  -5   8 -13  142.62    9.90
  -5   8 -13  139.10    9.22
  -5  -8 -13  181.18   10.41
   5  -8  13  142.97   10.59
   5   8  14  -10.91    5.34
  -5   8 -14   -0.40    4.48
  -5  -8 -14   -6.91    4.89
   5  -8  14    2.11    6.18
   5   8  15   34.70    6.28
  -5   8 -15   35.79    7.46
  -5  -8 -15   52.86    6.32
   5  -8  15   16.93    7.19
   5   8  16   17.22    5.85
  -5   8 -16   17.01    3.87
  -5  -8 -16   13.81    5.62
   5  -8  16   15.58    6.61
   5   8  17   18.76    5.59
  -5   8 -17   18.24    6.43
  -5  -8 -17   20.42    5.18
   5  -8  17   27.11    6.43
  -5   8 -18   -9.46    5.14
  -5  -8 -18    1.63    6.19
   5  -8  18    5.16    4.74
  -5   9  17   -7.93    3.88
  -5   9  16  165.49   10.61
   5   9 -15  -13.78    4.26
  -5   9  15    6.31    3.92
   5   9 -14    1.52    6.56
  -5   9  14    3.67    4.06
  -5  -9  14    1.51    4.24
   5   9 -13    5.86    4.38
   5   9 -13   16.26    4.73
  -5   9  13    5.38    4.03
  -5  -9  13   13.42    9.08
   5  -9 -13    9.06    3.95
   5   9 -12    5.36    4.57
   5   9 -12    4.37    4.74
  -5   9  12   13.39    4.16
  -5   9  12    9.89    3.83
  -5  -9  12   -9.36    4.61
   5  -9 -12    3.87    4.11
   5   9 -11   30.41    5.09
   5   9 -11   21.53    4.52
  -5   9  11   30.41    4.85
  -5   9  11   13.97    5.22
  -5  -9  11   14.97    5.48
   5  -9 -11   23.43    4.22
   5   9 -10   32.50    5.53
   5   9 -10   25.77    5.07
  -5   9  10   24.74    4.90
  -5   9  10   31.98    5.36
  -5  -9  10   21.09    5.53
   5  -9 -10   31.84    4.49
   5   9  -9   55.44    6.44
   5   9  -9   59.42    5.84
  -5   9   9   38.68    5.27
  -5   9   9   65.48    5.38
  -5  -9   9   51.04    5.95
   5  -9  -9   40.37    4.85
   5   9  -8   32.77    5.02
   5   9  -8   24.05    5.12
  -5   9   8   19.43    4.41
  -5   9   8   25.26    4.39
  -5  -9   8   25.20    5.50
   5  -9  -8   13.87    4.18
   5   9  -7   23.99    5.33
   5   9  -7   28.26    5.29
  -5   9   7   19.86    4.29
  -5   9   7   17.70    5.25
  -5  -9   7    7.29    5.67
   5  -9  -7   16.35    4.37
   5   9  -6  140.80    7.98
   5   9  -6   90.29    7.58
  -5   9   6  116.51    7.77
  -5   9   6  117.49    7.62
  -5  -9   6  112.90    8.12
   5  -9  -6  101.94    8.45
   5   9  -5    2.83    4.60
   5   9  -5   15.03    5.03
  -5   9   5    8.43    4.03
  -5   9   5    7.83    4.60
  -5  -9   5   10.38    6.10
   5  -9  -5    4.09    4.08
   5   9  -4  145.87   10.83
   5   9  -4  118.01    8.40
  -5   9   4  123.67    7.84
  -5   9   4  137.69    8.48
  -5  -9   4  145.36    9.01
   5  -9  -4  118.40    7.73
   5   9  -3   23.48    6.29
   5   9  -3   35.11    4.35
  -5   9   3   34.99    3.87
  -5   9   3   36.95    5.30
  -5  -9   3   30.76    5.94
   5   9  -2   57.48    6.40
  -5   9   2   69.53    5.84
  -5   9   2   71.86   10.01
  -5  -9   2   52.32    6.45
   5   9  -1    8.03    4.76
  -5   9   1    4.30    3.83
  -5   9   1   11.46    4.31
  -5  -9   1   10.44    5.12
   5   9   0   -6.98    4.85
  -5   9   0   -3.40    3.99
  -5   9   0   -5.10    4.07
  -5  -9   0   -1.33    5.00
   5   9   1   10.04    3.76
  -5   9  -1   11.21    4.09
  -5   9  -1   13.70    4.47
  -5  -9  -1   17.48    5.09
   5  -9   1    9.99    4.43
   5   9   2    3.34    4.67
  -5   9  -2    5.79    3.92
  -5   9  -2    8.40    4.64
  -5  -9  -2   -3.07    5.28
   5  -9   2    8.40    5.35
   5   9   3  106.30    8.35
  -5   9  -3  102.53    7.28
  -5   9  -3  105.26    7.05
  -5  -9  -3   90.32    6.92
   5  -9   3   91.22    5.84
   5   9   4   93.33    7.17
  -5   9  -4   97.23    7.04
  -5   9  -4  113.60    8.13
  -5  -9  -4  103.34    7.74
   5  -9   4  107.48    8.56
   5   9   5   13.23    5.14
  -5   9  -5   41.21    5.44
  -5   9  -5   28.53    5.40
  -5  -9  -5   36.03    5.89
   5  -9   5   35.71    6.09
   5   9   6   20.92    5.58
  -5   9  -6   16.65    4.92
  -5   9  -6    8.22    4.88
  -5  -9  -6   11.63    5.38
   5  -9   6   29.62    5.60
   5   9   7    1.74    4.74
  -5   9  -7    1.58    4.77
  -5   9  -7    0.81    3.51
  -5  -9  -7   -3.04    3.80
   5  -9   7    2.27    5.43
   5   9   8   78.68    7.69
  -5   9  -8  104.69    8.22
  -5   9  -8   86.14    7.24
  -5  -9  -8   89.45    7.70
   5  -9   8   80.62    7.21
   5   9   9    4.44    5.52
  -5   9  -9    1.24    4.52
  -5   9  -9    3.26    4.66
  -5  -9  -9    5.51    5.12
   5  -9   9    1.47    5.56
   5   9  10  132.23   10.08
  -5   9 -10  129.44    9.38
  -5   9 -10  120.76    8.76
  -5  -9 -10  134.92    8.47
   5  -9  10  112.82    8.52
   5   9  11   32.36    4.38
  -5   9 -11   20.38    4.37
  -5   9 -11   37.37    6.26
  -5  -9 -11   23.97    5.56
   5  -9  11   15.49    4.42
   5   9  12  118.40    8.43
  -5   9 -12  135.16   10.06
  -5   9 -12  122.67    7.45
  -5  -9 -12  129.59    8.90
   5  -9  12   96.40    9.71
  -5   9 -13   19.08    5.48
  -5  -9 -13    1.51    4.94
   5  -9  13    5.07    6.21
   5   9  14   59.05    7.02
  -5   9 -14   69.34    7.61
  -5  -9 -14   68.54    6.86
   5  -9  14   63.52    7.82
   5   9  15   45.87    6.51
  -5   9 -15   39.97    6.73
  -5  -9 -15   27.76    5.64
   5  -9  15   19.41    6.88
   5   9  16    6.93    7.68
  -5   9 -16    1.16    5.44
  -5  -9 -16   10.37    5.28
  -5  10  15   86.14    7.75
   5  10 -14   27.96    5.13
  -5  10  14    9.36    4.24
  -5 -10  14    8.49    5.29
   5  10 -13   27.97    9.21
  -5  10  13   13.35    4.15
  -5 -10  13   19.10    5.66
   5  10 -12   14.51    5.05
  -5  10  12   -2.84    3.77
  -5 -10  12   -0.31    5.17
   5  10 -11   27.67    5.86
  -5  10  11    4.76    4.05
  -5 -10  11    6.25    3.96
   5 -10 -11    0.33    3.72
   5  10 -10    1.07    4.61
  -5  10  10   -7.81    3.97
  -5  10  10    8.09    4.00
  -5 -10  10   -0.89    5.80
   5 -10 -10   -1.91    4.40
   5  10  -9   32.64    5.81
   5  10  -9   41.90    5.35
  -5  10   9   23.60    4.89
  -5  10   9   37.60    6.24
  -5 -10   9   47.27    6.99
   5 -10  -9   68.20   19.40
   5  10  -8    1.28    4.63
   5  10  -8   11.42    5.02
  -5  10   8    5.45    4.48
  -5  10   8    1.47    4.31
  -5 -10   8    0.66    4.94
   5 -10  -8    4.63    4.07
   5  10  -7   98.17    8.48
   5  10  -7   93.63    7.77
  -5  10   7   97.36    8.20
  -5  10   7  103.87    7.57
  -5 -10   7   91.54    6.76
   5 -10  -7   85.82    7.04
   5  10  -6   -2.33    4.53
   5  10  -6    2.06    4.65
  -5  10   6    7.83    4.10
  -5  10   6    8.09    4.10
  -5 -10   6   14.99    5.50
   5 -10  -6    0.24    4.46
   5  10  -5  164.32    9.29
   5  10  -5  139.21    9.21
  -5  10   5  157.95   10.02
  -5  10   5  161.12    9.79
  -5 -10   5  173.78   10.24
   5 -10  -5  148.99    8.82
   5  10  -4   66.82    6.44
   5  10  -4   53.22    6.53
  -5  10   4   48.60    6.22
  -5  10   4   72.46    5.92
  -5 -10   4   73.95    7.15
   5 -10  -4   50.59    5.72
   5  10  -3  236.35   15.66
   5  10  -3  194.00   12.02
  -5  10   3  188.62   10.33
  -5  10   3  237.69   11.86
  -5 -10   3  264.01   13.30
   5  10  -2   53.85    7.06
   5  10  -2   52.60    6.57
  -5  10   2   43.00    5.56
  -5  10   2   46.53    6.32
  -5 -10   2   71.69    6.74
   5  10  -1   10.83    5.65
   5  10  -1   17.52    5.65
  -5  10   1    1.80    4.31
  -5  10   1    7.59    4.70
  -5 -10   1    1.56    5.41
   5  10   0   63.31    7.40
  -5  10   0   51.90    5.78
  -5  10   0   49.42    5.72
  -5 -10   0   62.62    7.31
   5  10   1   61.99    6.58
  -5  10  -1   54.04    5.51
  -5  10  -1   63.15    6.21
  -5 -10  -1   80.85    6.66
   5  10   2   -1.12    5.15
  -5  10  -2   -1.88    3.01
  -5  10  -2    5.84    5.00
  -5 -10  -2   -1.61    4.81
   5  10   3   10.31    5.14
  -5  10  -3    3.80    3.22
  -5  10  -3   -6.04    4.62
  -5 -10  -3   -5.14    5.17
   5 -10   3    0.86    5.28
   5  10   4   14.88    5.24
  -5  10  -4   12.85    5.04
  -5  10  -4    9.07    5.17
  -5 -10  -4   20.15    5.81
   5 -10   4   16.93    5.74
   5  10   5   47.00    6.33
  -5  10  -5   37.01    5.50
  -5  10  -5   15.98    5.67
  -5 -10  -5   32.32    5.93
   5 -10   5   45.24    6.74
   5  10   6   -0.28    5.76
  -5  10  -6    6.20    5.01
  -5  10  -6    8.94    5.73
  -5 -10  -6    4.24    5.07
   5 -10   6   12.07    5.77
   5  10   7   21.82    4.65
  -5  10  -7   32.03    5.89
  -5  10  -7   38.54    5.95
  -5 -10  -7   36.85    4.90
   5 -10   7   23.28    6.55
   5  10   8   31.96    6.50
  -5  10  -8   64.12    5.42
  -5  10  -8   53.46    6.51
  -5 -10  -8   41.21    6.50
   5 -10   8   43.22    6.97
   5  10   9   61.07    6.69
  -5  10  -9   81.11    6.57
  -5  10  -9   66.42    7.11
  -5 -10  -9   59.32    6.88
   5 -10   9   48.95    7.54
   5  10  10   28.34    6.44
  -5  10 -10   24.68    4.34
  -5 -10 -10   10.11    5.80
   5 -10  10   29.48    6.58
   5  10  11    8.36    4.34
  -5  10 -11    8.93    5.47
  -5 -10 -11    9.30    5.49
   5  10  12   -5.30    5.52
  -5  10 -12   -1.16    5.14
  -5 -10 -12   -2.82    5.05
   5  10  13   15.22    5.99
  -5  10 -13   19.59    5.58
  -5 -10 -13   21.15    5.81
   5  10  14    9.70    4.14
  -5  10 -14   14.47    6.36
  -5 -10 -14   21.41    5.76
   5  11 -13   35.87    6.06
  -5  11  13   43.58    6.36
   5  11 -12    5.09    5.60
  -5  11  12   24.13    5.96
  -5 -11  12   21.26    6.46
   5  11 -11   -4.05    5.46
  -5  11  11    1.95    5.69
  -5 -11  11    9.43    5.25
   5  11 -10    8.24    5.56
  -5  11  10    6.46    4.68
  -5 -11  10   22.02    6.14
   5  11  -9   29.45    5.42
  -5  11   9   15.32    4.75
  -5 -11   9   23.19    6.00
   5 -11  -9   13.55    4.52
   5  11  -8  -13.27    4.78
  -5  11   8   -7.41    4.26
  -5  11   8   13.82    5.40
  -5 -11   8    0.09    3.71
   5 -11  -8    5.42    5.36
   5  11  -7    2.20    5.15
  -5  11   7   11.67    5.04
  -5  11   7   12.31    4.36
  -5 -11   7   -5.41    5.27
   5 -11  -7    9.94    4.61
   5  11  -6   95.71    7.51
  -5  11   6   86.92    8.93
  -5  11   6   97.73    7.40
  -5 -11   6   75.70    5.55
   5 -11  -6   82.78    6.73
   5  11  -5   52.05    6.38
  -5  11   5   57.21    6.04
  -5  11   5   29.22    5.48
  -5 -11   5   46.58    7.05
   5 -11  -5   40.74    5.91
   5  11  -4   30.01    5.88
   5  11  -4   31.19    6.03
  -5  11   4   34.02    5.89
  -5  11   4   38.76    5.28
  -5 -11   4   48.69    5.81
   5  11  -3  111.42    8.47
   5  11  -3  117.08    9.92
  -5  11   3  154.26    9.91
  -5  11   3  141.33    8.72
  -5 -11   3  139.28   10.20
   5  11  -2   25.62    6.73
   5  11  -2   21.28    5.56
  -5  11   2   23.19    5.42
  -5  11   2   17.61    5.13
  -5 -11   2   26.95    6.43
   5  11  -1   65.32    8.62
   5  11  -1   76.23    7.46
  -5  11   1   49.72    6.95
  -5  11   1   51.28    6.22
  -5 -11   1   76.51    8.23
   5  11   0   10.64    5.61
   5  11   0    8.75    5.18
  -5  11   0   -0.29    4.88
  -5  11   0   12.40    5.43
  -5 -11   0    6.53    5.21
   5  11   1  152.23   13.03
   5  11   1  145.49    9.68
  -5  11  -1  157.94   12.05
  -5  11  -1  140.65    9.30
  -5 -11  -1  152.07   10.28
   5  11   2   65.25    7.34
  -5  11  -2   75.90    6.06
  -5  11  -2   68.68    6.15
  -5 -11  -2   84.25    6.85
   5  11   3   31.65    6.67
  -5  11  -3   53.78    6.28
  -5  11  -3   53.96    7.00
  -5 -11  -3   60.06    5.93
   5  11   4   11.76    5.59
  -5  11  -4   11.57    5.42
  -5  11  -4   14.20    5.70
  -5 -11  -4    7.85    5.29
   5  11   5   97.60    9.18
  -5  11  -5  141.45    9.51
  -5  11  -5  102.14    8.32
  -5 -11  -5  130.22    9.43
   5  11   6   90.14    7.93
  -5  11  -6   68.48    8.15
  -5  11  -6   93.53    7.48
  -5 -11  -6  102.77    9.32
   5  11   7  147.71   11.02
  -5  11  -7  147.24   11.55
  -5  11  -7  158.03   10.21
  -5 -11  -7  169.40   10.02
   5  11   8   16.76    5.93
  -5  11  -8    2.07    5.34
  -5 -11  -8   10.22    5.31
   5  11   9   80.47    9.42
  -5  11  -9   98.66   10.21
  -5 -11  -9  140.78    9.72
   5  11  10    6.01    5.94
  -5  11 -10    6.97    5.36
  -5 -11 -10  -10.71    5.38
   5  11  11   23.58    6.07
  -5  11 -11    4.85    6.13
  -5 -11 -11   15.64    6.05
   5  11  12   -5.29    4.03
  -5  11 -12   -6.87    5.77
  -5 -11 -12    7.67    5.74
   5  12  -9   96.82   10.17
  -5  12   9   85.04    8.64
   5  12  -8   34.19    6.44
  -5  12   8   10.23    5.31
  -5 -12   8   30.47    6.42
   5  12  -7    8.92    5.73
  -5  12   7   10.33    5.08
  -5 -12   7   13.29    5.81
   5 -12  -7   14.20    5.30
   5  12  -6   12.96    6.04
  -5  12   6    1.73    5.04
  -5 -12   6    3.82    5.48
   5 -12  -6   -0.71    5.10
   5  12  -5   -1.45    5.23
  -5  12   5    5.69    4.87
  -5  12   5   -2.54    5.04
  -5 -12   5   -3.03    4.25
   5  12  -4   32.62    6.40
  -5  12   4   30.80    5.90
  -5  12   4   33.95    5.80
  -5 -12   4   37.86    7.22
   5  12  -3   -6.93    5.68
  -5  12   3    1.97    5.14
  -5  12   3    6.15    4.78
  -5 -12   3    3.86    6.25
   5  12  -2    9.76    5.55
  -5  12   2    6.07    5.20
  -5  12   2   11.71    5.16
  -5 -12   2   -6.40    5.38
   5  12  -1  -11.07    5.15
  -5  12   1    6.61    5.15
  -5  12   1    4.09    5.31
  -5 -12   1   -0.74    5.60
   5  12   0   36.58    5.97
  -5  12   0   22.83    6.02
  -5  12   0   37.17    6.02
  -5 -12   0   29.74    7.37
   5  12   1   -1.82    6.98
  -5  12  -1    4.73    5.30
  -5  12  -1   -0.21    5.09
  -5 -12  -1    3.94    5.56
   5  12   2  115.08   12.03
  -5  12  -2  116.61    9.07
  -5  12  -2  141.25    9.49
  -5 -12  -2  118.98   10.83
   5  12   3    9.78    6.15
  -5  12  -3   19.04    4.49
  -5  12  -3   20.20    5.60
  -5 -12  -3  -10.89    5.65
  -5  12  -4  123.92    9.51
  -5  12  -4  113.64    8.63
  -5 -12  -4  141.70   10.68
  -5  12  -5  -10.67    5.08
  -5 -12  -5    1.98    5.76
  -5  12  -6   50.46    7.42
  -5 -12  -6  101.83    8.55
  -5  12  -7   25.28    6.43
  -5 -12  -7   31.00    6.32
  -5  12  -8   23.76    6.28
  -5 -12  -8   31.98    6.75
   5  13  -1   16.31    6.62
  -5  13   1    9.29    5.41
  -5 -13   1   14.29    6.30
   5  13   0   53.33    7.51
  -5  13   0   54.20    7.41
  -5 -13   0   62.49    7.50
   6   0  -9   -0.07    0.68
  -6   0   9   -0.06    0.65
   6   0  -8 1102.86   33.68
  -6   0   8 1059.05   36.65
   6   0  -7   -0.02    1.12
  -6   0   7    0.56    1.38
   6   0  -6   87.92    3.73
  -6   0   6   82.46    4.20
   6   0  -5    0.97    1.65
  -6   0   5   -3.24    2.07
   6   0  -4   87.27    4.12
  -6   0   4  101.57    5.39
   6   0  -3    1.11    1.85
  -6   0   3    1.10    2.08
   6   0  -2  245.79    9.59
  -6   0   2  236.15    9.59
   6   0  -1   -1.75    2.38
  -6   0   1    4.01    2.63
   6   0   0  196.96    8.92
  -6   0   0  230.97    8.62
   6   0   1   -2.31    1.99
  -6   0  -1   -0.35    2.73
   6   0   2  675.69   25.85
  -6   0  -2  662.94   24.20
   6   0   3    4.69    2.98
  -6   0  -3    2.63    3.29
   6   0   4  150.34    7.16
  -6   0  -4  160.21    7.37
   6   0   5   -3.27    2.19
  -6   0  -5    0.07    3.46
   6   0   6   31.18    3.54
  -6   0  -6   29.47    4.10
   6   0   7   -4.69    3.16
  -6   0  -7   -1.03    3.51
   6   0   8   93.42    6.94
  -6   0  -8  104.55    5.92
   6   0   9   -0.15    3.62
  -6   0  -9   -3.62    2.64
   6   0  10   48.78    4.90
  -6   0 -10   66.21    5.19
   6   0  11   -2.60    4.12
  -6   0 -11   -4.08    3.90
   6   0  12  452.50   18.95
  -6   0 -12  398.22   17.55
   6   0  13    1.06    4.62
  -6   0 -13    0.04    4.09
   6   0  14    1.54    5.19
  -6   0 -14   14.96    3.18
  -6   0 -15   -5.58    4.15
   6   0  16  278.63   14.78
  -6   0 -16  274.84   12.33
   6   0  17    9.76    5.08
  -6   0 -17    2.23    3.15
   6   0  18  289.32   18.64
  -6   0 -18  374.27   16.39
   6   0  19   -1.10    5.60
  -6   0 -19   -0.04    4.48
   6   0  20  144.12    9.71
  -6   0 -20  162.00    9.32
   6   0  21   17.01    5.46
  -6   0 -21   26.61    8.84
  -6   0 -22  135.40    9.05
   6   1 -12   68.00    2.67
   6   1 -12   60.02    2.48
   6   1 -11  295.89   10.32
   6   1 -11  282.27    9.80
   6   1 -10   16.74    1.54
   6   1 -10   14.01    1.44
  -6  -1  10   10.16    1.33
   6   1  -9  470.03   16.30
   6   1  -9  433.09   15.03
  -6  -1   9  424.34   16.42
   6   1  -8  128.72    4.86
  -6   1   8  125.46    4.32
  -6   1   8  121.07    4.36
  -6  -1   8  125.76    6.26
   6  -1  -8  135.91    4.71
   6   1  -7  405.49   14.76
  -6   1   7  395.02   14.47
  -6  -1   7  399.45   15.54
   6  -1  -7  425.57   14.22
   6   1  -6   79.15    3.86
  -6   1   6   76.63    3.84
  -6  -1   6   84.26    4.51
   6  -1  -6   81.82    3.58
   6   1  -5  636.44   22.46
  -6   1   5  654.56   22.03
  -6  -1   5  657.04   23.32
   6  -1  -5  623.65   22.68
   6   1  -4  177.63    7.60
  -6   1   4  173.03    6.97
  -6  -1   4  182.82    7.66
   6  -1  -4  184.03    7.35
   6   1  -3    5.14    2.14
  -6   1   3   10.54    2.16
  -6  -1   3    5.05    2.34
   6  -1  -3    8.14    1.81
   6   1  -2  191.21    7.85
  -6   1   2  207.69    8.37
  -6  -1   2  205.22    8.78
   6  -1  -2  222.35    9.05
   6   1  -1  229.90    9.11
  -6   1   1  243.65    9.06
  -6  -1   1  227.95   11.33
   6  -1  -1  238.93    9.25
   6   1   0   99.45    5.30
  -6   1   0  108.92    5.09
  -6  -1   0  104.05    5.17
   6  -1   0  114.52    5.96
   6   1   1  271.26   10.20
  -6   1  -1  264.97   10.96
  -6  -1  -1  292.86   11.72
   6  -1   1  308.91   13.33
   6   1   2   79.00    4.40
  -6   1  -2   63.52    4.15
  -6  -1  -2   80.13    5.05
   6  -1   2   58.82    5.05
   6   1   3  641.74   23.52
  -6   1  -3  670.00   24.82
  -6  -1  -3  545.66   22.34
   6  -1   3  651.55   21.67
   6   1   4   53.33    4.73
  -6   1  -4   56.52    4.54
  -6  -1  -4   68.27    4.27
   6  -1   4   55.19    4.07
   6   1   5  145.28    8.56
  -6   1  -5  153.63    7.88
  -6  -1  -5  127.09    7.24
   6  -1   5  164.80    8.18
   6   1   6  197.65    9.49
  -6   1  -6  215.20    9.55
  -6  -1  -6  202.96    9.41
   6  -1   6  212.00    9.25
   6   1   7   -3.13    2.36
  -6   1  -7    0.67    2.19
  -6  -1  -7    0.62    3.24
   6   1   8  268.18   11.34
  -6   1  -8  261.42   11.59
  -6  -1  -8  237.58   10.35
   6  -1   8  221.78   10.69
   6   1   9    0.62    3.89
  -6   1  -9    2.04    3.28
  -6  -1  -9    2.91    3.65
   6  -1   9    1.79    4.00
   6   1  10  303.92   14.88
  -6   1 -10  278.52   12.04
  -6  -1 -10  259.76   11.69
   6  -1  10  308.82   13.66
   6   1  11   44.39    4.60
  -6   1 -11   45.77    4.89
  -6  -1 -11   55.03    4.70
   6  -1  11   50.86    4.26
   6   1  12  163.26    9.23
  -6   1 -12  220.45    9.31
  -6  -1 -12  175.93    8.57
   6  -1  12  183.90    9.66
   6   1  13    4.96    3.44
  -6   1 -13    7.45    4.10
  -6  -1 -13   11.49    2.94
   6  -1  13   15.20    4.67
   6   1  14   89.37    6.37
  -6   1 -14   94.44    6.36
  -6  -1 -14  104.83    6.66
   6  -1  14  110.89    8.58
   6   1  15   17.97    4.90
  -6   1 -15    7.54    4.57
  -6  -1 -15    3.64    4.18
   6  -1  15    6.69    4.57
   6   1  16  102.14    6.90
  -6   1 -16  102.79    6.89
  -6  -1 -16  116.02    7.11
   6  -1  16  105.30    7.62
   6   1  17  261.12   14.26
  -6   1 -17  340.81   15.78
   6   1  18   48.76    6.58
  -6   1 -18   61.26    5.29
  -6  -1 -18   89.32    6.83
   6  -1  18   63.76    7.10
   6   1  19    9.56    5.88
  -6   1 -19   12.83    4.65
  -6  -1 -19   35.40    6.02
   6  -1  19   10.39    5.43
   6   1  20   10.36    5.69
  -6   1 -20   44.31    5.45
  -6  -1 -20   21.15    5.35
   6  -1  20   16.04    5.91
   6   1  21   59.12    6.91
  -6   1 -21   90.76    8.33
  -6  -1 -21   89.53    9.06
   6  -1  21   70.46    7.15
  -6   1 -22    6.81    4.78
  -6  -1 -22    9.95    5.16
   6   2 -19   37.04    1.86
   6   2 -19   36.50    2.19
   6   2 -18   54.48    2.52
   6   2 -18   65.22    3.08
   6   2 -17   39.82    2.43
   6   2 -17   41.18    2.67
   6   2 -16    1.65    1.39
   6   2 -16    3.52    1.61
   6   2 -15    7.19    1.60
   6   2 -15    4.78    1.67
   6   2 -14    2.55    1.52
   6   2 -14    5.48    1.67
   6   2 -13    2.02    1.69
   6   2 -13    6.50    1.81
   6   2 -12  167.45    6.92
   6   2 -12  165.30    6.57
   6   2 -11   44.38    2.71
   6   2 -11   39.38    2.76
  -6  -2  11   42.06    2.90
   6   2 -10  124.02    5.32
   6   2 -10  121.61    5.38
  -6  -2  10  116.18    4.99
   6   2  -9   11.51    2.28
   6   2  -9   10.69    1.98
  -6  -2   9   11.22    2.09
  -6   2   8  753.50   24.72
  -6   2   8  738.76   24.61
  -6  -2   8  736.39   25.51
   6   2  -7  201.13    8.67
  -6   2   7  193.58    7.60
  -6   2   7  200.47    7.62
  -6  -2   7  189.54    8.06
   6  -2  -7  210.26    7.70
   6   2  -6  174.33    8.49
  -6   2   6  171.43    6.75
  -6  -2   6  196.63    7.85
   6  -2  -6  182.95    7.68
   6   2  -5    8.78    2.48
  -6   2   5    9.32    1.74
  -6  -2   5   10.51    2.73
   6  -2  -5    9.50    1.82
   6   2  -4   49.58    3.33
  -6   2   4   38.83    2.97
  -6  -2   4   43.68    3.38
   6  -2  -4   49.09    3.08
   6   2  -3  119.64    5.69
  -6   2   3  117.16    5.37
  -6  -2   3  129.30    6.25
   6  -2  -3  133.50    5.64
   6   2  -2   -0.95    2.73
  -6   2   2    0.35    1.99
  -6  -2   2   -6.59    2.67
   6  -2  -2    3.89    2.02
   6   2  -1  318.74   12.01
  -6   2   1  314.12   12.22
  -6  -2   1  328.53   12.47
   6  -2  -1  315.68   13.50
   6   2   0    6.25    2.91
  -6   2   0    3.40    2.55
  -6  -2   0   10.37    3.02
   6  -2   0   10.87    2.91
   6   2   1  173.39    7.57
  -6   2  -1  177.90    7.00
  -6  -2  -1  166.22    8.23
   6  -2   1  173.40    8.23
   6   2   2  596.73   21.69
  -6   2  -2  567.72   21.05
  -6  -2  -2  503.31   21.12
   6  -2   2  559.04   20.25
   6   2   3  103.24    5.75
  -6   2  -3  120.78    6.66
  -6  -2  -3  145.64    8.11
   6  -2   3  118.39    7.00
   6   2   4  127.66    7.29
  -6   2  -4  145.72    6.90
  -6  -2  -4  124.67    6.70
   6  -2   4  129.92    7.36
   6   2   5  111.23    5.56
  -6   2  -5   93.19    5.07
  -6  -2  -5  116.02    6.10
   6  -2   5   92.51    5.92
   6   2   6  138.24    8.33
  -6   2  -6  138.82    7.32
  -6  -2  -6  113.94    7.12
   6  -2   6  134.49    6.93
   6   2   7   71.47    5.37
  -6   2  -7   83.02    4.76
  -6  -2  -7   83.90    5.65
   6  -2   7   76.46    4.89
   6   2   8   81.77    5.33
  -6   2  -8   71.13    5.72
  -6  -2  -8   69.03    5.36
   6  -2   8   53.58    5.75
   6   2   9  326.03   16.53
  -6   2  -9  327.07   14.10
  -6  -2  -9  322.40   13.97
   6  -2   9  327.70   13.79
   6   2  10  155.55    7.88
  -6   2 -10  159.40    8.19
  -6  -2 -10  142.96    7.95
   6  -2  10  133.85    7.87
   6   2  11  688.25   24.53
  -6   2 -11  617.11   25.09
  -6  -2 -11  571.87   22.53
   6  -2  11  637.22   23.81
   6   2  12   20.39    4.83
  -6   2 -12   19.21    4.34
  -6  -2 -12   14.17    4.43
   6  -2  12   21.91    5.33
   6   2  13  366.27   14.58
  -6   2 -13  348.69   17.14
  -6  -2 -13  400.59   16.80
   6  -2  13  385.04   15.72
   6   2  14  198.64   11.55
  -6   2 -14  209.91    9.44
  -6  -2 -14  192.73    9.56
   6  -2  14  208.72   12.20
   6   2  15  146.04    8.72
  -6   2 -15  138.35    7.91
  -6  -2 -15  141.15    7.94
   6  -2  15  128.44    8.66
   6   2  16   -0.53    3.06
  -6   2 -16   -1.08    4.25
  -6  -2 -16    2.17    4.52
   6  -2  16    0.60    3.71
   6   2  17   -3.20    5.13
  -6   2 -17   10.54    4.47
  -6  -2 -17    7.15    3.31
   6  -2  17    1.32    5.22
   6   2  18    2.52    4.60
  -6   2 -18    2.15    4.55
  -6  -2 -18   -1.56    4.27
   6  -2  18    0.34    5.32
   6   2  19   -6.65    5.29
  -6   2 -19    7.05    5.55
  -6  -2 -19    5.74    4.90
   6  -2  19    0.87    5.53
   6   2  20   16.99    6.79
  -6   2 -20   19.82    4.95
  -6  -2 -20   23.77    5.92
   6  -2  20   16.33    5.87
   6   2  21   74.80   16.17
  -6   2 -21   12.84    4.85
  -6  -2 -21   10.00    4.55
   6  -2  21   23.09    6.28
  -6   2 -22   -5.38    4.78
  -6  -2 -22   10.00    5.02
   6   3 -21   16.66    2.63
   6   3 -20  138.30    6.87
   6   3 -19    0.29    2.06
   6   3 -19   -2.51    2.46
   6   3 -18  425.75   14.39
   6   3 -18  415.72   16.90
   6   3 -17   35.88    2.78
   6   3 -17   36.27    3.52
   6   3 -16  345.83   14.05
   6   3 -16  347.43   14.22
   6   3 -15    5.55    2.10
   6   3 -15   -0.24    2.26
   6   3 -14  145.93    6.75
   6   3 -14  149.97    7.26
   6   3 -13    4.74    1.67
   6   3 -13   -2.20    2.43
   6   3 -12   12.71    2.39
   6   3 -12    5.06    2.32
  -6  -3  12   16.63    2.87
   6   3 -11    5.91    2.26
   6   3 -11    8.31    2.52
  -6  -3  11    4.51    2.63
   6   3 -10    8.73    2.34
   6   3 -10    6.86    2.38
  -6  -3  10    6.37    2.54
   6   3  -9   24.07    2.30
   6   3  -9   13.67    2.61
  -6   3   9   18.52    1.49
  -6   3   9   21.16    1.87
  -6  -3   9   16.14    2.89
   6   3  -8   10.62    2.44
  -6   3   8    6.71    1.32
  -6   3   8   13.78    1.56
  -6  -3   8   13.83    2.57
   6   3  -7  103.30    5.34
  -6   3   7  111.32    4.65
  -6  -3   7  100.62    4.96
   6  -3  -7   92.67    4.62
   6   3  -6  176.63    7.39
  -6   3   6  163.31    6.68
  -6  -3   6  157.05    6.78
   6  -3  -6  165.85    6.79
   6   3  -5  745.02   24.96
  -6   3   5  693.93   24.85
  -6   3   5  741.20   26.31
  -6  -3   5  713.67   25.29
   6  -3  -5  736.46   26.88
   6   3  -4   11.32    2.76
  -6   3   4   17.82    2.52
  -6   3   4   15.97    2.42
  -6  -3   4    5.01    3.23
   6  -3  -4   15.06    2.36
   6   3  -3   21.92    3.23
  -6   3   3   15.91    2.24
  -6   3   3   13.59    2.28
  -6  -3   3   24.80    3.16
   6  -3  -3   17.02    2.64
   6   3  -2    5.06    2.58
  -6   3   2    8.54    2.27
  -6  -3   2    0.41    3.07
   6  -3  -2    1.27    2.11
   6   3  -1  308.95   12.42
  -6   3   1  320.97   12.21
  -6  -3   1  327.11   13.28
   6  -3  -1  317.90   12.31
   6   3   0   20.32    2.65
  -6   3   0   13.13    2.75
  -6  -3   0   25.28    3.74
   6  -3   0   18.52    2.77
   6   3   1   28.05    3.38
  -6   3  -1   24.50    3.23
  -6  -3  -1   35.08    3.64
   6  -3   1   19.45    3.05
   6   3   2   46.62    4.17
  -6   3  -2   60.49    3.94
  -6  -3  -2   49.20    4.42
   6  -3   2   56.88    4.14
   6   3   3  115.87    5.57
  -6   3  -3  138.66    7.04
  -6  -3  -3  121.53    6.71
   6  -3   3  114.26    7.64
   6   3   4   68.06    5.13
  -6   3  -4   71.92    4.78
  -6  -3  -4   74.55    5.25
   6  -3   4   66.99    4.63
   6   3   5   45.74    4.37
  -6   3  -5   49.98    3.36
  -6  -3  -5   63.24    4.50
   6  -3   5   57.12    5.01
   6   3   6   29.63    4.17
  -6   3  -6   23.14    3.66
  -6  -3  -6   14.64    3.57
   6  -3   6   21.85    4.45
   6   3   7    8.05    3.49
  -6   3  -7    4.67    3.16
  -6  -3  -7   -1.04    3.31
   6  -3   7   -6.98    3.71
   6   3   8   53.18    5.15
  -6   3  -8   55.02    3.75
  -6  -3  -8   58.41    5.50
   6  -3   8   64.69    5.88
   6   3   9   34.67    4.64
  -6   3  -9   26.26    3.03
  -6  -3  -9   18.17    4.28
   6  -3   9   13.43    4.26
   6   3  10  351.67   14.47
  -6   3 -10  394.79   17.01
  -6  -3 -10  371.13   18.94
   6  -3  10  356.74   14.74
   6   3  11   -3.49    4.73
  -6   3 -11    3.89    3.88
  -6  -3 -11   -2.03    4.12
   6  -3  11    1.67    4.13
   6   3  12  366.04   15.76
  -6   3 -12  403.50   16.59
  -6  -3 -12  350.52   21.11
   6  -3  12  412.14   16.86
   6   3  13   12.20    4.71
  -6   3 -13   10.64    4.73
  -6  -3 -13    8.81    4.65
   6  -3  13   22.94    4.95
   6   3  14   63.24    5.98
  -6   3 -14   77.54    6.22
  -6  -3 -14   74.14    7.55
   6  -3  14   66.16    6.82
   6   3  15  278.80   13.68
  -6   3 -15  284.11   13.86
  -6  -3 -15  303.97   17.80
   6  -3  15  319.39   13.53
   6   3  16    9.79    5.14
  -6   3 -16    2.83    4.92
  -6  -3 -16    8.94    4.63
   6  -3  16    9.56    5.37
  -6   3 -17   10.96    4.49
  -6  -3 -17    0.98    4.57
   6  -3  17   13.68    5.25
   6   3  18   24.44    5.78
  -6   3 -18   27.83    5.23
  -6  -3 -18   21.46    5.32
   6  -3  18   27.66    5.94
   6   3  19   65.16    6.00
  -6   3 -19   60.19    6.59
  -6  -3 -19   56.68    6.08
   6  -3  19   65.98    7.63
   6   3  20    2.53    5.38
  -6   3 -20    4.98    4.70
  -6  -3 -20    7.74    7.00
   6  -3  20    2.78    5.91
  -6   3 -21    5.11    5.11
  -6  -3 -21    3.37    4.60
   6  -3  21  -11.70    5.69
   6   4 -21   64.64    4.85
   6   4 -20   43.77    4.74
   6   4 -19  289.95   13.21
   6   4 -18   75.52    5.02
   6   4 -18   85.77    5.94
   6   4 -17  346.82   13.70
   6   4 -17  368.56   16.28
   6   4 -16   46.37    3.88
   6   4 -16   43.23    4.28
   6   4 -15  366.36   15.20
   6   4 -15  377.40   17.24
   6   4 -14   92.02    5.49
   6   4 -14   93.33    5.77
   6   4 -13   13.30    2.94
   6   4 -13    8.26    2.74
  -6  -4  13    5.19    2.66
   6   4 -12   46.06    4.27
   6   4 -12   36.41    3.77
  -6  -4  12   41.42    3.39
   6   4 -11    7.15    3.14
   6   4 -11    4.53    3.22
  -6   4  11    6.50    1.32
  -6   4  11    9.09    3.35
  -6  -4  11    5.76    2.81
   6   4 -10   42.07    3.77
   6   4 -10   50.46    3.97
  -6   4  10   40.50    2.52
  -6   4  10   41.88    2.87
  -6  -4  10   45.85    3.59
   6   4  -9   41.12    3.84
   6   4  -9   40.24    3.47
  -6   4   9   38.48    2.87
  -6  -4   9   32.06    3.39
   6   4  -8   40.94    4.12
   6   4  -8   55.91    4.15
  -6   4   8   56.17    3.44
  -6  -4   8   56.66    4.27
   6   4  -7   89.54    4.58
  -6   4   7   87.10    4.84
  -6   4   7  109.87    5.34
  -6  -4   7   86.17    4.93
   6   4  -6  679.16   22.45
  -6   4   6  622.47   26.97
  -6   4   6  616.87   22.96
  -6  -4   6  573.15   20.39
   6  -4  -6  637.47   22.38
   6   4  -5  191.53    8.06
  -6   4   5  169.50    9.00
  -6   4   5  180.80    7.97
  -6  -4   5  205.73    9.32
   6  -4  -5  182.72    8.45
   6   4  -4  659.04   23.59
  -6   4   4  647.82   27.44
  -6   4   4  657.45   22.77
  -6  -4   4  678.10   23.73
   6  -4  -4  662.54   25.07
   6   4  -3   19.47    3.29
  -6   4   3   20.25    2.72
  -6   4   3   20.17    2.70
  -6  -4   3   13.46    3.28
   6  -4  -3   22.13    2.58
   6   4  -2  207.60    8.94
  -6   4   2  209.51    8.35
  -6   4   2  226.37    9.52
  -6  -4   2  221.95   10.17
   6  -4  -2  218.78   10.14
   6   4  -1    7.15    3.02
  -6   4   1    3.03    2.73
  -6   4   1    5.52    2.42
  -6  -4   1    6.04    3.32
   6  -4  -1    2.47    2.44
   6   4   0  386.78   14.68
  -6   4   0  385.73   14.51
  -6   4   0  352.57   15.71
  -6  -4   0  436.82   15.79
   6  -4   0  353.73   15.50
   6   4   1  220.49   10.42
  -6   4  -1  228.29    9.82
  -6   4  -1  222.05   10.29
  -6  -4  -1  213.23    9.04
   6  -4   1  210.33   10.92
   6   4   2   75.42    4.32
  -6   4  -2   71.86    5.04
  -6  -4  -2   95.04    5.46
   6  -4   2   85.24    5.86
   6   4   3  708.03   25.90
  -6   4  -3  758.29   26.51
  -6  -4  -3  683.03   25.24
   6  -4   3  690.13   30.11
   6   4   4    4.92    3.48
  -6   4  -4   12.79    2.47
  -6  -4  -4    8.11    3.47
   6  -4   4    5.13    3.48
   6   4   5  181.22    8.99
  -6   4  -5  219.11    8.92
  -6  -4  -5  173.23    8.59
   6  -4   5  181.49    9.28
   6   4   6   34.38    4.39
  -6   4  -6   53.13    4.62
  -6  -4  -6   36.70    4.15
   6  -4   6   35.17    4.54
   6   4   7  180.42    9.49
  -6   4  -7  208.51   10.28
  -6  -4  -7  205.39   10.29
   6  -4   7  199.87   10.14
   6   4   8  126.33    6.41
  -6   4  -8  133.76    7.33
  -6  -4  -8  120.82    7.65
   6  -4   8  145.79    9.03
   6   4   9  118.49    7.65
  -6   4  -9  123.09    6.41
  -6  -4  -9   90.57    6.21
   6  -4   9  111.48    8.00
   6   4  10   -3.87    4.55
  -6   4 -10   -6.00    3.80
  -6  -4 -10    1.84    4.02
   6  -4  10    5.09    4.05
   6   4  11   54.25    5.60
  -6   4 -11   52.80    4.98
  -6  -4 -11   47.71    5.19
   6  -4  11   59.63    6.32
   6   4  12   53.58    6.25
  -6   4 -12   60.55    5.48
  -6  -4 -12   37.16    5.04
   6  -4  12   66.87    6.07
   6   4  13   10.22    5.22
  -6   4 -13   18.69    4.69
  -6  -4 -13   26.77    4.62
   6  -4  13   10.89    5.41
   6   4  14  124.56    8.13
  -6   4 -14  132.32    8.72
  -6  -4 -14  145.60    8.42
   6  -4  14  140.60    9.85
   6   4  15    4.19    3.39
  -6   4 -15   10.48    4.69
  -6  -4 -15    6.05    4.65
   6  -4  15    0.02    3.95
   6   4  16  -10.75    4.65
  -6   4 -16   -0.42    4.52
  -6  -4 -16    0.64    4.79
   6  -4  16    7.37    5.64
   6   4  17   65.47    7.11
  -6   4 -17   56.25    6.86
  -6  -4 -17   62.97    6.72
   6  -4  17   45.74    5.33
   6   4  18    3.89    5.21
  -6   4 -18  -12.35    4.86
  -6  -4 -18    1.80    4.73
   6   4  19   64.36    7.21
  -6   4 -19   79.29    8.02
  -6  -4 -19   93.11    7.20
   6  -4  19   85.81    7.70
   6   4  20   67.60   15.89
  -6   4 -20    8.78    5.37
  -6  -4 -20    2.96    4.48
   6  -4  20   -7.79    5.78
  -6   4 -21    7.33    5.41
  -6  -4 -21    2.79    4.98
   6  -4  21   27.93    6.60
   6   5 -21    9.35    4.30
   6   5 -20   25.07    4.16
   6   5 -19    2.54    3.71
   6   5 -18   36.69    3.61
   6   5 -18   35.64    5.00
   6   5 -17  139.80    7.93
   6   5 -17  137.46    8.52
   6   5 -16   19.25    3.21
   6   5 -16   19.45    4.07
   6   5 -15   46.92    4.08
   6   5 -15   46.43    5.29
   6   5 -14    5.61    3.51
   6   5 -14    3.68    3.33
  -6  -5  14   -7.41    2.99
   6   5 -13  111.71    6.07
   6   5 -13   99.37    6.73
  -6   5  13  110.69    5.03
  -6   5  13  112.20    5.01
  -6  -5  13   93.24    5.85
   6   5 -12   51.19    4.75
   6   5 -12   61.24    4.37
  -6   5  12   66.78    3.73
  -6   5  12   40.74    3.26
  -6  -5  12   59.96    4.78
   6   5 -11   64.10    5.00
   6   5 -11   67.45    5.08
  -6   5  11   64.26    4.32
  -6  -5  11   66.18    5.30
   6   5 -10   12.52    3.48
   6   5 -10    4.85    3.32
  -6   5  10   11.52    2.59
  -6  -5  10    9.68    3.26
   6   5  -9   79.72    5.93
   6   5  -9   94.53    5.47
  -6   5   9   83.91    4.42
  -6  -5   9   65.20    4.95
   6   5  -8   24.63    4.67
   6   5  -8   42.15    3.59
  -6   5   8   36.78    3.44
  -6   5   8   32.21    3.14
  -6  -5   8   28.35    3.60
   6   5  -7   37.97    3.52
  -6   5   7   49.08    3.62
  -6   5   7   32.17    3.20
  -6  -5   7   37.64    3.80
   6   5  -6   25.23    3.40
  -6   5   6   14.61    2.85
  -6   5   6   16.54    2.70
  -6  -5   6   16.16    3.25
   6  -5  -6   21.11    2.79
   6   5  -5 1046.41   35.83
  -6   5   5 1046.61   36.12
  -6   5   5  987.75   36.97
  -6  -5   5  874.70   31.42
   6  -5  -5 1001.97   37.51
   6   5  -4    1.38    3.15
  -6   5   4    3.40    2.54
  -6   5   4    6.31    2.79
  -6  -5   4   -2.84    3.45
   6  -5  -4   -1.23    2.52
   6   5  -3   31.55    3.36
  -6   5   3   15.65    2.86
  -6   5   3   18.29    2.88
  -6  -5   3   17.65    3.90
   6  -5  -3   14.55    2.97
   6   5  -2   31.46    3.89
  -6   5   2   21.97    2.98
  -6   5   2   22.40    3.22
  -6  -5   2   26.69    4.05
   6  -5  -2   25.69    3.45
   6   5  -1  534.37   18.83
  -6   5   1  510.42   21.45
  -6   5   1  542.44   20.31
  -6  -5   1  531.86   21.16
   6  -5  -1  538.86   21.85
   6   5   0    8.76    3.33
  -6   5   0    7.92    2.87
  -6   5   0    7.25    2.98
  -6  -5   0   18.83    3.70
   6  -5   0   19.26    3.25
   6   5   1  132.61    8.24
  -6   5  -1  124.03    7.22
  -6   5  -1  110.68    6.70
  -6  -5  -1  130.38    7.61
   6  -5   1  147.10    8.50
   6   5   2  164.90    9.62
  -6   5  -2  177.33    9.55
  -6   5  -2  182.54    9.02
  -6  -5  -2  210.76    8.73
   6  -5   2  190.64    9.69
   6   5   3  186.73    9.40
  -6   5  -3  145.60    8.91
  -6   5  -3  152.41    7.51
  -6  -5  -3  179.29    8.36
   6  -5   3  158.95    8.45
   6   5   4  125.36    6.51
  -6   5  -4  104.27    7.09
  -6   5  -4  106.99    6.82
  -6  -5  -4  102.07    6.21
   6   5   5  263.55   10.38
  -6   5  -5  240.89   11.21
  -6   5  -5  266.14   12.55
  -6  -5  -5  257.81   11.51
   6  -5   5  266.34   11.03
   6   5   6  253.83   12.61
  -6   5  -6  218.96    9.87
  -6   5  -6  237.12   11.10
  -6  -5  -6  216.81   10.61
   6  -5   6  187.93   10.43
   6   5   7  263.97   11.56
  -6   5  -7  298.09   10.77
  -6   5  -7  235.65   13.51
  -6  -5  -7  286.83   13.18
   6  -5   7  279.18   13.01
   6   5   8   44.53    5.32
  -6   5  -8   46.49    4.87
  -6   5  -8   64.23    4.98
  -6  -5  -8   58.76    5.11
   6  -5   8   63.34    4.05
   6   5   9   50.45    5.54
  -6   5  -9   27.28    5.16
  -6   5  -9   36.07    4.20
  -6  -5  -9   42.62    5.09
   6  -5   9   45.00    5.46
   6   5  10    7.74    3.52
  -6   5 -10    2.80    4.19
  -6   5 -10    7.87    2.91
  -6  -5 -10    0.86    4.23
   6  -5  10   11.56    5.09
   6   5  11   78.52    6.97
  -6   5 -11   91.92    6.48
  -6   5 -11   92.81    6.15
  -6  -5 -11   91.56    6.68
   6  -5  11   95.08    7.08
   6   5  12   17.73    4.67
  -6   5 -12   22.13    4.73
  -6   5 -12    6.29    3.34
  -6  -5 -12   16.55    5.11
   6  -5  12    6.16    5.09
   6   5  13   28.08    4.68
  -6   5 -13   40.14    5.16
  -6   5 -13   27.15    4.25
  -6  -5 -13   35.43    5.59
   6  -5  13   26.13    4.56
   6   5  14   11.68    5.16
  -6   5 -14    4.79    4.41
  -6   5 -14    4.88    4.53
  -6  -5 -14    5.08    4.94
   6  -5  14    9.10    5.35
   6   5  15    2.48    3.62
  -6   5 -15    3.47    4.49
  -6   5 -15   -0.02    4.98
  -6  -5 -15    4.75    5.21
   6  -5  15    4.88    5.23
   6   5  16   66.31    6.82
  -6   5 -16   67.24    6.93
  -6   5 -16   66.42    5.91
  -6  -5 -16   63.07    6.74
   6  -5  16   62.99    6.56
   6   5  17  100.35    8.39
  -6   5 -17  118.85    7.88
  -6  -5 -17  126.03    8.74
   6  -5  17   93.71    8.95
   6   5  18  125.75    9.43
  -6   5 -18  166.90   10.80
  -6  -5 -18  192.45   10.82
   6  -5  18  162.84   10.07
   6   5  19    4.86    5.48
  -6   5 -19   -3.09    3.68
  -6  -5 -19    9.26    9.06
   6  -5  19   -6.51    6.40
  -6   5 -20  136.52   10.96
   6   6 -20   12.61    7.15
   6   6 -19   -3.98    4.47
   6   6 -18   68.53    5.89
   6   6 -17    8.09    3.03
   6   6 -17    7.74    4.39
   6   6 -16    1.47    2.96
   6   6 -16   -0.28    3.61
   6   6 -15   29.88    3.85
   6   6 -15   24.74    4.19
  -6   6  15   30.37    2.69
  -6   6  15   25.81    2.48
   6   6 -14    1.94    3.32
   6   6 -14   13.42    4.59
  -6   6  14    7.37    2.18
  -6   6  14    3.91    2.49
  -6  -6  14    6.37    3.93
   6   6 -13  437.51   17.78
   6   6 -13  381.50   17.91
  -6   6  13  453.21   18.21
  -6   6  13  412.74   17.86
  -6  -6  13  407.94   16.38
   6   6 -12   -1.42    4.19
  -6   6  12    0.99    2.40
  -6  -6  12    3.96    3.97
   6   6 -11  371.83   14.97
   6   6 -11  337.70   15.07
  -6   6  11  402.09   15.09
  -6  -6  11  312.95   12.80
   6   6 -10  220.26   10.11
   6   6 -10  200.40   10.22
  -6   6  10  247.81   10.70
  -6   6  10  213.30   10.62
  -6  -6  10  198.94    8.89
   6   6  -9  230.88   11.26
   6   6  -9  222.73   10.26
  -6   6   9  243.43   11.03
  -6   6   9  231.33   10.74
  -6  -6   9  245.76   11.67
   6   6  -8   10.09    3.99
   6   6  -8   14.52    4.05
  -6   6   8   23.71    3.39
  -6   6   8   20.51    3.45
  -6  -6   8   14.24    4.06
   6   6  -7   67.57    6.38
   6   6  -7   76.23    5.44
  -6   6   7   72.02    4.73
  -6   6   7   69.04    4.66
  -6  -6   7   60.68    5.16
   6   6  -6  108.66    6.17
  -6   6   6  108.56    6.20
  -6   6   6  100.39    5.71
  -6  -6   6   94.39    6.12
   6   6  -5   16.15    3.39
  -6   6   5   22.57    3.22
  -6   6   5   12.06    3.07
  -6  -6   5   20.11    3.90
   6  -6  -5   15.33    3.17
   6   6  -4   13.43    3.60
  -6   6   4    8.83    2.97
  -6   6   4   12.07    2.99
  -6  -6   4   21.27    4.02
   6  -6  -4    0.90    2.92
   6   6  -3   13.91    3.91
  -6   6   3   11.85    3.12
  -6   6   3   15.64    3.12
  -6  -6   3   16.45    3.82
   6  -6  -3   15.95    4.06
   6   6  -2   78.14    5.22
  -6   6   2   58.90    4.26
  -6   6   2   51.98    4.46
  -6  -6   2   68.72    5.49
   6  -6  -2   78.39    5.14
   6   6  -1   74.38    5.39
  -6   6   1   66.35    5.07
  -6   6   1   56.72    4.52
  -6  -6   1   73.45    5.52
[truncated: 272,611 more chars]
