# Supplementary material for: Crystal structure of bis­{μ-2-[(di­methyl­amino)­meth­yl]ferrocene­seleno­lato}bis[chlorido­palladium(II)]
Source: Acta Crystallogr Sect E Struct Rep Online. 2014 Sep 3;70(Pt 10):m343–4. doi: 10.1107/S1600536814019503 (PMC4257227; doi:10.1107/S1600536814019503)
Supplement: Supplementary file 2 [file e-70-0m343-Isup2.hkl]

#
# h,k,l, Fc-squared, Fo-squared, sigma(Fo-squared), status flag
#
data_I
_shelx_title ' et8b in P2(1)/n'
_shelx_refln_list_code          4
_shelx_F_calc_maximum      412.21
_exptl_crystal_F_000      1792.00
_reflns_d_resolution_high  0.8409

loop_
 _space_group_symop_operation_xyz
 'x, y, z'
 '-x+1/2, y+1/2, -z+1/2'
 '-x, -y, -z'
 'x-1/2, -y-1/2, z-1/2'

_cell_length_a    13.0297
_cell_length_b    10.9855
_cell_length_c    19.9246
_cell_angle_alpha  90.000
_cell_angle_beta   93.248
_cell_angle_gamma  90.000

_shelx_F_squared_multiplier     1.000

loop_
 _refln_index_h
 _refln_index_k
 _refln_index_l
 _refln_F_squared_calc
 _refln_F_squared_meas
 _refln_F_squared_sigma
 _refln_observed_status
   4   0   0       2176.66       2004.84       215.42 o
   6   0   0      17109.84      15656.65      1233.21 o
   8   0   0       4714.63       4524.91       221.21 o
  10   0   0       5785.36       5903.85       672.65 o
  12   0   0        750.00        677.30       280.59 o
  14   0   0       1363.81       1504.94       210.21 o
   2   1   0      21032.45      23728.73       876.98 o
   3   1   0     100768.98     107117.93      2148.70 o
   4   1   0       1800.16       1706.04       107.02 o
   5   1   0        566.43        420.47        75.61 o
   6   1   0       7988.57       7697.10       207.81 o
   7   1   0       1570.92       1441.73       110.19 o
   8   1   0      35470.78      34608.27       657.49 o
   9   1   0      15512.14      15510.28       358.76 o
  10   1   0      11923.83      11607.19       446.87 o
  11   1   0       2264.36       2539.90       145.89 o
  12   1   0        221.83        130.40       138.11 o
  13   1   0       4060.85       4338.92       376.21 o
  14   1   0        155.68        111.23       265.81 o
  15   1   0       1252.11       1170.89       281.52 o
   0   2   0      78797.19      80682.60      3394.95 o
   1   2   0        543.45       1049.11        62.11 o
   2   2   0      38560.30      44084.63       843.97 o
   3   2   0       5733.56       5403.46       225.22 o
   4   2   0      42623.34      41342.18       925.80 o
   5   2   0      27994.61      28749.22      1350.66 o
   6   2   0        602.53        562.61       120.37 o
   7   2   0      13818.04      13460.32       296.14 o
   8   2   0          9.90       -122.21       122.21 o
   9   2   0       6489.17       6114.11       270.50 o
  10   2   0      12814.33      12913.15       341.05 o
  11   2   0      16415.71      16264.26       647.77 o
  12   2   0        219.27        412.59       161.42 o
  13   2   0       2124.73       2355.10       194.87 o
  14   2   0       1744.72       1717.47       188.04 o
  15   2   0       1738.87       1001.18       519.91 o
   1   3   0        566.52        505.37       105.43 o
   2   3   0       6738.14       6983.78       173.39 o
   3   3   0        306.02        225.23       131.30 o
   4   3   0       3681.04       3436.92       164.66 o
   5   3   0       3991.46       4247.38       167.69 o
   6   3   0       1383.08       1398.59       144.92 o
   7   3   0        254.08        285.07       197.71 o
   8   3   0      27110.55      28114.91       656.33 o
   9   3   0      17084.88      17279.84       389.06 o
  10   3   0        317.43         90.08       133.24 o
  11   3   0       2351.28       2469.55       173.85 o
  12   3   0      11629.04      12669.34       582.20 o
  13   3   0      36068.01      35476.67       963.81 o
  14   3   0       7539.36       7665.57       318.49 o
  15   3   0        450.21        301.41       285.44 o
   0   4   0      14976.61      15039.91       505.24 o
   1   4   0        353.59        555.68        81.92 o
   2   4   0          1.24        -99.22        99.22 o
   3   4   0      18634.25      19472.49       509.16 o
   4   4   0        437.62        438.78       105.90 o
   5   4   0       9053.54       9168.89       201.51 o
   6   4   0      28554.21      28018.49       855.58 o
   7   4   0        466.73        424.72       109.57 o
   8   4   0        109.39         39.77       119.58 o
   9   4   0       2959.23       3204.51       224.46 o
  10   4   0      19219.96      19391.59       451.29 o
  11   4   0       4948.31       4966.16       212.00 o
  12   4   0       5050.18       5215.91       327.34 o
  13   4   0          5.73        341.40       171.20 o
  14   4   0        736.14        567.68       576.28 o
   1   5   0        712.05        481.95       139.29 o
   2   5   0      31614.24      30562.84       697.17 o
   3   5   0        173.22        371.96        76.39 o
   4   5   0        646.95        735.46       121.54 o
   5   5   0       2702.61       2591.42       166.69 o
   6   5   0        893.78        988.24       200.71 o
   7   5   0       9202.29       9306.52       336.46 o
   8   5   0       1554.79       1756.63       197.56 o
   9   5   0      21390.46      20427.77       423.62 o
  10   5   0        598.91        642.61       231.56 o
  11   5   0       1214.02       1690.23       178.53 o
  12   5   0       1954.45       1910.99       159.73 o
  13   5   0       2934.68       2659.75       236.30 o
  14   5   0         34.99         -2.53       342.57 o
   0   6   0      21654.08      19580.37       608.47 o
   1   6   0      94425.01      90912.55      1984.21 o
   2   6   0       1024.58        725.17       121.38 o
   3   6   0       3877.38       3767.43       124.01 o
   4   6   0        898.32        788.60       109.94 o
   5   6   0       4700.43       4890.40       236.73 o
   6   6   0      14258.29      13837.27       292.70 o
   7   6   0          8.39        116.61       188.03 o
   8   6   0          1.94         54.98       126.47 o
   9   6   0       1426.38       1497.40       144.00 o
  10   6   0         77.04        167.84       193.91 o
  11   6   0       2556.98       2545.37       174.61 o
  12   6   0         23.32        220.62       244.24 o
  13   6   0       1252.47        567.08       231.64 o
   1   7   0        531.52        640.97        96.92 o
   2   7   0      51367.65      50288.13       808.43 o
   3   7   0       1897.35       1896.89       123.23 o
   4   7   0      22429.27      21332.62       547.50 o
   5   7   0        447.25        523.97       115.64 o
   6   7   0       4276.36       4517.08       260.92 o
   7   7   0      13488.05      14178.98       344.35 o
   8   7   0      15004.53      15084.71       345.34 o
   9   7   0       3984.23       4626.24       384.94 o
  10   7   0       5896.69       6037.52       212.40 o
  11   7   0          2.00         13.79       169.68 o
  12   7   0       3470.05       3204.48       491.63 o
  13   7   0        314.81        519.70       279.05 o
   0   8   0        263.53       -151.53       151.53 o
   1   8   0       3342.11       3399.59       143.76 o
   2   8   0      16819.06      15639.48       414.03 o
   3   8   0        131.39         93.43       111.54 o
   4   8   0      33656.41      33449.76       658.56 o
   5   8   0        260.25        162.83       123.95 o
   6   8   0      16437.06      16700.62       354.28 o
   7   8   0       2119.53       2241.26       164.94 o
   8   8   0       1878.58       2212.33       174.10 o
   9   8   0         63.57        -92.88       284.87 o
  10   8   0       4296.86       3801.91       192.03 o
  11   8   0        768.60        635.80       247.01 o
  12   8   0       3073.85       2794.13       269.95 o
   1   9   0        660.21       1077.92       253.80 o
   2   9   0       3518.11       3653.85       256.43 o
   3   9   0        769.09        927.91       156.99 o
   4   9   0       4336.25       4960.68       236.21 o
   5   9   0         19.32       -158.61       158.61 o
   6   9   0         10.56        249.79       216.07 o
   7   9   0      16940.84      17187.26       473.97 o
   8   9   0        252.69        319.98       228.78 o
   9   9   0       8178.90       7761.35       261.59 o
  10   9   0       3748.97       3221.01       577.64 o
  11   9   0        773.32        755.53       456.53 o
   0  10   0         58.62        249.30       281.53 o
   1  10   0       1971.93       2424.44       270.68 o
   2  10   0         12.56         87.16       208.05 o
   3  10   0       2359.50       2261.42       180.78 o
   4  10   0       1121.17       1616.15       271.94 o
   5  10   0       3927.00       4030.70       255.76 o
   6  10   0        158.75        149.89       213.69 o
   7  10   0         80.22          8.44       164.53 o
   8  10   0        223.37        281.69       403.79 o
   9  10   0       1760.38       2471.43       242.71 o
   1  11   0       2894.70       3320.67       189.37 o
   2  11   0       4653.76       4662.82       285.41 o
   3  11   0        668.68        876.99       142.53 o
   4  11   0         73.84        491.79       139.54 o
   5  11   0        613.90        533.60       168.74 o
   6  11   0       7858.79       7067.20       356.66 o
   7  11   0         72.10        225.94       287.38 o
   8  11   0       6748.38       5823.63       327.97 o
   0  12   0       5794.41       6690.08       357.91 o
   1  12   0        286.46        560.59       258.20 o
   2  12   0       3537.83       3382.74       185.71 o
   3  12   0       8497.30       8640.16       292.80 o
   4  12   0        486.51        578.50       332.80 o
   5  12   0       2873.67       2369.87       225.75 o
   6  12   0       3266.49       2838.16       237.51 o
   1  13   0       4469.14       4133.21       308.25 o
 -15   0   1      15133.19      13373.26       814.68 o
 -13   0   1       2300.89       1884.78       274.58 o
 -11   0   1       7436.31       7802.21       331.60 o
  -9   0   1      55845.11      53552.63      1361.03 o
  -7   0   1      40871.44      44046.51      1125.29 o
  -5   0   1      33395.36      34062.09       863.16 o
  -3   0   1     169810.17     192847.88      4939.55 o
   3   0   1     169918.08     181260.22     11909.62 o
   5   0   1      41856.29      42848.90      2478.81 o
   7   0   1       3351.16       3316.60       294.25 o
   9   0   1       5257.99       5886.02       288.22 o
  11   0   1      23818.91      23229.36      1478.62 o
  13   0   1        385.50        537.37       191.82 o
  15   0   1        133.39        -42.44       387.73 o
 -15   1   1          1.96       -534.53       716.46 o
 -14   1   1        787.16        724.89       238.95 o
 -13   1   1        409.86        164.65       156.22 o
 -12   1   1        639.08        577.57       152.73 o
 -11   1   1       3142.97       3596.58       340.97 o
 -10   1   1        848.66        978.95       144.27 o
  -9   1   1         25.98        -82.12       106.78 o
  -8   1   1        939.70        693.71       161.09 o
  -7   1   1      17970.74      16341.89       356.62 o
  -6   1   1      17021.76      17109.49       346.81 o
  -5   1   1      28649.29      27729.94      1172.08 o
  -4   1   1         38.34        -70.18        70.18 o
  -3   1   1      25777.01      26321.97       465.78 o
   2   1   1     134096.50     144187.64     16423.11 o
   3   1   1      36197.97      36351.38       833.88 o
   4   1   1      90365.38      98302.09      5386.25 o
   5   1   1      34995.16      34125.08       623.54 o
   6   1   1      21137.53      20520.11       687.13 o
   7   1   1      18835.38      16714.35       490.32 o
   8   1   1       6636.43       6637.17       333.87 o
   9   1   1         10.92         54.35       108.79 o
  10   1   1       5258.96       5655.22       190.50 o
  11   1   1       1527.03       1953.31       163.92 o
  12   1   1       2176.39       2390.23       175.40 o
  13   1   1        129.70         95.00       191.58 o
  14   1   1        184.59        222.97       166.71 o
  15   1   1        557.83        272.04       268.87 o
 -15   2   1       1199.42       1550.28       286.65 o
 -14   2   1        374.15        308.67       188.25 o
 -13   2   1       4380.10       4773.89       315.92 o
 -12   2   1        891.47        660.47       152.80 o
 -11   2   1      14076.90      14052.75       394.87 o
 -10   2   1      11815.26      12110.31       477.77 o
  -9   2   1       2805.36       2359.69       135.70 o
  -8   2   1      48803.95      46357.99       861.52 o
  -7   2   1         33.91         -0.29        90.46 o
  -6   2   1      21722.57      23199.79       454.39 o
  -5   2   1      32773.85      32148.44       588.50 o
  -4   2   1       6668.25       6452.35       165.55 o
  -3   2   1       2488.06       2763.81       110.68 o
  -2   2   1       5038.54       5347.67       110.47 o
  -1   2   1        261.51        691.67       114.35 o
   0   2   1        817.74       1127.11        76.84 o
   1   2   1         53.71        353.58        55.33 o
   2   2   1       7466.43       9250.56       317.60 o
   3   2   1       7600.99       7446.44       187.41 o
   4   2   1          9.80        -74.40        88.36 o
   5   2   1        801.45       1066.05        94.22 o
   6   2   1      13536.09      12539.54       278.76 o
   7   2   1      28401.58      26654.92       531.90 o
   8   2   1      43199.07      42721.86      1388.34 o
   9   2   1       4914.15       5447.41       234.74 o
  10   2   1      10585.60      10277.62       296.82 o
  11   2   1         12.54         -0.27       170.28 o
  12   2   1       4414.97       4245.27       306.03 o
  13   2   1      18047.53      17959.34       650.92 o
  14   2   1       2790.87       2790.91       373.48 o
  15   2   1       5243.84       5280.38       473.83 o
 -15   3   1       1065.16       1085.72       338.52 o
 -14   3   1        159.27        631.09       221.32 o
 -13   3   1        989.76       1385.44       174.09 o
 -12   3   1        540.37        514.71       201.88 o
 -11   3   1      23904.10      24850.56       531.20 o
 -10   3   1      11232.27      11196.02       283.42 o
  -9   3   1       7841.79       8384.72       238.65 o
  -8   3   1       6841.53       6970.16       386.49 o
  -7   3   1      14491.63      15277.42       487.15 o
  -6   3   1      23700.63      23142.65       455.22 o
  -5   3   1      18648.55      18754.86       385.73 o
  -4   3   1       2398.33       2461.59       115.22 o
  -3   3   1        319.90        368.42       124.18 o
  -2   3   1      49457.97      48387.69      1183.09 o
  -1   3   1         32.35       -112.57       112.57 o
   0   3   1       5333.72       7331.45       171.75 o
   1   3   1         36.33        -22.75        87.20 o
   2   3   1       3873.33       3895.83       110.77 o
   3   3   1       3974.52       4579.64       144.56 o
   4   3   1      17235.43      15715.58       363.34 o
   5   3   1        822.44        754.31       127.76 o
   6   3   1       1739.14       1961.06       199.28 o
   7   3   1        847.23       1144.46       122.35 o
   8   3   1        128.18        153.45       105.28 o
   9   3   1      10611.28      10370.13       407.47 o
  10   3   1      15758.83      15788.28       367.95 o
  11   3   1      22197.57      22594.38       718.19 o
  12   3   1       4121.40       4428.08       299.15 o
  13   3   1         36.13        558.35       205.04 o
  14   3   1       3749.27       4709.15      1267.77 o
  15   3   1       5874.48       6112.06       567.15 o
 -14   4   1       2628.77       2470.84       480.78 o
 -13   4   1       2268.49       3364.54       222.41 o
 -12   4   1       4015.15       4214.46       308.35 o
 -11   4   1       4723.79       4954.85       207.88 o
 -10   4   1        315.05        139.09       177.46 o
  -9   4   1      34416.03      33541.34       985.36 o
  -8   4   1       3025.11       3118.62       191.33 o
  -7   4   1      40091.88      41709.96       689.36 o
  -6   4   1        420.58        339.25        87.68 o
  -5   4   1       4002.03       4373.04       160.69 o
  -4   4   1       6486.76       6656.47       163.71 o
  -3   4   1       9034.61       9334.29       289.67 o
  -2   4   1       2163.80       2047.00       121.83 o
  -1   4   1       5094.66       5127.79       227.50 o
   0   4   1        236.90        192.39       110.27 o
   1   4   1        574.27        494.92        79.73 o
   2   4   1       3503.28       3438.33       111.84 o
   3   4   1        555.57        571.81        98.87 o
   4   4   1       3303.77       3296.27       127.89 o
   5   4   1       4841.89       4074.14       200.35 o
   6   4   1      15962.66      15854.95       324.77 o
   7   4   1       3228.34       3096.97       201.01 o
   8   4   1        268.61        571.88       131.84 o
   9   4   1       5244.21       5150.80       202.86 o
  10   4   1         61.66        339.19       296.64 o
  11   4   1        439.81        655.90       154.79 o
  12   4   1      17239.66      17455.66       520.18 o
  13   4   1      17911.55      17671.98       623.86 o
  14   4   1       6055.47       6423.42       378.62 o
 -14   5   1        439.70        219.29       274.69 o
 -13   5   1         27.28        167.25       157.90 o
 -12   5   1        628.75        968.68       142.19 o
 -11   5   1       4179.91       4287.90       187.76 o
 -10   5   1       1873.64       1764.40       221.87 o
  -9   5   1         78.48        -96.21       153.10 o
  -8   5   1        961.90        847.29       135.24 o
  -7   5   1        266.32        287.80       139.62 o
  -6   5   1      39604.76      38799.62       672.74 o
  -5   5   1       7127.27       6919.41       217.99 o
  -4   5   1      40041.36      40352.25      1180.58 o
  -3   5   1       8469.22       8700.50       332.08 o
  -2   5   1       4391.33       4148.68       184.18 o
  -1   5   1      16974.02      16241.67       408.98 o
   0   5   1        201.27        252.28        90.61 o
   1   5   1      10333.74      10138.84       249.96 o
   2   5   1      28044.52      28280.49       703.49 o
   3   5   1       1619.15       1221.22        94.31 o
   4   5   1       4876.29       4548.03       250.95 o
   5   5   1      21921.50      20508.51       860.00 o
   6   5   1       9506.12       9244.70       341.22 o
   7   5   1       4394.33       4285.29       153.81 o
   8   5   1       2013.61       1996.22       178.68 o
   9   5   1        668.33        675.61       132.13 o
  10   5   1       3578.64       4161.38       216.11 o
  11   5   1       1125.08       1101.39       248.42 o
  12   5   1       2271.98       2827.20       221.47 o
  13   5   1        101.51        215.00       473.58 o
  14   5   1          5.64        329.38       278.77 o
 -13   6   1        491.87        213.70       217.49 o
 -12   6   1       4535.41       4360.62       227.04 o
 -11   6   1        139.46        222.74       245.62 o
 -10   6   1       3493.07       4112.80       457.23 o
  -9   6   1       4981.03       5830.31       424.56 o
  -8   6   1       8919.20       9147.24       366.48 o
  -7   6   1       3251.65       3227.73       180.03 o
  -6   6   1       4832.55       4781.09       213.35 o
  -5   6   1       3457.96       3777.29       264.45 o
  -4   6   1      12523.49      15019.67      1752.38 o
  -3   6   1       2210.77       2466.57       178.31 o
  -2   6   1      49027.96      50834.07      1660.77 o
  -1   6   1        675.36        656.81        84.19 o
   0   6   1       2983.52       3104.86       152.29 o
   1   6   1      10982.16       9968.69       458.17 o
   2   6   1      91230.20      85992.36      2388.97 o
   3   6   1       5647.80       5412.82       148.51 o
   4   6   1      49696.77      50113.21       994.81 o
   5   6   1      14051.48      14726.12       390.94 o
   6   6   1        147.67         56.12       100.86 o
   7   6   1        989.70       1166.88       142.98 o
   8   6   1       2798.96       3160.24       193.73 o
   9   6   1        301.42        323.82       202.37 o
  10   6   1       4825.14       5092.07       351.27 o
  11   6   1      11124.42      11741.26       581.32 o
  12   6   1         23.61        104.53       164.61 o
  13   6   1       1493.52       1051.34       194.25 o
 -13   7   1        693.52       1035.78       278.27 o
 -12   7   1       2632.93       2424.12       271.34 o
 -11   7   1       1994.60       1782.56       164.36 o
 -10   7   1       2529.95       3277.91       183.14 o
  -9   7   1       1194.10       1673.88       193.75 o
  -8   7   1       5043.23       5326.81       196.61 o
  -7   7   1       3080.25       3596.04       206.04 o
  -6   7   1       3414.22       3686.56       242.59 o
  -5   7   1       1287.78       1493.52       145.40 o
  -4   7   1        626.33        692.52       131.87 o
  -3   7   1      11643.97      10852.40       448.94 o
  -2   7   1       8683.98       7642.00       215.37 o
  -1   7   1     119028.32     123054.78      1738.97 o
   0   7   1         45.80        183.38       105.73 o
   1   7   1      73774.88      73067.44      1064.18 o
   2   7   1       4686.20       5137.65       212.17 o
   3   7   1       5286.17       5501.72       190.19 o
   4   7   1       9405.84       9126.91       226.72 o
   5   7   1       2889.48       3051.85       150.84 o
   6   7   1      12056.03      12467.80       285.20 o
   7   7   1          1.42        146.56       148.63 o
   8   7   1          0.75         93.05       212.04 o
   9   7   1        114.96        100.84       138.16 o
  10   7   1       2567.40       2410.16       206.54 o
  11   7   1        140.81        463.41       179.02 o
  12   7   1       1769.63       1742.67       358.10 o
  13   7   1         56.85       -200.79       213.23 o
 -12   8   1         40.49        120.46       274.89 o
 -11   8   1       6013.27       5751.81       321.76 o
 -10   8   1         26.84         79.39       197.70 o
  -9   8   1      25132.93      25126.21       965.00 o
  -8   8   1        490.81        300.13       134.57 o
  -7   8   1      22636.12      22289.04       463.08 o
  -6   8   1       1331.69       1428.52       177.93 o
  -5   8   1       3601.66       3549.03       292.19 o
  -4   8   1        319.33        309.51       128.69 o
  -3   8   1       1048.47       1140.70       121.78 o
  -2   8   1        794.83       1092.14       124.41 o
  -1   8   1        802.95        606.86       107.04 o
   0   8   1       1224.79       1070.37       164.02 o
   1   8   1         30.95         79.51       146.28 o
   2   8   1      11282.97      11359.85       250.75 o
   3   8   1         80.01        143.28       260.85 o
   4   8   1        787.59        942.15       127.67 o
   5   8   1       2402.32       2649.06       186.19 o
   6   8   1       1406.49       1745.14       372.41 o
   7   8   1      21060.12      22289.68       580.82 o
   8   8   1        659.69        281.81       347.01 o
   9   8   1      27159.58      26722.73       959.26 o
  10   8   1         80.30        -34.97       143.26 o
  11   8   1          5.81        300.17       216.04 o
  12   8   1       2064.02       1413.72       266.73 o
 -11   9   1       3083.21       2704.20       810.60 o
 -10   9   1      10761.01       8836.45       754.56 o
  -9   9   1        554.16        588.41       194.11 o
  -8   9   1       5146.62       4761.91       294.42 o
  -7   9   1        134.93        -99.13       148.69 o
  -6   9   1       8699.62       8858.37       316.80 o
  -5   9   1        415.03        601.12       159.17 o
  -4   9   1       1171.89        960.48       122.03 o
  -3   9   1       3786.49       4282.24       230.89 o
  -2   9   1       5855.98       6205.27       208.69 o
  -1   9   1       6687.65       7162.81       386.27 o
   0   9   1         96.17        514.04       129.79 o
   1   9   1      17606.87      17937.38       380.64 o
   2   9   1        438.43        721.50       197.43 o
   3   9   1       5544.10       6264.36       212.48 o
   4   9   1        636.15        507.60       144.51 o
   5   9   1       1008.54        890.82       138.44 o
   6   9   1       1985.06       2114.08       247.75 o
   7   9   1       1724.21       1661.75       333.42 o
   8   9   1        862.08        601.53       163.96 o
   9   9   1       5139.06       4788.57       226.81 o
  10   9   1      10558.37      10787.64       410.81 o
  11   9   1       1752.31       1142.59       275.82 o
  -9  10   1       1154.64       1375.95       243.39 o
  -8  10   1       3913.71       3900.98       401.73 o
  -7  10   1        167.04        348.99       153.97 o
  -6  10   1       2386.91       2920.32       522.75 o
  -5  10   1         27.71        541.04       180.26 o
  -4  10   1        563.10        630.54       134.70 o
  -3  10   1        355.11        378.49       142.66 o
  -2  10   1       8020.67       8094.65       237.13 o
  -1  10   1        486.24        634.05       247.90 o
   0  10   1       1005.21       1237.58       248.68 o
   1  10   1       4053.17       4045.57       180.86 o
   2  10   1       3930.87       4158.09       176.31 o
   3  10   1       2343.13       2468.74       297.15 o
   4  10   1       2450.03       2203.11       194.39 o
   5  10   1       4614.22       4702.82       335.54 o
   6  10   1        234.92        411.22       267.47 o
   7  10   1        316.27        293.27       215.94 o
   8  10   1       1804.27       2231.14       423.62 o
   9  10   1        841.80        831.18       226.97 o
  -8  11   1        620.23        584.30       201.30 o
  -7  11   1       1053.86        887.23       226.41 o
  -6  11   1        921.58        333.38       196.34 o
  -5  11   1       3979.96       4613.88       381.41 o
  -4  11   1       5047.69       5629.59       202.34 o
  -3  11   1       6017.36       6217.14       271.29 o
  -2  11   1        810.60       1133.05       344.17 o
  -1  11   1        251.69       1478.80       295.07 o
   0  11   1       2708.56       3196.06       252.29 o
   1  11   1       1598.59       1715.23       336.25 o
   2  11   1        485.29        640.28       154.93 o
   3  11   1       4774.84       4521.70       189.59 o
   4  11   1       4405.58       4720.29       479.02 o
   5  11   1      10725.23      10721.58       341.90 o
   6  11   1        946.75       1001.66       340.42 o
   7  11   1        104.17        598.13       257.46 o
   8  11   1        441.20        281.53       271.70 o
  -6  12   1       3052.45       2359.40       304.00 o
  -5  12   1        583.58        -21.71       233.74 o
  -4  12   1        886.06        800.83       224.62 o
  -3  12   1       4310.94       4177.17       233.73 o
  -2  12   1       1286.28       1611.96       163.17 o
  -1  12   1       2309.21       2219.27       217.04 o
   0  12   1         70.06       -159.72       159.72 o
   1  12   1       7832.42       8805.97       328.51 o
   2  12   1       2071.94       2193.66       212.36 o
   3  12   1      11661.57      12035.21       495.92 o
   4  12   1         56.11       -247.02       247.02 o
   5  12   1        257.32        131.95       201.81 o
   6  12   1       4063.94       3828.63       471.04 o
  -1  13   1        504.18        192.63       171.57 o
   0  13   1      25506.60      23981.62       707.17 o
   1  13   1        500.13       -215.94       215.94 o
 -14   0   2       6296.99       6151.55       658.38 o
 -12   0   2         22.87       -201.72       201.72 o
 -10   0   2       4343.41       3945.60       245.91 o
  -8   0   2        588.22        705.91       356.15 o
  -6   0   2      17259.90      17481.93       491.76 o
  -4   0   2      33809.13      34028.80       843.71 o
   4   0   2      14675.62      13175.97       377.74 o
   6   0   2      44584.34      49103.00      1296.77 o
   8   0   2       7923.36       7632.01       499.54 o
  10   0   2        333.70        574.66       159.20 o
  12   0   2         39.00        318.01       238.34 o
  14   0   2        179.14        333.92       481.98 o
 -15   1   2       8362.76       8098.87       730.31 o
 -14   1   2        625.63        943.23       166.75 o
 -13   1   2      12523.18      13464.24       358.52 o
 -12   1   2        504.20        979.19       220.67 o
 -11   1   2        278.70        193.17       161.77 o
 -10   1   2      12844.66      13647.77       323.73 o
  -9   1   2       8167.94       7763.45       337.91 o
  -8   1   2      36511.32      36203.68       686.77 o
  -7   1   2      10462.60      10925.05       310.26 o
  -6   1   2      15277.76      14932.28       351.43 o
  -5   1   2        213.71          5.36        90.13 o
  -4   1   2       6327.91       6762.00       152.36 o
  -3   1   2      39993.72      41645.32      1121.09 o
  -2   1   2       2766.00       3844.29       108.46 o
  -1   1   2        388.36        428.24        66.22 o
   1   1   2      31879.40      24801.35      1021.76 o
   2   1   2      32253.68      30142.50      1032.89 o
   3   1   2      61553.36      57253.28      1398.55 o
   4   1   2        261.60        268.19        76.92 o
   5   1   2      15637.02      15034.95       358.56 o
   6   1   2       5305.36       5150.44       382.90 o
   7   1   2        336.59         92.93        92.17 o
   8   1   2      17511.37      16499.50       442.94 o
   9   1   2       8678.51      10335.67       675.15 o
  10   1   2      11429.02      10923.70       459.19 o
  11   1   2       1779.35       2028.33       206.92 o
  12   1   2        139.13       -118.11       209.22 o
  13   1   2        359.41        534.47       190.34 o
  14   1   2         62.87         -5.53       175.72 o
  15   1   2       2353.41       1701.50       570.35 o
 -15   2   2          4.93       -252.24       252.24 o
 -14   2   2         87.96         84.42       216.38 o
 -13   2   2         57.94        143.15       224.69 o
 -12   2   2         16.43        259.61       135.99 o
 -11   2   2      19405.02      19585.57       426.83 o
 -10   2   2        184.64         53.63       267.06 o
  -9   2   2       1732.85       1738.83       127.38 o
  -8   2   2       4771.24       4875.32       266.97 o
  -7   2   2      38228.41      36036.64       669.93 o
  -6   2   2         47.74        -29.57       122.31 o
  -5   2   2      53740.88      51869.44       922.58 o
  -4   2   2        182.19        104.80       107.61 o
  -3   2   2      22527.55      23035.48       464.13 o
  -2   2   2      11662.97      12591.94       210.42 o
  -1   2   2       2286.68       3153.77        85.41 o
   0   2   2      89092.43      98561.55      2417.89 o
   1   2   2       5430.87       5899.68       157.98 o
   2   2   2        146.39        560.22        88.54 o
   3   2   2       3559.56       3559.83       201.40 o
   4   2   2      29234.20      26715.11       589.91 o
   5   2   2      11927.67      12435.77       562.53 o
   6   2   2      41582.28      40874.42      1095.59 o
   7   2   2        782.45        443.39       112.89 o
   8   2   2          8.28        101.88        95.61 o
   9   2   2       1626.38       1454.22       247.03 o
  10   2   2       4496.37       5045.63       958.30 o
  11   2   2      24736.16      24239.65      1131.02 o
  12   2   2       1529.59       1712.56       318.04 o
  13   2   2        678.35        554.53       260.50 o
  14   2   2        333.10       -223.73       223.73 o
  15   2   2       3108.55       3914.00       371.09 o
 -15   3   2        196.18        675.16       570.46 o
 -14   3   2       1356.15       1410.88       177.99 o
 -13   3   2        279.03        321.69       277.27 o
 -12   3   2       3964.17       3768.98       321.44 o
 -11   3   2       6665.63       6806.27       313.66 o
 -10   3   2       3967.21       4024.77       177.16 o
  -9   3   2       3722.94       3667.35       197.81 o
  -8   3   2      20239.21      19982.63       415.30 o
  -7   3   2      17293.06      18074.09       447.20 o
  -6   3   2        356.15        306.62       123.78 o
  -5   3   2       3115.96       2888.90       105.55 o
  -4   3   2      42255.14      40879.86       682.72 o
  -3   3   2      12001.30      13095.28       659.60 o
  -2   3   2      21007.31      20257.18       477.18 o
  -1   3   2       2233.19       1712.15       155.47 o
   0   3   2        213.84          0.48        84.52 o
   1   3   2       1432.59       1152.05       110.31 o
   2   3   2      14241.71      15896.64       361.96 o
   3   3   2      16483.06      16534.53       412.21 o
   4   3   2       2270.45       2270.13       145.04 o
   5   3   2         17.12         -4.69       105.80 o
   6   3   2       3690.27       3907.46       224.08 o
   7   3   2         29.71        -71.86       110.72 o
   8   3   2        437.41        537.38       105.93 o
   9   3   2      13769.84      13098.57       602.69 o
  10   3   2          4.72       -107.66       194.75 o
  11   3   2       3962.44       3815.64       321.15 o
  12   3   2      18751.53      20711.98       585.39 o
  13   3   2      10740.13      10523.94       332.41 o
  14   3   2      13510.68      13183.39       535.00 o
 -14   4   2        880.40       1238.64       194.67 o
 -13   4   2       1263.96       1203.20       194.84 o
 -12   4   2       4888.62       4904.24       431.15 o
 -11   4   2       4634.05       4658.39       193.29 o
 -10   4   2       1113.42       1172.58       229.44 o
  -9   4   2       4674.88       4859.77       275.05 o
  -8   4   2        101.66         42.96       100.04 o
  -7   4   2       4730.83       4350.74       138.83 o
  -6   4   2      16733.64      15654.37       302.44 o
  -5   4   2        160.00        265.42        80.82 o
  -4   4   2      64425.44      59975.36      1805.43 o
  -3   4   2      21862.91      21758.44       356.24 o
  -2   4   2       4055.84       3857.43       122.76 o
  -1   4   2       5793.92       5772.59       192.31 o
   0   4   2      34740.19      32066.82       939.76 o
   1   4   2        764.31        990.63        89.91 o
   2   4   2       9890.13      10097.43       299.66 o
   3   4   2      27014.47      26910.22       673.26 o
   4   4   2       2820.75       2880.65       116.80 o
   5   4   2      22327.19      19953.27       371.08 o
   6   4   2       5190.91       5877.39       343.29 o
   7   4   2       5339.51       5244.45       348.66 o
   8   4   2       1991.82       1923.44       151.83 o
   9   4   2       1594.63       1736.26       284.31 o
  10   4   2      14004.30      13550.38       486.39 o
  11   4   2       3751.50       4162.16       220.13 o
  12   4   2       2430.16       2360.01       200.59 o
  13   4   2        361.84        203.08       225.22 o
  14   4   2        883.45        470.98       420.17 o
 -14   5   2        747.80       1429.08       421.96 o
 -13   5   2       3698.22       3676.87       297.15 o
 -12   5   2        255.83        322.33       141.84 o
 -11   5   2        275.57        550.76       187.93 o
 -10   5   2        514.21        932.99       212.68 o
  -9   5   2       6240.16       6557.04       304.10 o
  -8   5   2        119.10        246.09       216.10 o
  -7   5   2      21280.83      20527.21       411.57 o
  -6   5   2       1882.22       1830.75       111.05 o
  -5   5   2        103.30        181.35       132.43 o
  -4   5   2       3936.39       4148.92       139.62 o
  -3   5   2       8582.19       8431.69       178.59 o
  -2   5   2       2571.51       2352.27       131.16 o
  -1   5   2       4567.04       3971.85       125.49 o
   0   5   2          3.58        -71.26        79.92 o
   1   5   2       1000.77       1102.87        95.25 o
   2   5   2      61025.76      61279.29       902.02 o
   3   5   2       4516.54       4135.54       164.68 o
   4   5   2       2942.39       2250.13       119.70 o
   5   5   2      15409.86      14861.52       332.68 o
   6   5   2      13857.49      13547.73       463.16 o
   7   5   2      39601.84      39956.50       696.89 o
   8   5   2       4828.74       5102.28       198.67 o
   9   5   2       2151.33       2457.03       237.28 o
  10   5   2        305.14        514.50       255.16 o
  11   5   2        945.16       1068.47       177.26 o
  12   5   2       2799.66       2545.34       197.60 o
  13   5   2       1762.26       1955.12       460.55 o
  14   5   2       2766.72       2435.54       595.23 o
 -13   6   2         65.69       -222.74       237.35 o
 -12   6   2          3.11       -134.73       222.66 o
 -11   6   2        574.38        549.62       135.48 o
 -10   6   2       2162.34       2420.17       163.45 o
  -9   6   2         24.03         36.56       191.74 o
  -8   6   2       2519.13       2610.72       211.47 o
  -7   6   2      16435.06      16551.74       456.32 o
  -6   6   2       4557.20       4847.71       339.11 o
  -5   6   2       2831.21       2752.32       193.15 o
  -4   6   2      24582.86      24343.86       733.11 o
  -3   6   2       5651.66       5334.19       157.26 o
  -2   6   2        779.05        819.47       147.42 o
  -1   6   2      95217.02      95265.53      1936.82 o
   0   6   2       4446.80       4442.78       156.01 o
   1   6   2      49071.24      47707.82      1016.54 o
   2   6   2      24868.11      24383.25       589.28 o
   3   6   2        585.76        367.12       111.95 o
   4   6   2      35827.74      35362.82       846.23 o
   5   6   2      23933.91      23571.34       543.24 o
   6   6   2       1558.01       1570.48       226.21 o
   7   6   2       1194.68       1507.76       185.27 o
   8   6   2        901.14        922.15       222.86 o
   9   6   2        500.38        367.16       142.30 o
  10   6   2        380.50        595.63       202.74 o
  11   6   2         38.31        230.49       167.79 o
  12   6   2        591.99        328.84       154.67 o
  13   6   2        808.75        801.06       242.42 o
 -13   7   2       2294.22       2129.43       312.64 o
 -12   7   2       7017.40       7654.92       552.18 o
 -11   7   2       2205.86       2363.00       196.50 o
 -10   7   2      11108.29      11417.52       293.48 o
  -9   7   2       9588.18      10508.07       376.61 o
  -8   7   2      17940.99      18514.07       403.01 o
  -7   7   2       4798.69       5268.89       242.95 o
  -6   7   2       7016.12       7148.72       206.59 o
  -5   7   2        299.06        317.36       178.98 o
  -4   7   2      10183.67       9919.58       307.95 o
  -3   7   2        495.22        565.94       117.73 o
  -2   7   2       8827.64       8304.83       188.03 o
  -1   7   2       4504.14       4058.40       136.92 o
   0   7   2         14.42         80.78       132.70 o
   1   7   2        158.93         81.45        99.67 o
   2   7   2      59069.28      58309.46      1651.41 o
   3   7   2       6506.06       6264.37       187.79 o
   4   7   2      25386.65      24917.58       726.31 o
   5   7   2        459.06        542.64       162.61 o
   6   7   2       3073.92       3360.03       161.13 o
   7   7   2        310.78        685.35       154.96 o
   8   7   2       1651.32       1852.01       201.39 o
   9   7   2      18693.91      19531.50       875.96 o
  10   7   2       2945.16       2971.34       185.39 o
  11   7   2        489.56        715.69       165.43 o
  12   7   2         24.10         36.72       210.54 o
 -12   8   2       2897.99       2948.09       305.70 o
 -11   8   2       1014.68       1405.79       195.94 o
 -10   8   2      14275.45      14673.28       849.19 o
  -9   8   2        120.52         61.71       142.48 o
  -8   8   2       3285.74       3796.98       193.84 o
  -7   8   2       1797.38       1976.49       162.84 o
  -6   8   2      32939.47      32862.36       650.72 o
  -5   8   2        107.98        -81.85       141.58 o
  -4   8   2       1303.80       1490.91       137.33 o
  -3   8   2        454.12        394.23       159.05 o
  -2   8   2       1863.58       1745.90       148.73 o
  -1   8   2       6470.23       6927.60       197.38 o
   0   8   2      21356.60      20951.53       711.93 o
   1   8   2       2089.88       2085.53       202.29 o
   2   8   2        709.28        479.67       115.49 o
   3   8   2       2623.68       2584.49       138.65 o
   4   8   2       6630.04       7436.73       276.66 o
   5   8   2       8437.24       8642.59       264.68 o
   6   8   2      25937.66      27173.16       598.71 o
   7   8   2        191.87       -162.14       162.14 o
   8   8   2       2065.22       1958.89       172.30 o
   9   8   2        937.08        681.27       349.95 o
  10   8   2       3903.43       3542.19       188.36 o
  11   8   2        669.25        609.69       351.11 o
  12   8   2       3889.01       3642.19       749.20 o
 -11   9   2        711.05        618.50       503.61 o
 -10   9   2       1039.98       1020.52       229.52 o
  -9   9   2      21879.76      20351.16       523.47 o
  -8   9   2        222.93        501.48       151.80 o
  -7   9   2       8157.72       7853.70       445.13 o
  -6   9   2       1095.80       1206.20       255.87 o
  -5   9   2       4688.98       4517.13       328.38 o
  -4   9   2       1128.95       1311.07       167.95 o
  -3   9   2       6300.61       6452.03       232.28 o
  -2   9   2       7705.69       8234.87       219.79 o
  -1   9   2        338.81        436.60       133.41 o
   0   9   2        437.70        358.93       116.48 o
   1   9   2       3011.04       2813.92       133.54 o
   2   9   2         22.78        150.52       132.29 o
   3   9   2      11761.67      11608.42       317.48 o
   4   9   2        436.43        430.31       206.98 o
   5   9   2        192.89        338.39       150.60 o
   6   9   2       1640.00       2306.40       168.65 o
   7   9   2         35.36        276.13       145.38 o
   8   9   2        246.99        186.53       238.09 o
   9   9   2      13608.64      13602.87       449.93 o
  10   9   2       1123.92       1046.80       264.54 o
  11   9   2        698.87        847.18       214.01 o
  -9  10   2       1613.66       1200.01       223.61 o
  -8  10   2       1707.86       1695.75       475.68 o
  -7  10   2       3195.40       2550.19       213.48 o
  -6  10   2      10721.87      10058.95       379.27 o
  -5  10   2       3578.60       3910.59       278.36 o
  -4  10   2       3575.90       3980.07       205.37 o
  -3  10   2        211.02        194.38       154.87 o
  -2  10   2       5147.40       5334.49       195.58 o
  -1  10   2       2128.13       2461.14       156.48 o
   0  10   2        700.56        723.95       172.89 o
   1  10   2       7219.01       7426.27       217.87 o
   2  10   2       9995.06      10632.73       371.78 o
   3  10   2       1651.56       1699.12       243.37 o
   4  10   2      16488.21      16648.59       547.14 o
   5  10   2        401.41         -0.68       149.58 o
   6  10   2       3091.75       3167.77       292.03 o
   7  10   2         60.79         53.65       291.23 o
   8  10   2        939.20        603.61       224.01 o
   9  10   2       4987.23       4504.40       429.64 o
  -8  11   2       5100.71       4078.09       284.11 o
  -7  11   2        381.31       -173.02       181.29 o
  -6  11   2       3070.51       2563.89       386.08 o
  -5  11   2       1623.31       1642.58       185.40 o
  -4  11   2         71.82        -60.71       152.25 o
  -3  11   2        209.94         50.49       155.66 o
  -2  11   2       3764.04       3974.32       213.99 o
  -1  11   2       2054.71       2190.65       175.18 o
   0  11   2        170.50         68.69       242.68 o
   1  11   2       1234.24       1516.04       174.46 o
   2  11   2        800.24       1057.99       160.94 o
   3  11   2       6664.75       7058.83       234.95 o
   4  11   2        146.44        -39.39       151.75 o
   5  11   2       4854.50       5350.42       272.52 o
   6  11   2       2910.81       3126.90       506.27 o
   7  11   2      11312.29      10304.22       409.35 o
   8  11   2       4406.25       4156.73       278.56 o
  -6  12   2        689.31        835.32       240.39 o
  -5  12   2        730.33        383.14       241.84 o
  -4  12   2       1408.49       1222.13       153.71 o
  -3  12   2       2267.21       2141.48       189.61 o
  -2  12   2       3212.70       3872.74       320.42 o
  -1  12   2       1200.42       1097.32       226.21 o
   0  12   2      16430.94      15674.82       374.51 o
   1  12   2          6.16         37.82       152.18 o
   2  12   2          5.21        283.90       175.11 o
   3  12   2       2667.47       3187.58       203.48 o
   4  12   2      11945.79      10370.09       490.39 o
   5  12   2      10902.50       9005.82       420.53 o
   0  13   2         52.34       -227.00       246.34 o
 -15   0   3      10084.24      11689.83       635.78 o
 -13   0   3      37973.71      39195.07      1163.99 o
 -11   0   3       4503.15       5426.36       269.68 o
  -9   0   3      15916.51      16294.31       635.89 o
  -7   0   3      11757.53      10930.49       337.78 o
  -5   0   3       4649.92       4346.38       167.07 o
  -3   0   3        565.31        515.63        68.99 o
   1   0   3     148617.27     153258.73     10834.64 o
   3   0   3      86066.78      80407.84      1913.32 o
   5   0   3       5377.71       5095.83       233.92 o
   7   0   3        332.15        -13.43       151.90 o
   9   0   3       2012.54       2004.20       285.40 o
  11   0   3       1227.53       1082.13       310.14 o
  13   0   3       2493.57       2933.23       477.19 o
  15   0   3        410.20        235.24       417.25 o
 -15   1   3        457.41         -0.21       244.94 o
 -14   1   3        545.38        470.45       235.91 o
 -13   1   3        743.51        955.00       177.58 o
 -12   1   3        185.49        618.46       140.96 o
 -11   1   3       3240.10       3281.54       254.81 o
 -10   1   3       6371.19       6310.50       215.41 o
  -9   1   3       4649.67       4710.03       261.92 o
  -8   1   3       6532.83       6420.62       174.93 o
  -7   1   3      10234.27       9589.19       216.61 o
  -6   1   3        522.77        559.09        88.17 o
  -5   1   3      20304.37      19021.20       374.64 o
  -4   1   3       9290.31       9681.47       207.29 o
  -3   1   3        230.31        321.71       124.83 o
  -2   1   3      46606.16      49964.35       941.88 o
  -1   1   3       2843.77       3057.61       171.95 o
   0   1   3       1015.60        989.26        82.47 o
   1   1   3      24016.29      22559.55      1293.18 o
   2   1   3         75.68        711.17        86.22 o
   3   1   3      43789.45      40670.46      1482.33 o
   4   1   3      21536.36      20601.75       467.19 o
   5   1   3      40666.54      36971.24      1006.92 o
   6   1   3      47918.72      46185.72      1694.13 o
   7   1   3       6103.74       5468.58       256.44 o
   8   1   3        776.73        610.14       146.53 o
   9   1   3         50.98        -24.35        98.18 o
  10   1   3        489.57        937.16       135.07 o
  11   1   3       1907.63       1937.62       207.19 o
  12   1   3        162.33       -166.06       176.83 o
  13   1   3        229.24        314.68       137.95 o
  14   1   3        534.73        468.89       380.21 o
  15   1   3        567.53        679.54       326.91 o
 -15   2   3        543.26        937.08       271.12 o
 -14   2   3        178.30         15.43       157.66 o
 -13   2   3       1189.64       1299.11       147.76 o
 -12   2   3         16.37        266.03       242.85 o
 -11   2   3       4791.92       5197.54       223.17 o
 -10   2   3      12400.77      13061.95       312.02 o
  -9   2   3       2531.02       2135.45       132.80 o
  -8   2   3      45307.55      45421.73       805.26 o
  -7   2   3       2290.57       2518.98       128.76 o
  -6   2   3       8529.97       9016.64       270.95 o
  -5   2   3      22036.10      22575.54       439.74 o
  -4   2   3      32516.63      33342.86       534.05 o
  -3   2   3      25988.89      25913.20       706.81 o
  -2   2   3        120.49        119.30        50.53 o
  -1   2   3         71.29        601.64       115.77 o
   0   2   3         36.62        434.54        70.13 o
   1   2   3      31969.83      32112.23      1429.79 o
   2   2   3         30.77        -84.25        84.25 o
   3   2   3       1699.27       1642.79        86.30 o
   4   2   3       2522.24       2424.89       122.74 o
   5   2   3       8347.55       7727.52       231.53 o
   6   2   3      10157.65       8687.39       467.03 o
   7   2   3       3558.61       3808.90       183.08 o
   8   2   3      17802.22      17782.68       679.43 o
   9   2   3       5083.10       5152.73       382.68 o
  10   2   3       3950.96       4201.92       236.37 o
  11   2   3      12366.69      12546.01       387.27 o
  12   2   3        611.76        848.78       205.51 o
  13   2   3       1597.16       1714.23       189.18 o
  14   2   3       2218.50       2727.75       590.50 o
  15   2   3       1618.87       1427.75       339.48 o
 -15   3   3          7.42        104.30       353.20 o
 -14   3   3        181.66        783.50       243.76 o
 -13   3   3        668.54        767.59       159.23 o
 -12   3   3       6281.69       6574.52       231.53 o
 -11   3   3       2402.85       2316.23       164.52 o
 -10   3   3       1238.45       1879.20       143.41 o
  -9   3   3       3315.05       3555.52       153.00 o
  -8   3   3       1809.06       1840.31       142.43 o
  -7   3   3      31046.51      31380.33       608.14 o
  -6   3   3       1293.33       1321.19       133.56 o
  -5   3   3      35632.41      36409.37       622.55 o
  -4   3   3        889.34       1204.37        89.78 o
  -3   3   3       5117.97       4746.13       122.94 o
  -2   3   3      29570.29      28981.93       483.17 o
  -1   3   3      24445.21      23460.85       525.43 o
   0   3   3      61130.30      60535.66      1741.39 o
   1   3   3       1412.61       1108.67       148.07 o
   2   3   3      33990.12      34069.61       893.04 o
   3   3   3      18571.01      18950.10       681.23 o
   4   3   3       1168.25       1502.22       108.48 o
   5   3   3      21273.62      20901.38      1045.67 o
   6   3   3       9400.54       8855.47       336.65 o
   7   3   3       1304.17       1388.06       113.23 o
   8   3   3       5709.21       5586.18       193.65 o
   9   3   3       1739.84       1899.66       136.50 o
  10   3   3       4808.62       5156.77       355.66 o
  11   3   3       8174.67       7583.85       260.40 o
  12   3   3        449.01        431.46       169.65 o
  13   3   3         83.05        162.08       340.77 o
  14   3   3       4956.28       4478.11       450.78 o
 -14   4   3         29.64         94.26       390.13 o
 -13   4   3        311.99        378.47       156.18 o
 -12   4   3       4329.18       4324.39       228.96 o
 -11   4   3       3045.41       3710.44       427.37 o
 -10   4   3        532.67        740.97       145.57 o
  -9   4   3       7206.14       7062.67       285.23 o
  -8   4   3       2624.82       2512.38       123.78 o
  -7   4   3      10253.17       9728.92       219.90 o
  -6   4   3       1780.36       1434.18        92.32 o
  -5   4   3       3719.10       3250.61       200.07 o
  -4   4   3      29616.98      28323.88       657.49 o
  -3   4   3      38600.83      39018.23       987.04 o
  -2   4   3      13255.55      11926.32       413.55 o
  -1   4   3      12377.61      11842.80       250.25 o
   0   4   3       5262.31       5473.90       240.53 o
   1   4   3       3682.68       4281.97       124.79 o
   2   4   3       2050.89       2334.44       163.45 o
   3   4   3       1243.30       1331.50       124.23 o
   4   4   3         46.68       -103.23       103.23 o
   5   4   3       3972.51       4301.41       234.64 o
   6   4   3      50873.43      52120.29      1058.55 o
   7   4   3      17492.26      15670.39       361.17 o
   8   4   3      21685.86      22343.16       474.08 o
   9   4   3       1667.49       1518.88       214.82 o
  10   4   3       5008.87       5331.69       318.44 o
  11   4   3      12788.02      13817.12       399.43 o
  12   4   3      12201.91      12479.52       368.85 o
  13   4   3       1388.43       1404.48       203.52 o
  14   4   3      13100.93      13963.95       588.86 o
 -14   5   3        434.81        -66.81       251.97 o
 -13   5   3       4043.18       3899.89       332.46 o
 -12   5   3       9728.41       9719.72       271.96 o
 -11   5   3        732.30        960.24       188.69 o
 -10   5   3         78.64        321.33       174.13 o
  -9   5   3        495.70        614.71       198.40 o
  -8   5   3      15801.96      15365.02       504.32 o
  -7   5   3       4061.26       4135.99       143.05 o
  -6   5   3       1327.74       1502.00       201.67 o
  -5   5   3       1435.70       1326.18       190.92 o
  -4   5   3      34660.04      33659.25       525.54 o
  -3   5   3       5528.02       5304.83       147.05 o
  -2   5   3      32740.20      29967.85       524.95 o
  -1   5   3       1114.90       1123.36       127.87 o
   0   5   3       5535.93       5645.27       158.75 o
   1   5   3       6982.97       7003.70       207.45 o
   2   5   3       2005.92       1736.73       105.20 o
   3   5   3      16414.70      16822.11       401.01 o
   4   5   3      63616.76      63177.84      1242.50 o
   5   5   3      34061.48      32876.99       595.19 o
   6   5   3      11744.45      11912.48       534.52 o
   7   5   3       3378.28       3056.74       177.15 o
   8   5   3         65.78       -117.86       117.86 o
   9   5   3        110.26       -233.95       233.95 o
  10   5   3       2761.74       2800.49       230.15 o
  11   5   3         19.88        197.30       169.65 o
  12   5   3        551.01        818.77       232.40 o
  13   5   3        179.87        -69.51       539.52 o
  14   5   3        427.01        129.07       390.28 o
 -13   6   3       1064.76       1739.00       569.64 o
 -12   6   3       5426.01       5445.48       209.14 o
 -11   6   3       5334.43       5713.41       288.15 o
 -10   6   3       1315.87       1673.15       152.20 o
  -9   6   3        455.27        533.90       139.07 o
  -8   6   3       8783.55       8868.33       305.05 o
  -7   6   3       3910.70       4099.35       198.60 o
  -6   6   3        885.27       1063.95       113.76 o
  -5   6   3      11571.73      11679.03       255.16 o
  -4   6   3       1132.46       1227.66       102.43 o
  -3   6   3       6082.31       5386.53       165.92 o
  -2   6   3          4.64       -123.00       123.00 o
  -1   6   3        992.14       1086.44        96.83 o
   0   6   3         22.24          2.62       174.85 o
   1   6   3        738.83        784.03       109.19 o
   2   6   3      83089.15      83191.88      1781.96 o
   3   6   3      21194.91      21811.98       550.25 o
   4   6   3      36927.84      35576.54      1145.40 o
   5   6   3        915.14        830.98       119.71 o
   6   6   3       4491.81       4225.76       226.30 o
   7   6   3      22322.26      23070.15       477.81 o
   8   6   3       9128.00       9586.42       257.15 o
   9   6   3        528.82        649.04       140.36 o
  10   6   3       1740.69       1794.22       156.53 o
  11   6   3        707.33       1039.91       162.06 o
  12   6   3       1550.36       1241.53       211.97 o
  13   6   3       4751.65       4177.21       294.51 o
 -13   7   3        282.03        293.15       545.29 o
 -12   7   3        132.59        490.92       169.28 o
 -11   7   3       2047.66       2123.37       173.73 o
 -10   7   3       7455.42       7903.92       369.64 o
  -9   7   3        124.42        421.34       248.30 o
  -8   7   3        792.58        858.72       132.57 o
  -7   7   3       7839.73       7972.09       390.42 o
  -6   7   3      33311.79      30613.62      1090.29 o
  -5   7   3      11733.38      11147.19       286.82 o
  -4   7   3       2686.00       3070.34       249.65 o
  -3   7   3        770.01        617.19       124.96 o
  -2   7   3      13049.28      12089.20       495.29 o
  -1   7   3      32995.47      31549.37       729.46 o
   0   7   3      13881.84      13194.95       278.81 o
   1   7   3      39008.20      37981.29      1192.73 o
   2   7   3       9026.71       8952.29       387.30 o
   3   7   3       2766.89       2934.23       209.10 o
   4   7   3       1961.87       1874.08       140.43 o
   5   7   3      30523.68      31798.96       603.31 o
   6   7   3       3629.88       3657.42       182.41 o
   7   7   3         81.26        141.29       127.65 o
   8   7   3       3575.07       3757.24       247.20 o
   9   7   3       1794.85       2124.74       283.14 o
  10   7   3        736.98       1243.52       288.68 o
  11   7   3        608.31       1102.54       462.27 o
  12   7   3       1192.83        964.60       236.27 o
 -12   8   3         31.19       -243.23       258.31 o
 -11   8   3        425.87        539.11       184.21 o
 -10   8   3         44.98        106.77       138.36 o
  -9   8   3      29425.10      28972.83      1040.62 o
  -8   8   3        264.99        610.81       141.30 o
  -7   8   3      26700.34      25881.85       507.95 o
  -6   8   3        472.94        561.56       207.70 o
  -5   8   3        196.34        140.96       126.79 o
  -4   8   3         53.54       -120.32       120.32 o
  -3   8   3       5580.43       5684.07       226.15 o
  -2   8   3       1986.80       1999.22       127.89 o
  -1   8   3       2627.52       2507.13       132.91 o
   0   8   3         29.92        178.67       134.59 o
   1   8   3      12105.06      11982.05       263.14 o
   2   8   3      11470.59      10477.74       391.61 o
   3   8   3       1431.13       1450.52       153.51 o
   4   8   3       1707.39       1932.96       153.82 o
   5   8   3       6299.94       6498.31       276.10 o
   6   8   3        612.49       1167.94       813.52 o
   7   8   3         60.73       -159.78       159.78 o
   8   8   3       3668.49       3540.90       201.22 o
   9   8   3      13304.47      13361.54       511.17 o
  10   8   3        144.78       1155.44       271.11 o
  11   8   3       4921.58       5511.42       522.77 o
 -11   9   3        190.84       -314.00       314.00 o
 -10   9   3       7015.80       5997.39       394.82 o
  -9   9   3       1662.90        774.04       186.35 o
  -8   9   3       1058.07       1125.41       142.50 o
  -7   9   3        950.25       1292.85       280.29 o
  -6   9   3      62278.84      65312.69      2050.11 o
  -5   9   3       2346.64       2438.79       157.50 o
  -4   9   3       7151.55       7113.73       223.73 o
  -3   9   3       6018.20       6359.25       191.11 o
  -2   9   3       9679.72       9696.04       279.21 o
  -1   9   3      11599.62      12021.87       275.51 o
   0   9   3       1607.94       1849.13       170.89 o
   1   9   3       6558.32       6525.12       261.49 o
   2   9   3        257.10        205.36       143.76 o
   3   9   3       7826.28       8632.90       454.59 o
   4   9   3       6296.75       6240.44       225.24 o
   5   9   3       7498.80       7092.41       246.03 o
   6   9   3       1048.33       1276.26       168.71 o
   7   9   3       1093.03        993.02       154.26 o
   8   9   3         12.22         58.09       190.90 o
   9   9   3       3449.67       2644.48       433.78 o
  10   9   3       3208.68       3585.75       525.69 o
  -9  10   3       1013.36        670.02       207.65 o
  -8  10   3       1782.23       1760.62       222.01 o
  -7  10   3        564.02        511.73       238.58 o
  -6  10   3        831.54        774.89       158.50 o
  -5  10   3      16757.57      16095.87       957.15 o
  -4  10   3       4525.41       5040.52       217.60 o
  -3  10   3      17294.38      17750.21       517.15 o
  -2  10   3      12488.52      12657.19       293.28 o
  -1  10   3        174.23        463.24       179.46 o
   0  10   3        357.56        292.30       288.14 o
   1  10   3        476.94        642.05       178.87 o
   2  10   3       3889.45       4015.63       194.34 o
   3  10   3       6456.66       6793.80       384.10 o
   4  10   3       1501.28       1373.47       163.35 o
   5  10   3         95.47         68.22       182.56 o
   6  10   3         50.25       -157.45       241.28 o
   7  10   3      17347.83      17330.87       921.48 o
   8  10   3       1136.18       1191.23       393.55 o
   9  10   3        899.51        583.58       238.05 o
  -8  11   3       2285.04       2381.10       267.38 o
  -7  11   3       3358.96       2734.42       465.29 o
  -6  11   3       1150.66       1208.69       199.08 o
  -5  11   3       9582.49       9633.53       524.25 o
  -4  11   3       3175.44       3193.27       174.36 o
  -3  11   3       1388.29       1664.83       194.13 o
  -2  11   3      13990.44      14952.06       339.70 o
  -1  11   3        130.46       -187.33       187.33 o
   0  11   3        668.93        893.92       196.70 o
   1  11   3         30.41         -7.96       210.65 o
   2  11   3        755.46        727.29       192.89 o
   3  11   3        403.89        696.09       157.96 o
   4  11   3      22169.89      21586.36       952.64 o
   5  11   3       3540.82       3800.55       317.58 o
   6  11   3       8825.84       8375.35       335.12 o
   7  11   3         79.20        508.52       237.40 o
   8  11   3        102.04        128.59       297.27 o
  -5  12   3         30.21        103.79       193.49 o
  -4  12   3       3165.65       3114.95       233.32 o
  -3  12   3         20.07        145.55       161.38 o
  -2  12   3        311.08        240.58       157.92 o
  -1  12   3          0.23        193.62       144.85 o
   0  12   3         37.66        893.05       297.05 o
   1  12   3       4372.58       4183.45       212.49 o
   2  12   3       1908.08       1745.58       304.63 o
   3  12   3      18053.01      17846.64       460.60 o
   4  12   3       1249.28       1230.81       465.65 o
   5  12   3        655.62        827.28       419.00 o
 -14   0   4        324.71        497.43       302.86 o
 -12   0   4       1160.45       1394.76       193.20 o
 -10   0   4        661.00        508.03       147.40 o
  -8   0   4      17657.24      16990.06       523.02 o
  -6   0   4       6485.60       6713.50       515.82 o
  -4   0   4       3584.58       4080.44       165.09 o
  -2   0   4       3291.94       3197.09        77.43 o
   0   0   4     108227.86     115861.99      3709.99 o
   2   0   4       1326.74       1201.22       134.97 o
   4   0   4      34275.20      37549.37       928.67 o
   6   0   4      11256.86      11224.66       371.21 o
   8   0   4       9227.41       9347.41       374.15 o
  10   0   4      18746.54      19922.17      1768.06 o
  12   0   4        697.54        730.88       272.68 o
  14   0   4       1612.49       1594.61       404.41 o
 -15   1   4       4312.83       4575.09       263.55 o
 -14   1   4          9.82        149.30       255.11 o
 -13   1   4      12108.57      11817.50       485.29 o
 -12   1   4       1004.33       1617.80       175.78 o
 -11   1   4        622.15        624.48       125.12 o
 -10   1   4       9772.17       9508.68       250.29 o
  -9   1   4         11.86       -120.65       120.65 o
  -8   1   4      26952.36      26147.51       577.20 o
  -7   1   4       1147.39       1124.01        77.82 o
  -6   1   4      13693.49      12973.39       267.02 o
  -5   1   4       1270.46       1386.30        73.97 o
  -4   1   4        227.60        156.58        92.70 o
  -3   1   4      19720.88      19796.72       728.92 o
  -2   1   4       3274.10       3737.37        86.37 o
  -1   1   4       7025.93       7772.37       321.51 o
   0   1   4       2115.05       2261.59        91.59 o
   1   1   4      69751.59      66842.98      1166.78 o
   2   1   4       2550.87       2540.96       105.54 o
   3   1   4      84202.89      78755.91      2464.22 o
   4   1   4       1191.21       1045.24       107.45 o
   5   1   4      25139.58      25342.86       618.46 o
   6   1   4       4704.10       4262.62       223.77 o
   7   1   4      18903.81      16801.12       389.54 o
   8   1   4      14821.81      15538.67       392.25 o
   9   1   4       3056.78       3200.19       422.35 o
  10   1   4       4542.52       4757.83       211.67 o
  11   1   4        165.53        468.71       273.91 o
  12   1   4        319.07        260.15       148.43 o
  13   1   4        243.18        283.65       179.05 o
  14   1   4         16.57       -244.23       276.69 o
  15   1   4       1205.56        722.78       290.85 o
 -15   2   4         30.52        289.02       362.55 o
 -14   2   4       3100.84       2783.24       203.53 o
 -13   2   4        228.39        571.71       206.84 o
 -12   2   4         47.27       -102.68       128.54 o
 -11   2   4        882.37       1309.60       134.94 o
 -10   2   4       1160.31       1080.71       193.18 o
  -9   2   4         47.41        -97.60        97.60 o
  -8   2   4      11157.62      11519.07       254.47 o
  -7   2   4      29740.78      28807.19       619.19 o
  -6   2   4       3040.13       3279.20       168.00 o
  -5   2   4      97519.56     103622.93      2119.12 o
  -4   2   4      11014.02      10267.50       224.44 o
  -3   2   4        211.38        322.78        76.88 o
  -2   2   4        986.65        792.05        57.36 o
  -1   2   4      19414.33      19042.21       710.32 o
   0   2   4         33.00        210.82        86.62 o
   1   2   4       2006.81       2098.67       147.62 o
   2   2   4      22069.29      21851.85      1022.89 o
   3   2   4      26156.96      25793.17       907.78 o
   4   2   4      22303.06      22483.11       492.67 o
   5   2   4       6510.40       6162.11       307.83 o
   6   2   4      10454.07       9577.87       298.62 o
   7   2   4       1502.52       1018.92       120.57 o
   8   2   4         59.68         50.42       148.94 o
   9   2   4          3.68        157.66       208.28 o
  10   2   4        738.35        663.94       131.51 o
  11   2   4       1082.29       1361.12       403.52 o
  12   2   4       1538.00       1693.00       197.74 o
  13   2   4        205.17        184.90       153.39 o
  14   2   4       2588.36       2621.70       331.07 o
 -14   3   4        103.04        635.93       159.90 o
 -13   3   4       4780.76       5724.57       471.47 o
 -12   3   4       1486.54       1479.32       145.92 o
 -11   3   4        955.61        911.38       125.90 o
 -10   3   4          9.58       -137.99       137.99 o
  -9   3   4        125.66        166.50       107.24 o
  -8   3   4       6468.63       6502.96       189.14 o
  -7   3   4       2029.17       1948.95        95.48 o
  -6   3   4       1199.22       1052.31       128.81 o
  -5   3   4      41109.18      41978.24       697.05 o
  -4   3   4     111074.20     112844.21      1721.18 o
  -3   3   4      85628.95      84576.80      2586.05 o
  -2   3   4      62013.26      60102.17      1533.46 o
  -1   3   4        127.08        250.63       137.81 o
   0   3   4         59.86        -79.53        79.53 o
   1   3   4        169.90         74.42        85.29 o
   2   3   4       2060.51       2033.40       116.93 o
   3   3   4       2820.72       3096.62       125.27 o
   4   3   4       5941.75       7245.00       190.40 o
   5   3   4      56374.27      54797.84      2223.21 o
   6   3   4       4885.29       5069.25       177.58 o
   7   3   4      19533.36      19558.64       735.03 o
   8   3   4       3170.66       3328.41       171.71 o
   9   3   4         39.56        313.40       160.48 o
  10   3   4       1151.12       1571.93       171.16 o
  11   3   4      13369.37      14385.93       605.00 o
  12   3   4       7697.00       7791.01       315.31 o
  13   3   4      19843.51      19858.80      1191.37 o
  14   3   4       6729.65       7192.66       410.47 o
 -14   4   4       2079.45       1494.61       215.40 o
 -13   4   4       2347.64       2083.98       161.39 o
 -12   4   4       4358.38       4297.43       178.69 o
 -11   4   4       1047.42       1264.66       129.05 o
 -10   4   4       5184.51       5389.99       176.11 o
  -9   4   4       1656.82       1800.16       116.42 o
  -8   4   4      35834.28      35480.44       615.07 o
  -7   4   4        736.12        877.42       133.14 o
  -6   4   4      47765.22      48421.53       797.41 o
  -5   4   4       1935.68       2153.41       146.81 o
  -4   4   4        326.92        405.77        79.66 o
  -3   4   4      48183.17      44670.65       855.84 o
  -2   4   4        780.77       1317.18       103.78 o
  -1   4   4      74419.13      74166.41      2508.92 o
   0   4   4      23248.19      22991.65       379.80 o
   1   4   4      19879.11      19720.34       325.85 o
   2   4   4      12796.77      14305.35       475.68 o
   3   4   4      24335.53      23741.15       428.90 o
   4   4   4       3993.09       4052.60       177.06 o
   5   4   4      73314.20      70883.16      2084.41 o
   6   4   4        679.23        652.51       132.60 o
   7   4   4       8662.00       8913.74       260.30 o
   8   4   4       1300.05       1163.21       154.50 o
   9   4   4        357.05        164.44       237.37 o
  10   4   4       2569.66       2859.99       168.21 o
  11   4   4        954.25        672.75       169.49 o
  12   4   4        828.15       1009.30       171.85 o
  13   4   4        182.68        289.65       280.63 o
  14   4   4       5196.44       6726.68       437.09 o
 -14   5   4       7292.12       6286.81       856.70 o
 -13   5   4          1.70        372.80       295.06 o
 -12   5   4         68.61        303.19       137.90 o
 -11   5   4      15302.12      15523.41       362.82 o
 -10   5   4       4486.56       4853.00       229.86 o
  -9   5   4      13732.96      14706.10       310.64 o
  -8   5   4        674.12        776.11       129.70 o
  -7   5   4      11059.39      11104.10       333.50 o
  -6   5   4         89.13        111.70       100.37 o
  -5   5   4         41.40         77.31        83.24 o
  -4   5   4       4066.01       3703.55       165.67 o
  -3   5   4       3690.85       3411.09       144.48 o
  -2   5   4       2514.58       3280.59       205.30 o
  -1   5   4        304.37        210.16        79.19 o
   0   5   4       1404.48       1576.39       103.49 o
   1   5   4          6.91        -39.35        80.45 o
   2   5   4      24213.41      24477.95       437.98 o
   3   5   4       2740.05       3391.66       241.66 o
   4   5   4      13869.29      14138.55       448.17 o
   5   5   4        168.15        220.20        97.62 o
   6   5   4       8036.22       7974.25       345.19 o
   7   5   4      28066.90      27356.00       514.99 o
   8   5   4      16769.13      17740.98       821.63 o
   9   5   4      31518.97      31778.97       661.35 o
  10   5   4        101.04        182.30       161.98 o
  11   5   4         91.11        123.98       194.16 o
  12   5   4        105.42        311.47       160.93 o
  13   5   4        306.10        -12.51       285.58 o
 -13   6   4       2990.11       2476.17       380.90 o
 -12   6   4       7391.24       7094.92       435.38 o
 -11   6   4      10803.37      11426.96       288.46 o
 -10   6   4       1254.95       1775.39       200.01 o
  -9   6   4        735.85       1156.18       154.47 o
  -8   6   4       6201.94       6671.05       205.52 o
  -7   6   4       3474.52       3683.41       144.74 o
  -6   6   4        480.23        852.95       181.19 o
  -5   6   4      22691.42      21393.55       591.75 o
  -4   6   4       6772.01       6867.39       348.95 o
  -3   6   4       2381.13       2188.23       135.06 o
  -2   6   4      15707.89      15205.83       653.94 o
  -1   6   4      11937.69      10855.23       458.72 o
   0   6   4      10437.48       9915.58       403.03 o
   1   6   4      24282.72      23005.40       560.65 o
   2   6   4       3253.56       3431.46       127.68 o
   3   6   4       3722.84       3571.70       211.92 o
   4   6   4      14448.85      14298.29       505.43 o
   5   6   4      40804.25      42778.14      1046.73 o
   6   6   4      16841.44      17107.70       378.87 o
   7   6   4         78.71       -134.89       168.31 o
   8   6   4        440.05         76.86       163.23 o
   9   6   4      12416.64      13106.96       344.64 o
  10   6   4        183.65        136.98       131.60 o
  11   6   4       2711.96       2461.65       238.03 o
  12   6   4        249.72        458.45       277.96 o
  13   6   4          7.90         66.91       309.26 o
 -12   7   4       4587.73       4194.79       585.54 o
 -11   7   4        649.45        439.76       153.09 o
 -10   7   4        439.21        845.12       210.06 o
  -9   7   4       5468.32       5275.64       298.94 o
  -8   7   4       2772.12       2847.23       260.71 o
  -7   7   4       4596.75       5194.49       317.14 o
  -6   7   4       2865.56       3161.62       364.95 o
  -5   7   4         35.29        299.01       122.54 o
  -4   7   4        213.94         98.69        91.23 o
  -3   7   4       3613.04       3478.00       151.33 o
  -2   7   4        286.06        422.62        90.15 o
  -1   7   4          6.30         25.68       120.61 o
   0   7   4       2141.78       1795.27       128.44 o
   1   7   4      17002.48      17096.81       352.01 o
   2   7   4      15088.10      14952.43       350.09 o
   3   7   4       1053.40       1265.27       128.15 o
   4   7   4       6835.55       7212.86       190.03 o
   5   7   4      14620.94      14715.43       396.97 o
   6   7   4       6387.73       6791.59       225.45 o
   7   7   4         59.55        353.31       155.87 o
   8   7   4      16231.01      16899.14       396.62 o
   9   7   4         16.55        175.50       155.16 o
  10   7   4       1151.41       1126.31       197.68 o
  11   7   4       4446.03       4451.25       558.72 o
  12   7   4       3426.26       3644.65       287.77 o
 -12   8   4         76.50         43.40       278.36 o
 -11   8   4       1909.33       2331.33       298.65 o
 -10   8   4       1353.55       1153.03       157.05 o
  -9   8   4        347.19        152.41       254.22 o
  -8   8   4       1403.39       1881.00       242.28 o
  -7   8   4        378.86        335.72       160.40 o
  -6   8   4      22217.48      22873.51       967.52 o
  -5   8   4       4722.01       4406.99       226.48 o
  -4   8   4      21358.08      21818.13       704.96 o
  -3   8   4        386.87        303.05       172.64 o
  -2   8   4       8751.08       8824.04       324.62 o
  -1   8   4       2894.17       2753.01       136.42 o
   0   8   4        134.09         58.29       115.66 o
   1   8   4       1056.52       1215.65       209.71 o
   2   8   4      38951.67      38856.80      1026.46 o
   3   8   4        682.09        794.17       152.27 o
   4   8   4       5261.10       5828.94       205.99 o
   5   8   4      10307.33      10071.89       345.94 o
   6   8   4       1002.16       1175.72       142.35 o
   7   8   4       1328.03        807.89       159.16 o
   8   8   4       1482.84       1951.23       376.53 o
   9   8   4        820.94       1051.79       378.87 o
  10   8   4        985.97       1155.67       338.61 o
  11   8   4        136.15        -95.38       217.00 o
 -11   9   4        206.99        166.28       758.93 o
 -10   9   4        563.22        949.18       247.37 o
  -9   9   4       5717.58       5906.46       437.52 o
  -8   9   4        925.05        748.16       211.23 o
  -7   9   4      10833.65      11418.87       669.51 o
  -6   9   4       6101.31       5679.75       384.78 o
  -5   9   4       9083.92       9414.66       369.93 o
  -4   9   4       8469.34       8997.84       360.42 o
  -3   9   4      32408.58      32955.44       544.20 o
  -2   9   4       5648.24       5629.65       251.13 o
  -1   9   4       4946.46       5201.01       177.03 o
   0   9   4        898.22       1273.40       134.73 o
   1   9   4       3317.22       3127.55       171.34 o
   2   9   4       1545.95       1748.52       146.24 o
   3   9   4        349.52         52.78       254.19 o
   4   9   4       1506.97       1567.81       182.59 o
   5   9   4       6788.03       7392.62       247.00 o
   6   9   4         85.83        150.78       242.03 o
   7   9   4        128.26        -54.55       245.51 o
   8   9   4       3582.55       3816.17       461.83 o
   9   9   4        836.07        890.40       204.00 o
  10   9   4       2824.58       2973.35       301.81 o
  -9  10   4         26.04        329.69       442.13 o
  -8  10   4       1232.86       1312.81       231.91 o
  -7  10   4        768.64        975.88       199.10 o
  -6  10   4       9926.31       9395.52       367.98 o
  -5  10   4       4554.12       4474.38       326.44 o
  -4  10   4       4746.75       4819.42       290.39 o
  -3  10   4       3954.53       4034.60       237.69 o
  -2  10   4      28676.04      30440.76       550.10 o
  -1  10   4      24282.04      25027.93       981.76 o
   0  10   4      10945.81      11557.56       276.91 o
   1  10   4      11073.94      11332.25       287.10 o
   2  10   4        111.15        214.92       136.18 o
   3  10   4       1657.66       1826.44       182.51 o
   4  10   4      16426.97      17209.65       549.39 o
   5  10   4        882.66       1061.50       172.89 o
   6  10   4       9969.12       9878.66       392.15 o
   7  10   4       1240.70        856.66       186.75 o
   8  10   4        114.17        263.61       226.23 o
   9  10   4       4326.52       4056.06       375.48 o
  -8  11   4       4436.66       3570.71       302.43 o
  -7  11   4        486.48        355.48       306.50 o
  -6  11   4        333.99        695.43       227.26 o
  -5  11   4       2627.00       2732.40       217.32 o
  -4  11   4        881.27        945.83       155.08 o
  -3  11   4       4125.23       3883.57       225.34 o
  -2  11   4       3159.25       3024.15       260.55 o
  -1  11   4       1285.46       1710.84       282.39 o
   0  11   4       1057.15        887.15       233.77 o
   1  11   4         14.35        194.52       131.79 o
   2  11   4       4198.21       4348.57       278.26 o
   3  11   4        781.00        624.90       148.36 o
   4  11   4        937.07       1132.37       338.21 o
   5  11   4        183.89        811.77       197.58 o
   6  11   4       7639.29       7531.04       311.02 o
   7  11   4      15129.13      14230.08      1269.59 o
  -5  12   4       2678.28       2422.29       225.30 o
  -4  12   4       3547.75       3548.40       384.71 o
  -3  12   4       7074.53       6747.44       283.73 o
  -2  12   4        333.25        439.60       300.21 o
  -1  12   4       4131.04       4078.59       235.26 o
   0  12   4       1672.37       2213.81       195.82 o
   1  12   4       2790.48       2726.70       188.16 o
   2  12   4       2517.14       2567.96       178.39 o
   3  12   4       8644.25       7881.37       304.92 o
   4  12   4       6989.25       5793.88       274.99 o
   5  12   4       9597.25       9042.94       502.97 o
 -15   0   5      26587.90      24711.67       893.36 o
 -13   0   5      13193.37      14201.79       526.10 o
 -11   0   5        309.80        285.94       331.28 o
  -9   0   5       1752.61       2302.87      1866.27 o
  -7   0   5       1858.35       2090.72       300.54 o
  -5   0   5       2704.73       2822.32       119.81 o
  -3   0   5       7180.69       6859.64       202.73 o
  -1   0   5       3622.18       3423.70       161.62 o
   1   0   5      12546.78      12522.17       372.75 o
   3   0   5      70307.16      73260.29      1865.68 o
   5   0   5        925.47        673.83       158.46 o
   7   0   5     166390.66     182002.66     10160.53 o
   9   0   5        351.68        500.95       288.13 o
  11   0   5      29541.09      28001.69      1295.52 o
  13   0   5       2958.23       3518.98       349.11 o
 -15   1   5        437.95        541.50       214.68 o
 -14   1   5       2717.93       2443.09       195.37 o
 -13   1   5       2676.62       2974.05       300.56 o
 -12   1   5      23518.85      24877.02       584.45 o
 -11   1   5       3249.48       3410.14       176.87 o
 -10   1   5         14.33         74.98       156.41 o
  -9   1   5        287.93        352.73       354.40 o
  -8   1   5        327.74        364.30        81.20 o
  -7   1   5       6681.75       6854.75       268.14 o
  -6   1   5      46619.22      47174.07       829.12 o
  -5   1   5      26844.62      26313.57       486.62 o
  -4   1   5         11.71         10.04       100.61 o
  -3   1   5       5019.56       4742.96       166.55 o
  -2   1   5       5654.18       5581.84        99.92 o
  -1   1   5        556.54        819.45        64.23 o
   0   1   5      11640.18      10806.68       801.01 o
   1   1   5       1433.67       1437.99       136.48 o
   2   1   5      23177.65      22387.82       751.80 o
   3   1   5      32580.37      31679.20       975.59 o
   4   1   5      24568.99      22546.31      1102.26 o
   5   1   5      22455.83      21112.95       461.86 o
   6   1   5      10950.04      10687.50       480.36 o
   7   1   5       1555.50       1240.34       114.65 o
   8   1   5      13486.27      13613.29       344.12 o
   9   1   5       2693.36       2540.93       155.33 o
  10   1   5      25715.83      26797.36       609.64 o
  11   1   5       1382.07       1467.11       184.15 o
  12   1   5        355.77        426.07       282.38 o
  13   1   5         49.97        -47.01       162.88 o
  14   1   5       1049.50       1011.23       327.31 o
 -15   2   5       1345.26       1379.25       269.47 o
 -14   2   5       1152.41        866.87       174.53 o
 -13   2   5         95.55         40.32       160.94 o
 -12   2   5        921.55        908.31       136.99 o
 -11   2   5       2755.78       2987.55       156.53 o
 -10   2   5       6539.47       6729.02       251.82 o
  -9   2   5       5147.64       5050.80       194.15 o
  -8   2   5      28803.69      29401.18       558.86 o
  -7   2   5         75.61        271.12        78.70 o
  -6   2   5        676.58        682.27        74.65 o
  -5   2   5      13182.33      12842.38       262.19 o
  -4   2   5      31699.77      31480.28       659.38 o
  -3   2   5      52292.86      51638.03      1477.43 o
  -2   2   5      21420.02      20247.90       331.50 o
  -1   2   5        159.31        227.61       134.70 o
   0   2   5      47873.44      52204.44      2536.64 o
   1   2   5        111.67        142.74       101.34 o
   2   2   5       4978.62       4350.96       133.73 o
   3   2   5      19100.17      19362.63       402.32 o
   4   2   5         33.76        198.79       259.16 o
   5   2   5       2398.83       2565.57       296.12 o
   6   2   5       7698.03       7470.15       432.70 o
   7   2   5      71182.37      69736.59      1762.44 o
   8   2   5       5183.63       5036.48       279.55 o
   9   2   5        287.05        287.61       190.38 o
  10   2   5       2489.80       2687.75       301.30 o
  11   2   5        117.19        383.67       177.84 o
  12   2   5          7.82        313.02       157.26 o
  13   2   5       7650.63       7428.94       641.18 o
  14   2   5         36.55         -0.59       293.70 o
 -14   3   5       3683.38       3789.92       312.66 o
 -13   3   5       1440.19       2199.89       265.05 o
 -12   3   5       4953.85       5350.89       568.06 o
 -11   3   5         22.89        108.17       157.61 o
 -10   3   5       6399.57       6036.47       202.88 o
  -9   3   5          8.14        -99.11       195.96 o
  -8   3   5        146.76          9.58        93.90 o
  -7   3   5      13225.92      13165.01       267.97 o
  -6   3   5      51810.48      53249.00       840.44 o
  -5   3   5      17483.41      17619.61       410.87 o
  -4   3   5      29775.01      29736.10       496.92 o
  -3   3   5      19041.42      18596.93       412.54 o
  -2   3   5     163907.53     163836.89      5642.86 o
  -1   3   5     120702.02     124048.47      3003.44 o
   0   3   5      66758.41      67683.09      1591.24 o
   1   3   5      39055.04      36517.03       767.25 o
   2   3   5      48462.76      51378.70      1298.01 o
   3   3   5        303.17        543.76       105.22 o
   4   3   5      22144.38      22917.17       914.99 o
   5   3   5       7310.63       7731.27       235.66 o
   6   3   5       4178.14       3880.85       256.23 o
   7   3   5       2806.25       2752.74       263.07 o
   8   3   5       4049.87       3997.82       177.51 o
   9   3   5       1693.57       1488.85       163.67 o
  10   3   5         39.80        215.35       190.85 o
  11   3   5        162.36        -26.29       183.68 o
  12   3   5          8.23        530.09       308.91 o
  13   3   5       1170.92       1357.20       209.73 o
  14   3   5       1855.51       1485.59       490.78 o
 -14   4   5        185.40        119.81       183.92 o
 -13   4   5       1086.50        816.81       267.57 o
 -12   4   5       3462.09       4126.06       256.12 o
 -11   4   5        760.25        660.71       145.87 o
 -10   4   5      15041.28      15226.62       422.38 o
  -9   4   5       6627.83       6460.08       191.38 o
  -8   4   5       4926.87       4810.35       196.62 o
  -7   4   5       4147.05       4346.39       134.35 o
  -6   4   5      12918.04      13470.92       366.05 o
  -5   4   5      21981.68      21148.71       527.08 o
  -4   4   5      30186.15      27821.29       470.27 o
  -3   4   5      68876.24      64522.66       923.45 o
  -2   4   5      23206.23      21528.16       496.58 o
  -1   4   5        252.99        554.58       141.86 o
   0   4   5        232.02        568.48        85.69 o
   1   4   5      41027.86      41755.52       712.71 o
   2   4   5       1851.24       2261.38       212.03 o
   3   4   5        995.33        950.05       100.25 o
   4   4   5        556.06        259.23        97.38 o
   5   4   5          3.27         77.99       101.48 o
   6   4   5      14736.22      13760.93       666.20 o
   7   4   5      10428.70       9963.11       376.48 o
   8   4   5      35337.45      35332.71      1360.96 o
   9   4   5       1469.06       1797.23       161.80 o
  10   4   5       2719.52       3040.69       270.94 o
  11   4   5        352.88        -86.59       156.63 o
  12   4   5       2868.40       2606.20       282.28 o
  13   4   5       7753.87       7710.58       426.66 o
  14   4   5       5318.48       5973.02       419.07 o
 -14   5   5          1.17        383.81       225.93 o
 -13   5   5       4889.18       5495.14       629.64 o
 -12   5   5       1189.74        869.53       199.99 o
 -11   5   5       7537.73       8194.96       224.80 o
 -10   5   5      12825.92      12919.84       299.37 o
  -9   5   5          3.60         18.88       158.18 o
  -8   5   5       6029.39       6090.75       193.68 o
  -7   5   5        957.44       1217.55       166.93 o
  -6   5   5      73958.29      72846.58      1793.67 o
  -5   5   5       3181.20       3195.00       117.23 o
  -4   5   5       4603.35       4836.85       315.00 o
  -3   5   5        133.50         73.62        77.33 o
  -2   5   5       2239.12       2418.31       116.99 o
  -1   5   5       2988.00       2901.70       118.80 o
   0   5   5      15773.36      14002.21       508.94 o
   1   5   5        164.19        264.00        90.71 o
   2   5   5      10316.92      10385.93       235.06 o
   3   5   5       2696.83       2326.35       134.51 o
   4   5   5      21631.88      20187.86       397.10 o
   5   5   5      20617.74      21674.68       408.24 o
   6   5   5      17650.98      18751.42       364.64 o
   7   5   5       1443.37       1772.32       136.29 o
   8   5   5        694.62        771.42       165.13 o
   9   5   5      12066.58      13089.56       346.37 o
  10   5   5        200.88         64.78       375.99 o
  11   5   5       1749.19       1845.24       430.26 o
  12   5   5         75.97        181.32       439.94 o
  13   5   5          2.03       -404.27       404.27 o
 -13   6   5       1229.29        873.75       269.25 o
 -12   6   5       7993.56       8213.75       243.32 o
 -11   6   5       2736.41       2502.19       228.88 o
 -10   6   5       1195.19       1205.75       183.75 o
  -9   6   5       2791.79       2862.66       257.18 o
  -8   6   5       1432.39       1513.37       127.72 o
  -7   6   5       1832.60       1687.65       117.04 o
  -6   6   5       1364.09       1281.00       121.91 o
  -5   6   5       8978.24       9575.70       603.19 o
  -4   6   5        139.39         37.99        86.86 o
  -3   6   5        934.38       1287.54       141.54 o
  -2   6   5       1536.37       1427.23       106.70 o
  -1   6   5       1421.38       1220.09        98.81 o
   0   6   5       3568.45       3579.75       208.03 o
   1   6   5       3230.39       3415.34       182.15 o
   2   6   5      11335.37      10226.34       225.99 o
   3   6   5       3541.53       3665.29       144.49 o
   4   6   5       4948.93       5214.82       252.99 o
   5   6   5          3.74       -143.46       143.46 o
   6   6   5       6191.52       6288.29       315.44 o
   7   6   5        357.16        679.73       124.10 o
   8   6   5      14753.85      13843.22       340.69 o
   9   6   5       9470.04       9476.66       261.02 o
  10   6   5       3336.75       2758.56       190.45 o
  11   6   5       1598.07       2036.97       169.59 o
  12   6   5      11289.66      11377.90       884.84 o
  13   6   5        697.47        551.53       236.01 o
 -12   7   5        457.89       1013.38       529.32 o
 -11   7   5      11950.14      11871.47       359.72 o
 -10   7   5       1008.68        793.92       186.11 o
  -9   7   5       2114.42       2686.88       344.11 o
  -8   7   5        165.48         39.96       136.01 o
  -7   7   5         24.56          4.85       161.98 o
  -6   7   5        959.80       1207.27       274.70 o
  -5   7   5       2570.55       2535.31       120.81 o
  -4   7   5      16346.14      14964.40       607.75 o
  -3   7   5       1013.12        955.28       163.11 o
  -2   7   5         16.12        118.92        92.28 o
  -1   7   5         61.33        243.26       123.27 o
   0   7   5       4687.05       4949.22       229.48 o
   1   7   5       3016.05       2831.29       131.35 o
   2   7   5      11823.87      11136.85       357.73 o
   3   7   5         51.22        122.49       174.25 o
   4   7   5       9468.46      10004.65       235.93 o
   5   7   5      14792.31      15161.51       352.95 o
   6   7   5        123.62       -133.52       151.17 o
   7   7   5         11.58       -118.04       118.04 o
   8   7   5        103.89        262.13       228.37 o
   9   7   5      14532.48      14668.99       571.93 o
  10   7   5         93.15        173.32       242.27 o
  11   7   5       4794.87       5370.85       495.37 o
  12   7   5        234.08         28.64       197.88 o
 -11   8   5        478.87        922.73       279.85 o
 -10   8   5        281.04        354.85       194.33 o
  -9   8   5      11762.87      10978.79       297.93 o
  -8   8   5       1014.38        855.21       327.76 o
  -7   8   5      14656.22      14734.67       728.28 o
  -6   8   5        189.76        120.59       132.65 o
  -5   8   5        162.80        324.81       148.36 o
  -4   8   5       4390.95       4590.98       258.74 o
  -3   8   5       4213.62       4189.47       192.03 o
  -2   8   5        210.07        260.51       118.98 o
  -1   8   5       1097.81       1173.19       128.22 o
   0   8   5       2356.21       2262.28       146.96 o
   1   8   5       5272.91       5738.48       197.25 o
   2   8   5       1961.65       2097.27       226.75 o
   3   8   5       5753.35       6409.34       220.11 o
   4   8   5          6.12        206.12       128.83 o
   5   8   5       4767.86       5564.96       205.14 o
   6   8   5       1790.73       2155.74       165.59 o
   7   8   5      13594.71      14596.33      1127.61 o
   8   8   5       4887.16       5316.29       447.07 o
   9   8   5         43.44        135.22       160.53 o
  10   8   5         54.19       -117.32       166.21 o
  11   8   5        226.00        658.74       253.78 o
 -10   9   5       1267.19        947.08       473.81 o
  -9   9   5        526.07        593.89       296.49 o
  -8   9   5       1654.88       1456.88       169.40 o
  -7   9   5        250.78        443.69       202.17 o
  -6   9   5      11170.28      10084.42       306.55 o
  -5   9   5        401.13        563.00       135.34 o
  -4   9   5      14516.91      14500.79       490.57 o
  -3   9   5        196.46         16.68       226.54 o
  -2   9   5       5377.43       5663.19       182.81 o
  -1   9   5      22445.76      22422.24       422.59 o
   0   9   5      18440.90      18483.54       381.31 o
   1   9   5      15946.97      15552.04       344.11 o
   2   9   5       6453.40       6586.05       224.72 o
   3   9   5        471.62        637.92       181.46 o
   4   9   5       3207.23       3890.70       200.62 o
   5   9   5       1951.08       2393.49       272.99 o
   6   9   5        256.66        100.39       216.50 o
   7   9   5        843.18        678.16       169.26 o
   8   9   5        267.32        222.10       163.93 o
   9   9   5        889.53       1142.31       224.41 o
  10   9   5         99.96        287.40       206.04 o
  -9  10   5       2831.55       2036.90       271.44 o
  -8  10   5          8.61       -190.00       190.00 o
  -7  10   5       1721.77       1199.40       169.43 o
  -6  10   5       5673.93       5446.26       227.33 o
  -5  10   5      11808.51      11363.42       289.69 o
  -4  10   5      17944.74      18298.42       361.00 o
  -3  10   5      13689.78      14584.69       311.09 o
  -2  10   5       7027.37       7256.41       249.63 o
  -1  10   5       1319.03       1476.46       223.76 o
   0  10   5       1273.73       1699.52       304.14 o
   1  10   5       2472.04       2559.30       196.22 o
   2  10   5       4618.60       5074.98       289.50 o
   3  10   5       2242.02       2223.78       320.17 o
   4  10   5       8009.35       8004.79       504.17 o
   5  10   5       2592.99       2730.41       322.92 o
   6  10   5         56.21       -144.53       259.18 o
   7  10   5       2569.27       2581.94       237.97 o
   8  10   5        161.69        426.44       224.86 o
   9  10   5      11158.72       9892.75       787.89 o
  -7  11   5       2679.11       2327.80       408.88 o
  -6  11   5       4188.01       4311.75       268.59 o
  -5  11   5       3459.98       3352.71       282.96 o
  -4  11   5        375.71        641.84       183.76 o
  -3  11   5        773.72       1048.38       162.77 o
  -2  11   5       5986.62       6617.24       209.92 o
  -1  11   5       1920.76       2246.90       216.60 o
   0  11   5      14520.48      14909.04       324.87 o
   1  11   5        149.66        412.83       183.05 o
   2  11   5       2251.24       2454.73       160.88 o
   3  11   5       6224.13       6141.29       450.66 o
   4  11   5       9602.23      10182.97       398.18 o
   5  11   5       7882.56       8598.50       748.09 o
   6  11   5      11216.29      10791.71       575.17 o
   7  11   5        686.12        386.95       233.26 o
  -5  12   5        112.39        -28.23       172.72 o
  -4  12   5       5854.40       5236.75       290.81 o
  -3  12   5        773.24        831.15       158.86 o
  -2  12   5       3016.37       2805.24       203.94 o
  -1  12   5        732.20        519.91       179.15 o
   0  12   5       1006.78       1348.22       163.71 o
   1  12   5       3746.78       4259.58       304.71 o
   2  12   5        134.71        387.78       156.65 o
   3  12   5       1229.13        293.39       182.53 o
   4  12   5        424.82        673.18       532.16 o
 -14   0   6        152.18        182.12       431.26 o
 -12   0   6      65252.33      67203.28      1823.21 o
 -10   0   6      11695.51      12540.06       408.47 o
  -8   0   6      29433.99      29882.21       768.62 o
  -6   0   6       5909.25       6172.45       201.11 o
  -4   0   6       1306.95       1202.79        61.38 o
  -2   0   6      10594.42      10653.25       318.36 o
   0   0   6      15064.03      18348.84      1460.51 o
   2   0   6       7535.01       7298.99       570.98 o
   4   0   6       7747.38       7295.19       502.95 o
   6   0   6       2649.23       2194.34       192.94 o
   8   0   6      23857.75      21870.61      1118.41 o
  10   0   6      60236.16      62261.50      1702.43 o
  12   0   6       2621.08       3367.84       282.01 o
  14   0   6       9776.38       8906.36       664.59 o
 -15   1   6      14202.93      13534.91       430.07 o
 -14   1   6         16.59         20.58       131.03 o
 -13   1   6      13384.84      12477.14       437.09 o
 -12   1   6       1929.88       2301.90       327.32 o
 -11   1   6       1669.42       1954.01       213.46 o
 -10   1   6       7733.21       8041.81       318.37 o
  -9   1   6       8776.90       8351.93       219.87 o
  -8   1   6      28987.50      29745.73       563.84 o
  -7   1   6        652.13        629.32        65.36 o
  -6   1   6       6112.11       5793.85       140.85 o
  -5   1   6       9061.98       8778.51       188.15 o
  -4   1   6        793.54        747.02        29.60 o
  -3   1   6        154.32        288.01        79.98 o
  -2   1   6       9562.63       9078.99       269.02 o
  -1   1   6       3281.76       3845.99       242.60 o
   0   1   6       5471.04       5323.44       254.09 o
   1   1   6       9179.25       9189.11       254.09 o
   2   1   6        655.68        734.01        81.09 o
   3   1   6       3262.29       3062.02       137.20 o
   4   1   6      14666.78      15518.12       775.37 o
   5   1   6      10173.39       9343.95       232.37 o
   6   1   6      15944.89      14997.45       341.01 o
   7   1   6      78220.33      80128.42      2665.42 o
   8   1   6       8671.43       8194.93       272.16 o
   9   1   6       7840.96       8339.34       338.21 o
  10   1   6       2415.98       2460.62       192.41 o
  11   1   6      21528.27      21903.92       674.12 o
  12   1   6         35.93         31.31       164.03 o
  13   1   6       9064.07       8598.01       666.14 o
  14   1   6        304.57       -362.57       362.57 o
 -15   2   6         10.84         62.65       212.43 o
 -14   2   6          7.11        166.44       139.21 o
 -13   2   6          6.69       -140.43       140.43 o
 -12   2   6      19874.77      20810.95       443.17 o
 -11   2   6       2252.95       2599.61       237.28 o
 -10   2   6        528.37        662.37       163.34 o
  -9   2   6          0.33        161.14       100.71 o
  -8   2   6      21038.48      20931.93       421.06 o
  -7   2   6      23043.03      22697.41       440.01 o
  -6   2   6      12673.17      13106.53       352.89 o
  -5   2   6      43784.73      42883.78      1045.82 o
  -4   2   6       1640.10       1671.43       122.73 o
  -3   2   6       6804.70       7180.35       264.83 o
  -2   2   6      42080.72      38451.60      1074.65 o
  -1   2   6       9206.03       8810.60       195.18 o
   0   2   6      34884.63      34668.86       802.18 o
   1   2   6        920.77        934.21        93.81 o
   2   2   6         27.58        201.26        91.86 o
   3   2   6      46820.92      44500.36      1997.35 o
   4   2   6      22439.95      23760.44       540.96 o
   5   2   6      35884.55      35850.14       839.22 o
   6   2   6      10302.12       9505.52       357.92 o
   7   2   6       1570.45       1482.28       188.55 o
   8   2   6         41.79         89.18       221.16 o
   9   2   6        915.06       1058.98       163.05 o
  10   2   6       5154.65       5045.60       225.70 o
  11   2   6         17.20       -141.54       141.54 o
  12   2   6       2751.82       3121.12       212.80 o
  13   2   6        612.58        530.74       157.64 o
  14   2   6        619.70        752.40       324.25 o
 -14   3   6        218.82         27.59       142.16 o
 -13   3   6       2905.57       3124.95       179.36 o
 -12   3   6        439.91        239.61       129.40 o
 -11   3   6       8674.42       8724.18       249.25 o
 -10   3   6       6692.45       6887.68       236.93 o
  -9   3   6       7359.00       7165.89       180.48 o
  -8   3   6        112.19        221.99        80.41 o
  -7   3   6       7976.87       7328.62       246.93 o
  -6   3   6      12020.05      11959.85       249.05 o
  -5   3   6      11860.60      10985.26       256.43 o
  -4   3   6      68745.70      66415.12      2713.24 o
  -3   3   6     122656.92     121091.59      2111.74 o
  -2   3   6      39314.83      37680.70      1403.80 o
  -1   3   6      18728.28      18325.14       430.69 o
   0   3   6      31635.89      33848.14      1210.58 o
   1   3   6      60384.88      60110.91      1485.68 o
   2   3   6      35899.13      33897.60      1356.65 o
   3   3   6       9077.04       9507.83       249.64 o
   4   3   6       5733.71       5357.67       165.59 o
   5   3   6       2871.62       2930.98       248.42 o
   6   3   6       1755.13       1663.96       169.14 o
   7   3   6      33276.38      34256.07      1407.26 o
   8   3   6       5591.32       5916.34       296.82 o
   9   3   6      26068.74      24806.27       776.66 o
  10   3   6        619.53        944.37       410.31 o
  11   3   6         96.01         79.23       185.13 o
  12   3   6        610.33        422.04       177.36 o
  13   3   6       2435.99       2464.80       252.98 o
  14   3   6       1447.02       1019.28       939.74 o
 -14   4   6         99.42        -95.76       435.90 o
 -13   4   6       5383.87       5315.72       247.68 o
 -12   4   6       3743.21       4086.74       177.06 o
 -11   4   6       6364.35       6792.55       261.25 o
 -10   4   6        980.32        822.82       110.76 o
  -9   4   6       1295.95       1478.74       101.94 o
  -8   4   6       2408.94       2293.27       107.68 o
  -7   4   6        130.97        228.16       117.10 o
  -6   4   6      46283.02      45740.07       950.58 o
  -5   4   6         16.15        -80.03        80.03 o
  -4   4   6      11128.65      10674.84       203.17 o
  -3   4   6      24800.98      21704.94       502.70 o
  -2   4   6      62204.46      58311.09      1560.35 o
  -1   4   6      79474.99      74599.09      2091.50 o
   0   4   6      31699.26      33167.19       780.20 o
   1   4   6      30693.04      29683.42       570.47 o
   2   4   6        867.74        707.46        98.36 o
   3   4   6       6446.26       6870.86       388.97 o
   4   4   6       9892.93       9396.21       472.80 o
   5   4   6      14855.77      12755.82       396.04 o
   6   4   6       3002.25       2945.79       298.29 o
   7   4   6       6988.11       7066.84       215.37 o
   8   4   6         14.25         -0.41       135.10 o
   9   4   6        663.78        485.96       155.85 o
  10   4   6        303.30        497.05       276.01 o
  11   4   6        509.31        486.80       234.09 o
  12   4   6       1369.40       1435.78       199.22 o
  13   4   6         48.35       -155.84       285.82 o
 -13   5   6        679.53        449.06       153.49 o
 -12   5   6        557.04        885.66       160.57 o
 -11   5   6       7024.30       7481.09       436.56 o
 -10   5   6       8252.18       8626.06       222.72 o
  -9   5   6      24089.51      24609.92       448.46 o
  -8   5   6       7750.88       7628.37       201.98 o
  -7   5   6       9554.77       9686.78       221.33 o
  -6   5   6       1371.90       1377.61       130.78 o
  -5   5   6       6335.03       6522.26       256.80 o
  -4   5   6       4928.42       4665.22       126.97 o
  -3   5   6        924.77       1102.37        94.86 o
  -2   5   6         85.45         26.72        82.29 o
  -1   5   6       1820.13       1671.67       120.02 o
   0   5   6       4331.69       4501.54       209.78 o
   1   5   6      42435.46      41873.42      1254.34 o
   2   5   6       4506.81       4407.47       260.45 o
   3   5   6       1876.47       1643.87       113.91 o
   4   5   6        305.81        143.64        97.05 o
   5   5   6      26630.30      25550.50       751.22 o
   6   5   6      16162.06      16081.67       648.46 o
   7   5   6       6083.19       6963.49       245.53 o
   8   5   6      17646.66      17994.19       577.14 o
   9   5   6       2129.93       2277.04       182.78 o
  10   5   6        290.10        595.09       185.95 o
  11   5   6       5942.31       5788.44       263.76 o
  12   5   6       3781.17       3346.51       371.10 o
  13   5   6         41.88        393.22       500.30 o
 -13   6   6       4207.00       3459.49       338.73 o
 -12   6   6         93.94        123.74       187.46 o
 -11   6   6      20807.69      20286.73       642.66 o
 -10   6   6        559.51        422.65       118.40 o
  -9   6   6         78.85         61.89       108.17 o
  -8   6   6        988.20       1339.00       154.77 o
  -7   6   6        852.14       1329.02       124.90 o
  -6   6   6       7043.51       7438.17       233.47 o
  -5   6   6        295.71        388.31        91.19 o
  -4   6   6       5725.30       5506.24       214.11 o
  -3   6   6       5556.96       5752.24       176.25 o
  -2   6   6         10.44        -53.87        84.12 o
  -1   6   6       1390.21       1422.97       156.33 o
   0   6   6       8248.62       8144.33       305.63 o
   1   6   6       7843.56       8174.31       311.96 o
   2   6   6       4620.36       4993.50       271.96 o
   3   6   6        663.72        471.12       110.07 o
   4   6   6       2278.84       2450.31       139.52 o
   5   6   6       5249.70       5214.19       289.71 o
   6   6   6       2766.40       2959.90       171.80 o
   7   6   6       5438.07       5299.53       210.48 o
   8   6   6        581.15        339.74       176.39 o
   9   6   6      33628.76      34571.88       762.72 o
  10   6   6        865.05       1044.57       278.19 o
  11   6   6      13270.86      13022.30       530.43 o
  12   6   6        635.47        107.94       340.84 o
 -12   7   6       2942.03       2234.23       224.39 o
 -11   7   6        589.04        662.00       147.61 o
 -10   7   6       3490.74       3623.31       313.45 o
  -9   7   6       3592.66       4221.05       389.21 o
  -8   7   6       2400.90       2255.93       243.88 o
  -7   7   6       8792.93       8460.33       466.53 o
  -6   7   6        510.29        547.65       136.57 o
  -5   7   6       1271.12       1327.40       168.32 o
  -4   7   6         66.49         58.07       141.04 o
  -3   7   6       2426.56       2490.95       188.23 o
  -2   7   6        534.43        586.89       120.67 o
  -1   7   6       5349.68       5128.55       330.35 o
   0   7   6         21.14          7.55       111.14 o
   1   7   6        152.61        144.96       108.13 o
   2   7   6       3361.83       3780.39       249.74 o
   3   7   6        933.13       1045.14       140.74 o
   4   7   6        863.77       1094.20       326.00 o
   5   7   6         31.21        -39.24       128.73 o
   6   7   6      10548.97      10985.70       324.34 o
   7   7   6       8335.23       9087.49       377.83 o
   8   7   6       6807.15       6921.73       255.85 o
   9   7   6       1214.03       1081.32       318.77 o
  10   7   6       1992.27       1688.66       163.31 o
  11   7   6        461.63        480.12       229.08 o
  12   7   6      11358.82      10058.40      1092.30 o
 -11   8   6       1605.52       1250.51       192.37 o
 -10   8   6        592.04        412.22       139.95 o
  -9   8   6        206.77        134.17       165.72 o
  -8   8   6       6550.08       6412.96       547.05 o
  -7   8   6        268.73        122.90       142.31 o
  -6   8   6       9489.45       8903.71       262.51 o
  -5   8   6       1277.07       1578.79       178.61 o
  -4   8   6       3749.09       3797.49       283.28 o
  -3   8   6        475.25        462.06       146.66 o
  -2   8   6       2284.21       2631.57       135.61 o
  -1   8   6       2295.72       2171.16       136.73 o
   0   8   6       3624.64       3597.90       153.78 o
   1   8   6       3373.76       3350.88       228.77 o
   2   8   6       6155.68       6099.29       403.53 o
   3   8   6          7.00         96.76       145.85 o
   4   8   6      19650.07      20998.10       441.54 o
   5   8   6        993.42        922.76       155.83 o
   6   8   6       1548.46       1903.02       202.68 o
   7   8   6         63.46          2.81       175.31 o
   8   8   6        189.71        424.28       170.66 o
   9   8   6       4051.03       4599.60       296.45 o
  10   8   6        535.22        634.72       351.39 o
  11   8   6        862.66       1030.87       646.58 o
 -10   9   6       1075.99       1145.09       286.50 o
  -9   9   6       1098.00       1151.62       594.68 o
  -8   9   6        572.11        693.47       302.74 o
  -7   9   6       4851.47       4592.07       229.84 o
  -6   9   6       7029.38       6774.33       329.49 o
  -5   9   6       8314.90       8315.19       374.30 o
  -4   9   6      16208.18      16060.63       325.84 o
  -3   9   6      10990.37      11047.26       374.86 o
  -2   9   6       1297.57       1493.56       154.20 o
  -1   9   6       4741.13       4895.12       182.42 o
   0   9   6        622.60        520.72       119.23 o
   1   9   6       8691.17       9197.64       249.26 o
   2   9   6       2934.77       3346.43       189.92 o
   3   9   6       3606.11       3754.79       320.18 o
   4   9   6       3962.87       4058.03       289.88 o
   5   9   6       1472.07       1345.86       235.62 o
   6   9   6       2913.38       2547.34       307.28 o
   7   9   6       1301.43       1672.62       174.88 o
   8   9   6       1031.05        700.64       299.51 o
   9   9   6        540.08        468.50       236.80 o
  10   9   6       4971.26       4306.97       579.66 o
  -9  10   6        758.36        608.85       220.79 o
  -8  10   6        304.11       -176.50       282.22 o
  -7  10   6       2548.75       2596.73       289.63 o
  -6  10   6        459.63        463.61       205.87 o
  -5  10   6        282.04        356.59       165.90 o
  -4  10   6       1296.93       1463.99       151.20 o
  -3  10   6       5229.55       5378.74       318.77 o
  -2  10   6      18852.91      20078.98       416.66 o
  -1  10   6      30921.08      31092.02       753.54 o
   0  10   6      24070.23      25093.43       488.96 o
   1  10   6      24443.81      23445.10       825.47 o
   2  10   6       5059.01       5647.18       258.86 o
   3  10   6        309.10         92.47       165.11 o
   4  10   6        727.46        817.83       175.88 o
   5  10   6        408.41        444.77       174.80 o
   6  10   6       3046.52       2871.93       221.72 o
   7  10   6         99.20       -138.87       161.68 o
   8  10   6        734.40        851.77       213.35 o
  -7  11   6       3895.57       2869.01       247.46 o
  -6  11   6         41.80        678.84       198.38 o
  -5  11   6       6356.23       6253.41       252.58 o
  -4  11   6       1512.31        959.09       171.52 o
  -3  11   6       2818.90       2873.75       256.45 o
  -2  11   6        108.82        183.15       134.97 o
  -1  11   6         16.75        -23.15       151.23 o
   0  11   6       1455.49       1329.58       150.54 o
   1  11   6       1010.54       1211.87       167.00 o
   2  11   6        484.24        315.57       156.38 o
   3  11   6        140.99         99.82       185.96 o
   4  11   6       4181.47       3830.41       234.78 o
   5  11   6       5886.55       6468.90       398.44 o
   6  11   6       1253.47        906.40       209.64 o
   7  11   6       8989.30       7612.25       383.50 o
  -4  12   6        157.33        -70.66       151.43 o
  -3  12   6       6018.97       5998.17       273.68 o
  -2  12   6       2959.28       2867.66       205.79 o
  -1  12   6       8049.15       7903.52       440.57 o
   0  12   6        813.15        860.73       167.31 o
   1  12   6       1528.07       1433.72       158.79 o
   2  12   6         41.89        137.91       215.57 o
   3  12   6       4434.46       3809.97       324.76 o
   4  12   6        969.83        693.54       210.08 o
 -15   0   7       9710.78       7992.18       513.54 o
 -13   0   7      21998.50      22964.83       767.71 o
 -11   0   7       3148.86       3466.63       195.55 o
  -9   0   7      21876.75      21698.26       610.77 o
  -7   0   7       2692.54       2645.16       126.39 o
  -5   0   7      14458.58      12644.39       324.82 o
  -3   0   7       6722.28       6446.63       347.61 o
  -1   0   7        239.60        154.68       100.72 o
   1   0   7       7940.22       8510.66       277.07 o
   3   0   7       1337.73       1146.14       134.78 o
   5   0   7       7686.07       6732.33       287.28 o
   7   0   7       4891.21       4429.88       491.76 o
   9   0   7      12561.78      14429.09      1168.79 o
  11   0   7      41778.60      39314.04      1219.76 o
  13   0   7      38520.58      37735.92      3431.37 o
 -14   1   7       2247.18       2056.29       159.22 o
 -13   1   7       1882.11       1858.45       139.34 o
 -12   1   7      14513.00      15678.22       378.82 o
 -11   1   7       1159.98       1347.09       122.80 o
 -10   1   7      21738.52      21612.10       457.07 o
  -9   1   7          4.93       -101.75       101.75 o
  -8   1   7      27293.87      26824.32       515.67 o
  -7   1   7       9760.45       9885.38       211.57 o
  -6   1   7      28972.63      29616.82       535.49 o
  -5   1   7      28687.31      28173.91       518.94 o
  -4   1   7      23685.23      23612.84       569.69 o
  -3   1   7       3891.30       3598.85       105.76 o
  -2   1   7        485.94        716.24        90.96 o
  -1   1   7       2011.00       2175.28       192.21 o
   0   1   7       4266.32       4252.38       179.53 o
   1   1   7      10739.82       9920.17       376.54 o
   2   1   7       7211.80       7997.81       205.54 o
   3   1   7      25374.96      24089.36       653.07 o
   4   1   7        240.73        405.46       199.06 o
   5   1   7      17415.39      16846.56      1033.09 o
   6   1   7        223.67        -50.16       103.48 o
   7   1   7       2093.94       1963.01       240.32 o
   8   1   7       9854.92       9464.97       314.61 o
   9   1   7       1511.24       1623.76       203.15 o
  10   1   7      27355.71      27173.91       642.92 o
  11   1   7       1869.51       1707.30       171.87 o
  12   1   7       4309.99       3883.36       249.30 o
  13   1   7        198.91       -360.51       360.51 o
  14   1   7       1444.88       1607.66       314.91 o
 -14   2   7         23.70        422.07       243.32 o
 -13   2   7        919.64       1248.85       146.77 o
 -12   2   7       1689.21       1982.83       151.78 o
 -11   2   7       4359.86       4250.88       193.16 o
 -10   2   7       3685.77       3838.58       147.02 o
  -9   2   7      13401.12      13058.47       293.14 o
  -8   2   7      11565.23      11342.34       253.34 o
  -7   2   7      12077.60      12620.20       264.21 o
  -6   2   7      14407.11      14414.54       255.54 o
  -5   2   7        391.54        372.79        55.56 o
  -4   2   7      14362.99      13938.67       236.30 o
  -3   2   7       1159.69       1464.45        77.84 o
  -2   2   7       4455.78       4546.01       203.83 o
  -1   2   7       9956.48       8735.78       524.96 o
   0   2   7      62226.09      65600.16      2308.04 o
   1   2   7      16722.57      16503.83       715.73 o
   2   2   7      61680.37      62418.59      1144.90 o
   3   2   7      23116.20      23552.25       660.36 o
   4   2   7       1036.05       1506.18       194.04 o
   5   2   7        190.92         11.51       103.83 o
   6   2   7       6407.78       5700.78       197.62 o
   7   2   7       3405.63       3411.55       174.25 o
   8   2   7       3309.24       2888.17       167.30 o
   9   2   7      22676.98      22405.92       888.00 o
  10   2   7       1026.33        784.59       170.93 o
  11   2   7        113.69        307.60       237.65 o
  12   2   7         39.90       -133.67       198.38 o
  13   2   7       1182.50       1288.44       302.56 o
  14   2   7        133.24        316.76       449.96 o
 -14   3   7          0.53       -158.89       158.89 o
 -13   3   7       2466.66       2609.76       184.04 o
 -12   3   7       2808.63       2821.89       212.37 o
 -11   3   7       1022.61       1074.01       123.85 o
 -10   3   7       6441.33       6760.57       177.55 o
  -9   3   7       2156.57       2406.74       283.15 o
  -8   3   7       7081.71       7126.24       248.99 o
  -7   3   7        211.75         24.45        74.86 o
  -6   3   7       7133.65       7383.31       222.03 o
  -5   3   7       1567.64       1426.22        91.24 o
  -4   3   7       3494.81       4026.00       126.66 o
  -3   3   7      33074.16      29483.98      1196.39 o
  -2   3   7     128198.20     131499.55      2701.95 o
  -1   3   7     114220.11     115551.94      4348.76 o
   0   3   7     126827.05     131346.34      5321.41 o
   1   3   7      24438.12      25091.47       740.87 o
   2   3   7       5731.65       5669.81       234.23 o
   3   3   7       9527.74       9261.75       239.89 o
   4   3   7       3207.07       3398.73       250.80 o
   5   3   7       3138.47       2908.02       152.39 o
   6   3   7        260.22         97.31       215.36 o
   7   3   7        341.23        401.05       114.16 o
   8   3   7       2676.94       2850.60       310.48 o
   9   3   7        432.53        344.05       252.23 o
  10   3   7       1245.48       1543.77       172.49 o
  11   3   7       1203.17       1450.25       238.67 o
  12   3   7        948.75        705.61       267.58 o
  13   3   7         25.46       -218.84       218.84 o
  14   3   7       1095.33       1499.95       259.28 o
 -14   4   7        227.13        340.21       246.19 o
 -13   4   7        444.89        328.93       171.85 o
 -12   4   7       4130.04       4379.02       286.93 o
 -11   4   7        194.32        302.08       163.52 o
 -10   4   7      21706.26      22258.69       416.51 o
  -9   4   7       2200.93       2328.35       187.56 o
  -8   4   7      16591.51      16619.95       584.16 o
  -7   4   7       1253.10       1551.66        94.32 o
  -6   4   7       6541.84       6723.56       349.52 o
  -5   4   7       1515.23       1225.53        94.70 o
  -4   4   7      37234.27      35684.65       872.82 o
  -3   4   7       4824.29       4374.72       110.84 o
  -2   4   7      26027.67      25185.38       778.29 o
  -1   4   7       4237.39       4539.45       320.03 o
   0   4   7       4335.76       4621.26       187.40 o
   1   4   7      43588.15      42164.30       958.64 o
   2   4   7      14212.13      14965.04       303.16 o
   3   4   7      67819.62      66357.87      2338.19 o
   4   4   7        316.93        165.27       190.86 o
   5   4   7      11824.25      12498.65       404.99 o
   6   4   7      13860.55      14338.38       380.27 o
   7   4   7      11379.45      10508.20       462.46 o
   8   4   7      23188.91      23899.47      1202.79 o
   9   4   7       2934.73       2820.10       186.80 o
  10   4   7       2847.29       3218.36       365.11 o
  11   4   7        705.20        530.18       279.03 o
  12   4   7        192.91        706.74       204.04 o
  13   4   7        928.10       1208.49       286.67 o
 -13   5   7       5331.98       5182.59       228.96 o
 -12   5   7       2853.18       2735.55       159.47 o
 -11   5   7      12752.31      13434.65       360.34 o
 -10   5   7        312.85        390.76       116.99 o
  -9   5   7          5.39         17.45       129.89 o
  -8   5   7        118.18        184.87       150.56 o
  -7   5   7       9757.55       9723.10       340.33 o
  -6   5   7       2852.87       2862.91       216.44 o
  -5   5   7       2233.69       2454.18       172.50 o
  -4   5   7      27100.99      26039.75       415.42 o
  -3   5   7        336.23        277.11        90.48 o
  -2   5   7        933.84       1056.81       131.58 o
  -1   5   7      10137.85      10362.67       266.05 o
   0   5   7        190.44        305.21       105.87 o
   1   5   7       1811.65       1873.48       216.50 o
   2   5   7      16009.02      15967.35       444.55 o
   3   5   7       1291.30       1485.00       113.32 o
   4   5   7      29886.19      29443.29       685.58 o
   5   5   7       9633.33       8872.31       463.61 o
   6   5   7      18843.16      19998.12       636.88 o
   7   5   7          8.59       -145.05       145.05 o
   8   5   7          1.50        167.61       130.49 o
   9   5   7      16364.98      17225.70       444.51 o
  10   5   7       1757.65       2484.49       310.37 o
  11   5   7       6543.35       6984.53       457.62 o
  12   5   7       1549.18        767.11       238.42 o
  13   5   7       1080.46       1360.10       260.92 o
 -13   6   7        194.76        828.98       212.05 o
 -12   6   7       3832.03       3558.17       204.17 o
 -11   6   7       3073.84       2964.04       162.31 o
 -10   6   7       5103.19       5399.00       391.39 o
  -9   6   7       6977.38       6880.83       208.52 o
  -8   6   7       4430.51       4250.65       182.83 o
  -7   6   7       1341.41       1533.65       131.37 o
  -6   6   7       4888.63       5010.26       166.73 o
  -5   6   7       1342.85       1241.71        89.64 o
  -4   6   7       3823.70       3478.05       194.03 o
  -3   6   7       5745.84       5217.35       144.90 o
  -2   6   7       1903.79       1963.32        99.10 o
  -1   6   7      10175.83       9125.77       223.62 o
   0   6   7      17464.26      17932.10       446.55 o
   1   6   7       7994.28       7556.18       200.61 o
   2   6   7       1718.15       1911.79       111.63 o
   3   6   7       3140.78       2687.87       203.76 o
   4   6   7        951.89        984.32       171.18 o
   5   6   7       6723.94       7383.27       222.83 o
   6   6   7      17187.18      18239.34       405.41 o
   7   6   7       6377.52       7322.81       259.02 o
   8   6   7       7181.63       7743.43       237.80 o
   9   6   7        364.68          5.02       137.69 o
  10   6   7       3953.70       4625.14       354.44 o
  11   6   7        110.65         63.28       296.88 o
  12   6   7      18810.39      18815.16      1822.07 o
 -12   7   7         26.84       -156.64       229.53 o
 -11   7   7      10648.11      10246.29       309.56 o
 -10   7   7       6198.81       5713.44       209.59 o
  -9   7   7        187.11        302.06       151.82 o
  -8   7   7       1349.25       1467.98       195.36 o
  -7   7   7       1900.19       2339.06       233.55 o
  -6   7   7      12280.86      12463.82       303.11 o
  -5   7   7        172.68         45.95       136.94 o
  -4   7   7       1628.52       1716.19       198.49 o
  -3   7   7        500.16        633.07        99.54 o
  -2   7   7        663.33        901.37       102.47 o
  -1   7   7        206.36        276.07        98.80 o
   0   7   7         10.13        -79.72       109.46 o
   1   7   7       3831.84       3724.36       138.47 o
   2   7   7       6045.73       6686.83       202.70 o
   3   7   7       3376.10       3115.02       158.51 o
   4   7   7       7104.11       7100.62       314.71 o
   5   7   7         16.94        152.08       139.52 o
   6   7   7         28.05       -149.60       151.78 o
   7   7   7       2996.61       3791.75       294.81 o
   8   7   7        395.36        546.86       147.15 o
   9   7   7      21616.72      21756.16       865.00 o
  10   7   7        920.78       1383.53       250.81 o
  11   7   7       6152.75       6212.25       332.20 o
 -11   8   7       1097.01        640.09       646.11 o
 -10   8   7       3531.73       3518.16       203.24 o
  -9   8   7       3766.29       3829.37       224.04 o
  -8   8   7       1076.54       1314.39       145.54 o
  -7   8   7      15082.59      14949.75       719.89 o
  -6   8   7        465.07        293.47       138.89 o
  -5   8   7        250.79        599.17       154.23 o
  -4   8   7       1015.50        902.50       132.00 o
  -3   8   7      21185.30      21119.35       369.50 o
  -2   8   7         16.49        -80.19       111.41 o
  -1   8   7       3273.11       3698.05       353.73 o
   0   8   7       5070.59       4953.59       214.70 o
   1   8   7      11194.31      10797.84       296.94 o
   2   8   7        594.64        697.57       139.45 o
   3   8   7       1493.78       1854.31       192.27 o
   4   8   7        320.57        132.56       165.80 o
   5   8   7       3593.08       3215.66       189.32 o
   6   8   7       5145.04       5486.06       286.65 o
   7   8   7       2850.29       2978.19       191.00 o
   8   8   7       1744.80       2093.80       225.72 o
   9   8   7      10065.63      10307.84       571.56 o
  10   8   7          9.36        -89.07       463.41 o
  11   8   7       1415.70       1735.91       325.55 o
 -10   9   7       2251.42       2279.31       261.27 o
  -9   9   7        177.17        276.90       200.55 o
  -8   9   7         42.05        368.92       192.41 o
  -7   9   7        586.65        533.50       143.95 o
  -6   9   7       4439.66       4192.21       269.01 o
  -5   9   7       1536.36       1442.59       167.04 o
  -4   9   7         70.73        299.85       165.89 o
  -3   9   7       5289.62       5310.91       240.49 o
  -2   9   7      16234.32      16100.71       364.96 o
  -1   9   7      11366.25      12100.57       387.65 o
   0   9   7      11172.91      11805.26       382.55 o
   1   9   7      15535.90      15722.22       557.97 o
   2   9   7       3640.59       4076.17       420.87 o
   3   9   7       4022.40       4186.33       202.98 o
   4   9   7      16049.35      16948.03       414.37 o
   5   9   7         48.61         34.14       137.73 o
   6   9   7        268.07        204.81       157.01 o
   7   9   7        620.57       1070.80       248.54 o
   8   9   7       2182.67       2297.07       217.44 o
   9   9   7         16.45        241.83       200.71 o
  -9  10   7       7296.70       5208.05       353.86 o
  -8  10   7        602.80        531.56       254.38 o
  -7  10   7        916.35        633.10       186.30 o
  -6  10   7       5245.32       4553.21       271.89 o
  -5  10   7       7309.15       6836.74       222.51 o
  -4  10   7      20357.27      19860.46       395.05 o
  -3  10   7      27623.49      28447.11      1086.50 o
  -2  10   7       3828.20       3717.47       312.44 o
  -1  10   7       5126.94       5532.61       207.98 o
   0  10   7       4382.65       4364.77       232.57 o
   1  10   7      19004.57      18798.11       627.88 o
   2  10   7       5356.27       5565.67       248.71 o
   3  10   7       1060.32        975.09       407.00 o
   4  10   7       1152.55       1411.80       176.13 o
   5  10   7       1980.13       2297.06       218.78 o
   6  10   7        305.72        491.74       340.17 o
   7  10   7       9179.00       8688.89       398.43 o
   8  10   7       1101.75       1465.53       299.13 o
  -7  11   7       6702.10       6075.28       773.38 o
  -6  11   7        677.04        231.76       189.55 o
  -5  11   7        339.24        468.28       220.28 o
  -4  11   7       6898.54       6772.19       249.41 o
  -3  11   7         49.61       -138.00       138.00 o
  -2  11   7       9405.72       9417.48       265.04 o
  -1  11   7        865.24        612.21       138.70 o
   0  11   7       6302.82       6508.03       287.03 o
   1  11   7        120.15         63.17       155.57 o
   2  11   7       5253.99       5037.26       229.16 o
   3  11   7       3678.55       3229.93       259.76 o
   4  11   7       5226.38       4869.99       254.09 o
   5  11   7      11456.62      11326.08       383.87 o
   6  11   7       7261.83       6586.11       754.39 o
  -4  12   7        303.59        550.93       148.59 o
  -3  12   7         77.84         -4.43       205.72 o
  -2  12   7       2834.04       2763.92       192.01 o
  -1  12   7       2620.56       2576.58       271.13 o
   0  12   7        740.11       1058.76       324.09 o
   1  12   7         52.35         61.06       147.67 o
   2  12   7        469.07        499.25       201.31 o
   3  12   7       1759.42       1314.28       465.83 o
 -14   0   8          7.23         23.27       322.26 o
 -12   0   8       3349.24       3489.77       202.94 o
 -10   0   8      13911.61      15169.20       460.77 o
  -8   0   8       2642.43       2436.02       127.11 o
  -6   0   8      80015.02      80223.88      1836.59 o
  -2   0   8      12978.31      11542.04       406.27 o
   0   0   8      17615.65      17725.00       488.67 o
   2   0   8      16989.40      16506.43       662.70 o
   4   0   8       5660.68       5753.73       278.84 o
   6   0   8       7199.25       7223.64       401.33 o
   8   0   8      18878.71      19055.68       823.95 o
  10   0   8      26466.85      27877.47       818.35 o
  12   0   8         46.26         72.17       304.64 o
  14   0   8       3331.64       4293.06       508.20 o
 -14   1   8         11.94        348.86       119.21 o
 -13   1   8       3842.72       4056.82       231.42 o
 -12   1   8       1772.59       2347.31       151.76 o
 -11   1   8       1618.04       1903.89       140.67 o
 -10   1   8      11624.92      11412.62       325.78 o
  -9   1   8      19795.56      19994.06       432.01 o
  -8   1   8       9137.93       8939.06       208.57 o
  -7   1   8        110.27         69.10        56.17 o
  -6   1   8       9408.10       9198.11       154.21 o
  -5   1   8        913.61        698.80       149.95 o
  -4   1   8          2.15         47.38        62.59 o
  -3   1   8      27590.67      25918.44       629.44 o
  -2   1   8       2976.06       3190.61       135.49 o
  -1   1   8       2956.24       2945.32       152.03 o
   0   1   8        750.23        722.27       130.15 o
   1   1   8        132.51        202.86        79.57 o
   2   1   8       5734.45       5634.98       225.42 o
   3   1   8       9114.02       8880.41       228.37 o
   4   1   8      10625.13      11105.37       345.20 o
   5   1   8       4979.41       4356.89       251.17 o
   6   1   8      19916.74      17912.90       734.38 o
   7   1   8         31.41        -56.43       139.87 o
   8   1   8       8697.22       8235.61       453.20 o
   9   1   8       1308.83       1388.92       191.60 o
  10   1   8       4646.93       4327.63       227.45 o
  11   1   8       6430.63       6324.84       320.08 o
  12   1   8        347.08         15.98       213.01 o
  13   1   8      14822.99      15456.24       993.68 o
  14   1   8        931.71       1366.45       388.16 o
 -14   2   8       1122.67       1162.77       225.77 o
 -13   2   8        922.97       1053.85       134.15 o
 -12   2   8         28.91         39.08       204.33 o
 -11   2   8       1330.55       1667.20       129.93 o
 -10   2   8       2878.62       2999.43       132.79 o
  -9   2   8        535.54       1455.48       928.81 o
  -8   2   8       1084.94        945.74        75.29 o
  -7   2   8         96.30        162.48        48.99 o
  -6   2   8      55141.39      54500.81      1055.97 o
  -5   2   8       8316.46       8099.18       468.65 o
  -4   2   8       1602.28       1526.10       124.86 o
  -3   2   8        917.45        769.74        40.66 o
  -2   2   8       5868.35       5752.09       169.92 o
  -1   2   8      26613.68      24719.50      1323.30 o
   0   2   8      54162.93      53454.93      1072.40 o
   1   2   8        265.54        280.79        89.99 o
   2   2   8       2375.66       2140.88       119.44 o
   3   2   8      58361.36      59729.82      1733.12 o
   4   2   8       2278.35       2658.83       323.72 o
   5   2   8      34217.47      28757.99      2102.95 o
   6   2   8       4792.14       5102.32       315.01 o
   7   2   8       2092.66       2045.35       345.66 o
   8   2   8        295.34        426.35       156.82 o
   9   2   8         10.49         10.64       136.33 o
  10   2   8       1054.57       1313.34       269.45 o
  11   2   8       1017.40       1136.46       243.12 o
  12   2   8         89.19       -186.58       186.58 o
  13   2   8         44.81        541.64       260.07 o
  14   2   8       1421.69       1678.74       496.49 o
 -14   3   8       1542.33       1483.64       190.38 o
 -13   3   8       5321.41       5520.76       219.63 o
 -12   3   8       1570.36       1645.49       136.87 o
 -11   3   8       9041.99       9307.86       500.40 o
 -10   3   8       4299.97       4277.73       147.04 o
  -9   3   8       9216.88       9317.57       248.26 o
  -8   3   8       5900.65       5531.14       210.10 o
  -7   3   8      22379.16      22908.41       814.76 o
  -6   3   8        700.77        815.47       106.76 o
  -5   3   8      41161.57      41554.01      1003.12 o
  -4   3   8       9403.77       8962.39       219.99 o
  -3   3   8       3141.30       2716.72       196.40 o
  -2   3   8       4422.35       4138.45       281.81 o
  -1   3   8       1038.09       1201.42       101.36 o
   0   3   8      35346.73      35012.12       958.63 o
   1   3   8         99.83        -29.73        93.08 o
   2   3   8      85131.88      84287.73      2759.30 o
   3   3   8      40213.67      38659.87       875.81 o
   4   3   8        354.91        272.10       121.00 o
   5   3   8       1164.02       1109.01       159.96 o
   6   3   8       3732.35       4117.87       174.27 o
   7   3   8       5164.24       5666.83       294.30 o
   8   3   8       2040.73       2152.98       147.33 o
   9   3   8       3283.48       3760.88       231.01 o
  10   3   8         26.30        -61.03       156.65 o
  11   3   8       4634.55       5121.78       256.23 o
  12   3   8        219.09         66.10       149.79 o
  13   3   8        277.01       -113.58       301.06 o
 -14   4   8          3.97        264.30       145.65 o
 -13   4   8       2429.40       2532.34       177.34 o
 -12   4   8       6380.12       6551.44       359.58 o
 -11   4   8       7359.24       8135.08       276.09 o
 -10   4   8        764.10        989.94       149.52 o
  -9   4   8        542.08        820.50       137.62 o
  -8   4   8        228.52         89.54        90.05 o
  -7   4   8       6095.97       6249.67       272.44 o
  -6   4   8       3867.44       3853.39       216.19 o
  -5   4   8        517.59        416.40       134.07 o
  -4   4   8        944.85        958.96       112.16 o
  -3   4   8      21145.08      19497.55      1108.66 o
  -2   4   8       7508.27       7075.97       175.07 o
  -1   4   8      56181.91      57327.09       963.20 o
   0   4   8      24856.85      26202.52       566.34 o
   1   4   8      28978.21      29984.73       823.85 o
   2   4   8       9398.56       9645.27       372.65 o
   3   4   8        292.17        488.58       138.95 o
   4   4   8      25044.88      24428.54       495.31 o
   5   4   8       1783.96       2182.77       194.90 o
   6   4   8       9912.27       9436.48       337.43 o
   7   4   8       5344.53       5186.99       237.41 o
   8   4   8        642.79        812.86       175.57 o
   9   4   8        125.44        223.37       137.68 o
  10   4   8       1653.84       2402.51       333.21 o
  11   4   8       1002.91       1239.25       244.26 o
  12   4   8        297.72       -127.27       287.15 o
  13   4   8       1465.97       1476.10       704.09 o
 -13   5   8        254.88        364.01       150.16 o
 -12   5   8         89.69        -60.09       209.08 o
 -11   5   8       7287.99       7283.85       308.02 o
 -10   5   8      10776.37      10673.44       253.30 o
  -9   5   8      25469.71      26272.09       504.43 o
  -8   5   8      10774.56      10738.65       267.81 o
  -7   5   8       7694.04       8242.71       293.23 o
  -6   5   8       2681.26       2483.86       203.32 o
  -5   5   8       1534.60       1693.69       147.82 o
  -4   5   8        405.91        513.00        75.12 o
  -3   5   8       9726.29       9990.90       453.78 o
  -2   5   8       2284.61       2165.18       142.25 o
  -1   5   8      14424.70      14438.91       299.00 o
   0   5   8       2973.08       2682.69       111.32 o
   1   5   8        304.61        455.20       125.19 o
   2   5   8      12349.75      12846.54       444.37 o
   3   5   8      19098.88      18842.55       513.58 o
   4   5   8         72.56         59.11       151.77 o
   5   5   8        256.40        336.62       117.09 o
   6   5   8       4076.78       4146.00       271.82 o
   7   5   8      32118.34      32175.10      1533.85 o
   8   5   8      19252.60      20057.26       475.03 o
   9   5   8       3974.65       4278.46       220.74 o
  10   5   8         22.18         45.52       187.07 o
  11   5   8        723.86        492.37       197.02 o
  12   5   8       4689.10       4755.25       763.62 o
  13   5   8        565.39        951.34       313.84 o
 -13   6   8       3787.15       3274.32       229.81 o
 -12   6   8       7099.23       7012.96       342.62 o
 -11   6   8       8239.97       7426.09       284.89 o
 -10   6   8       3078.29       3202.02       151.85 o
  -9   6   8       1884.75       2157.14       218.76 o
  -8   6   8      12853.12      13313.80       479.38 o
  -7   6   8      24050.48      23825.21       764.17 o
  -6   6   8       1152.19       1339.06       172.55 o
  -5   6   8       3013.59       3221.70       126.83 o
  -4   6   8       3233.22       3110.18       141.42 o
  -3   6   8       2386.66       2369.84       161.78 o
  -2   6   8       7362.43       7150.28       177.66 o
  -1   6   8        254.36        200.60        88.15 o
   0   6   8       5972.90       6479.03       205.17 o
   1   6   8       4933.06       4745.50       206.47 o
   2   6   8        568.55        507.38       151.43 o
   3   6   8       6153.00       6761.62       322.68 o
   4   6   8        307.02        426.99       111.07 o
   5   6   8       1011.57        934.24       115.47 o
   6   6   8       7191.92       7077.89       221.49 o
   7   6   8        896.83       1080.15       223.82 o
   8   6   8        205.18         17.71       166.15 o
   9   6   8      28927.53      28877.46       573.92 o
  10   6   8       5155.60       5379.61       604.14 o
  11   6   8       7778.66       8214.89       625.46 o
  12   6   8          1.99         11.67       195.96 o
 -12   7   8        788.24        834.43       250.94 o
 -11   7   8        379.18        438.46       379.74 o
 -10   7   8       6426.66       6614.64       333.24 o
  -9   7   8        127.29         48.41       156.47 o
  -8   7   8       5717.34       5941.18       208.74 o
  -7   7   8       4702.25       5556.49       195.62 o
  -6   7   8      10408.88       9815.96       308.36 o
  -5   7   8       2166.01       2427.93       212.82 o
  -4   7   8      15244.38      14603.14       536.91 o
  -3   7   8      14198.83      12663.90       532.62 o
  -2   7   8       1815.42       2218.97       143.98 o
  -1   7   8        548.43        663.03       301.78 o
   0   7   8       2898.99       2898.40       166.52 o
   1   7   8      29229.26      32171.38       650.94 o
   2   7   8       2424.24       2528.79       216.53 o
   3   7   8          0.68        -89.08       147.02 o
   4   7   8       4535.62       4611.09       323.04 o
   5   7   8       6601.38       6181.50       305.81 o
   6   7   8          0.49         55.52       171.33 o
   7   7   8          9.48       -138.01       198.31 o
   8   7   8        497.14        344.58       169.28 o
   9   7   8        217.96        115.32       209.22 o
  10   7   8      12107.49      11267.73       356.12 o
  11   7   8       3271.96       2698.92       432.07 o
 -11   8   8        772.96        837.55       240.60 o
 -10   8   8        852.03        482.94       418.23 o
  -9   8   8        893.35        972.08       184.90 o
  -8   8   8        128.30        134.94       130.87 o
  -7   8   8       4776.16       4947.15       254.11 o
  -6   8   8      24620.47      24752.93      1093.43 o
  -5   8   8       1466.52       1574.58       132.99 o
  -4   8   8      10396.53      10658.63       379.80 o
  -3   8   8       1406.27       1658.29       205.20 o
  -2   8   8       2110.32       2244.12       139.03 o
  -1   8   8       5395.71       6310.39       317.51 o
   0   8   8       3161.80       2989.65       283.34 o
   1   8   8        472.30        910.56       169.86 o
   2   8   8      17071.02      18324.52       415.91 o
   3   8   8       1005.79       1030.51       137.03 o
   4   8   8      37415.95      36863.58      1108.76 o
   5   8   8       1030.94       1167.16       143.73 o
   6   8   8       1715.58       1896.08       179.65 o
   7   8   8        312.08        423.84       150.12 o
   8   8   8        372.01        275.62       211.22 o
   9   8   8       3702.52       3323.21       421.07 o
  10   8   8       1444.02       1193.71       311.38 o
 -10   9   8       2681.86       3035.22       324.16 o
  -9   9   8       1064.54        876.21       203.74 o
  -8   9   8       4938.58       5078.58       277.71 o
  -7   9   8       2467.89       2702.62       246.80 o
  -6   9   8       2051.64       2432.84       163.31 o
  -5   9   8       1729.29       1744.59       138.82 o
  -4   9   8      12462.50      13158.55       506.27 o
  -3   9   8      13541.02      14243.79       411.95 o
  -2   9   8       4933.72       5066.02       189.24 o
  -1   9   8       1375.50       1454.51       273.34 o
   0   9   8       4053.62       4659.99       230.36 o
   1   9   8      69034.32      72216.45      1343.87 o
   2   9   8      13286.40      14141.84       490.18 o
   3   9   8       5101.33       5312.48       252.16 o
   4   9   8       2399.22       2178.17       159.07 o
   5   9   8       5771.71       6349.57       265.44 o
   6   9   8       2386.00       2384.89       197.41 o
   7   9   8        102.00        199.11       361.78 o
   8   9   8       1568.40       2122.32       320.52 o
   9   9   8         65.12        553.45       339.17 o
  -8  10   8       8155.88       7662.41       493.56 o
  -7  10   8       1121.33       1430.88       293.94 o
  -6  10   8        456.58        483.57       156.46 o
  -5  10   8         92.70        293.52       133.27 o
  -4  10   8       2255.75       2459.90       301.09 o
  -3  10   8       9724.83      10598.77       325.80 o
  -2  10   8      19263.52      20268.27       535.54 o
  -1  10   8      13236.36      13166.86       647.70 o
   0  10   8      18669.53      18108.45       476.63 o
   1  10   8       4396.34       4760.12       239.31 o
   2  10   8         40.78        570.88       163.61 o
   3  10   8          3.30       -166.21       166.21 o
   4  10   8        754.72        327.14       142.20 o
   5  10   8       3369.32       3681.63       376.73 o
   6  10   8       1450.07       1625.19       221.41 o
   7  10   8         78.99       1075.80       296.23 o
   8  10   8        890.58       1017.70       317.92 o
  -6  11   8        192.33        445.45       266.51 o
  -5  11   8          9.61        -61.04       293.91 o
  -4  11   8       1593.99       1779.18       176.81 o
  -3  11   8       8221.10       8048.00       368.07 o
  -2  11   8          5.48        -25.14       139.62 o
  -1  11   8       2131.31       1995.08       166.94 o
   0  11   8       5426.08       5886.79       227.51 o
   1  11   8       4539.18       4351.59       235.44 o
   2  11   8       3424.31       3492.59       215.41 o
   3  11   8        321.56        904.42       276.66 o
   4  11   8         97.59        -81.89       241.30 o
   5  11   8        383.45        679.26       262.28 o
   6  11   8       1052.20       1591.21       214.81 o
  -3  12   8        141.33         -3.72       167.26 o
  -2  12   8         37.79        395.70       214.47 o
  -1  12   8       6349.42       6322.10       292.17 o
   0  12   8         33.15          3.44       179.13 o
   1  12   8       2566.63       2509.43       355.21 o
   2  12   8        447.10        212.39       335.19 o
 -13   0   9       3864.33       4428.52       268.54 o
 -11   0   9        924.61        973.79       271.61 o
  -9   0   9      18622.29      18772.56       531.87 o
  -7   0   9      22465.78      22308.53       802.53 o
  -3   0   9      29983.28      24378.06      1080.95 o
  -1   0   9      33333.00      31566.10      1134.33 o
   1   0   9        436.53        307.46       116.74 o
   3   0   9       7922.90       7799.52      1036.10 o
   5   0   9       2363.88       2554.72       206.11 o
   7   0   9       2782.20       2372.31       227.26 o
   9   0   9      12245.31      11822.98       498.84 o
  11   0   9      21612.46      19925.71       766.03 o
  13   0   9      26008.61      25713.05      1276.61 o
 -14   1   9       2008.72       2013.27       218.13 o
 -13   1   9       3129.32       2832.70       197.10 o
 -12   1   9       2118.37       2291.77       121.76 o
 -11   1   9        121.67        114.23       144.74 o
 -10   1   9       1166.33        962.35       109.45 o
  -9   1   9       1349.94       1442.96       142.61 o
  -8   1   9       3983.62       4035.82       226.87 o
  -7   1   9      13642.57      13283.78       285.05 o
  -6   1   9      32098.33      32217.60       951.51 o
  -5   1   9      16077.44      16302.62       793.61 o
  -4   1   9       2889.80       3160.08       167.80 o
  -3   1   9       3584.92       3349.54       128.33 o
  -2   1   9      10203.83       9072.32       304.75 o
  -1   1   9        115.36         58.05        62.18 o
   0   1   9       3190.53       3400.29       152.13 o
   1   1   9       5112.46       5369.02       237.82 o
   2   1   9       7407.25       6973.73       269.32 o
   3   1   9      35645.21      33212.82      1202.19 o
   4   1   9      18831.37      18700.98       442.44 o
   5   1   9      17759.75      15948.48       439.81 o
   6   1   9        296.69        134.23       132.10 o
   7   1   9       3471.61       3844.90       180.09 o
   8   1   9      14845.26      15566.02       817.91 o
   9   1   9         14.58         -8.94       298.59 o
  10   1   9      11184.24      11662.84       397.21 o
  11   1   9         58.55       -187.56       187.56 o
  12   1   9       2605.45       2544.71       261.49 o
  13   1   9        213.13        426.29       297.75 o
 -14   2   9        571.12        211.15       246.64 o
 -13   2   9       1083.69       1245.90       126.91 o
 -12   2   9        795.17        973.84       208.74 o
 -11   2   9       5779.25       5933.10       185.54 o
 -10   2   9       3714.98       3702.64       165.65 o
  -9   2   9      21613.39      21360.47       382.78 o
  -8   2   9       3286.21       3256.51        89.25 o
  -7   2   9        193.05        188.32        98.58 o
  -6   2   9        825.67        799.63        87.49 o
  -5   2   9      22615.05      24352.96       545.21 o
  -4   2   9         45.16        121.62        75.26 o
  -3   2   9       3054.23       2684.81        87.54 o
  -2   2   9       1616.45       1904.72        95.80 o
  -1   2   9      22937.51      22548.35       758.34 o
   0   2   9      36344.94      36476.50      1289.29 o
   1   2   9        867.16        887.90       168.16 o
   2   2   9      44945.11      45362.06       859.68 o
   3   2   9       1096.87        793.45        97.06 o
   4   2   9         41.76       -101.06       101.06 o
   5   2   9      11226.07      10541.58       274.85 o
   6   2   9      24713.50      23624.42       525.05 o
   7   2   9       5102.71       5552.43       455.36 o
   8   2   9       4140.14       4621.09       299.15 o
   9   2   9        204.63        245.43       122.48 o
  10   2   9        560.16        976.97       165.65 o
  11   2   9        585.05        283.79       237.48 o
  12   2   9       1457.41       1175.49       388.46 o
  13   2   9         78.65        320.65       247.61 o
 -14   3   9       4057.66       3688.34       182.96 o
 -13   3   9        818.54        679.35       130.59 o
 -12   3   9         58.11        242.38       135.30 o
 -11   3   9        231.03        430.43       121.59 o
 -10   3   9         27.35        292.30       248.77 o
  -9   3   9       6394.81       6106.35       148.31 o
  -8   3   9       1885.60       2140.47       101.55 o
  -7   3   9       8740.02       8124.98       187.13 o
  -6   3   9       1243.84       1417.35       119.43 o
  -5   3   9        800.87        782.63        56.83 o
  -4   3   9      12932.54      12560.65       269.76 o
  -3   3   9       8390.49       7304.28       254.63 o
  -2   3   9      20343.49      19724.82       547.83 o
  -1   3   9      52395.87      54396.55      1599.37 o
   0   3   9      41577.35      43110.46       913.33 o
   1   3   9       8625.55       8592.01       494.87 o
   2   3   9         45.93        -94.63        94.63 o
   3   3   9      14418.46      14370.52       325.20 o
   4   3   9       6538.41       6511.54       428.67 o
   5   3   9      10866.03      11388.09       394.09 o
   6   3   9       1472.95       1843.72       304.67 o
   7   3   9       1381.69       1566.06       149.75 o
   8   3   9        420.98        223.22       161.63 o
   9   3   9       4305.59       3605.18       203.60 o
  10   3   9        116.17        356.48       187.31 o
  11   3   9        310.73        155.07       157.96 o
  12   3   9       3649.13       3486.73       244.07 o
  13   3   9         15.52       -274.77       274.77 o
 -13   4   9       1505.76       1621.51       346.79 o
 -12   4   9       2394.87       2261.86       198.93 o
 -11   4   9        556.79        611.61       111.54 o
 -10   4   9      21387.66      21670.10       455.85 o
  -9   4   9         75.78         54.21       129.09 o
  -8   4   9      22139.51      22385.40       995.62 o
  -7   4   9       6195.11       5422.18       258.27 o
  -6   4   9       2648.10       2745.58       120.11 o
  -5   4   9      19296.43      19720.34       636.31 o
  -4   4   9        858.48        866.14        69.85 o
  -3   4   9       3044.79       2773.54       134.35 o
  -2   4   9       8047.43       7828.31       475.32 o
  -1   4   9      47835.57      46592.45      1432.58 o
   0   4   9         59.97        153.37        83.15 o
   1   4   9      14446.02      14141.21       418.08 o
   2   4   9      16559.58      16071.77       310.92 o
   3   4   9       2437.94       2463.51       122.87 o
   4   4   9        165.94         83.08       164.47 o
   5   4   9         57.26        169.01       201.43 o
   6   4   9       7648.46       8036.41       411.67 o
   7   4   9      13768.20      13073.98       392.65 o
   8   4   9       3802.90       3596.48       188.08 o
   9   4   9       6038.65       6128.23       425.93 o
  10   4   9       1494.76       1255.20       178.52 o
  11   4   9       1329.28       1557.15       311.37 o
  12   4   9       1389.34       1183.30       306.76 o
  13   4   9        203.02        499.17       306.95 o
 -13   5   9        438.96        318.91       134.28 o
 -12   5   9       9336.73       8651.46       252.38 o
 -11   5   9       5544.97       5149.69       193.40 o
 -10   5   9       3270.77       3671.55       277.92 o
  -9   5   9       2687.60       2711.93       180.05 o
  -8   5   9       7064.05       7166.76       424.91 o
  -7   5   9      27327.74      28400.42       827.48 o
  -6   5   9       5985.03       5896.76       348.64 o
  -5   5   9       6123.87       6287.61       183.30 o
  -4   5   9       1620.84       1510.09       100.60 o
  -3   5   9          6.11        -65.88        75.89 o
  -2   5   9        503.01        509.78        87.37 o
  -1   5   9       7975.73       7670.22       290.38 o
   0   5   9        628.26        616.92       134.72 o
   1   5   9       3301.66       3397.99       198.52 o
   2   5   9      20692.62      21430.46       805.20 o
   3   5   9       1027.10       1517.15       130.00 o
   4   5   9      13586.16      13604.80       312.38 o
   5   5   9        295.84        339.69       176.96 o
   6   5   9       2653.50       2952.40       242.65 o
   7   5   9       2050.83       2219.11       204.70 o
   8   5   9       1793.89       2160.38       219.70 o
   9   5   9       3759.52       4123.20       300.23 o
  10   5   9        397.80        545.70       258.97 o
  11   5   9       3964.65       4694.04       395.51 o
  12   5   9       1842.96       2453.74       666.72 o
 -12   6   9        589.54        522.57       201.48 o
 -11   6   9       1706.41       1679.05       171.90 o
 -10   6   9       6558.71       6459.45       221.07 o
  -9   6   9       9343.47       9583.47       367.23 o
  -8   6   9       4778.14       5028.96       303.65 o
  -7   6   9       1577.64       1774.04       248.22 o
  -6   6   9      16536.11      16947.22       354.20 o
  -5   6   9       6619.26       6504.32       197.79 o
  -4   6   9      38934.84      35077.57      1498.69 o
  -3   6   9          8.29        -22.97        90.90 o
  -2   6   9       4983.05       4859.65       146.10 o
  -1   6   9      10165.31       9478.68       378.31 o
   0   6   9        285.15        467.46       159.33 o
   1   6   9       7808.93       8795.48       735.08 o
   2   6   9       7598.36       7641.10       330.70 o
   3   6   9      11067.26      11140.04       357.13 o
   4   6   9        598.88        658.88       135.77 o
   5   6   9        444.58        844.35       199.40 o
   6   6   9       2465.09       2750.81       190.71 o
   7   6   9       2394.17       2122.38       289.73 o
   8   6   9        118.01       -132.12       138.36 o
   9   6   9       6871.22       7758.49       308.48 o
  10   6   9       8170.37       8745.15       530.56 o
  11   6   9          1.96        136.14       185.10 o
  12   6   9      25610.37      25114.66      1774.39 o
 -11   7   9       4695.42       4489.09       571.34 o
 -10   7   9       1963.71       2216.08       311.35 o
  -9   7   9       3831.58       4316.61       184.33 o
  -8   7   9       2937.89       3183.28       167.31 o
  -7   7   9      21908.22      23086.63       668.26 o
  -6   7   9       1196.55       1663.94       223.24 o
  -5   7   9         74.93        -37.15       101.55 o
  -4   7   9      11924.52      10832.56       508.50 o
  -3   7   9      15505.18      15167.42       538.15 o
  -2   7   9        464.41        544.28       138.13 o
  -1   7   9       7803.27       7818.50       428.01 o
   0   7   9        646.86        506.04       173.51 o
   1   7   9      10418.23      10997.58       364.70 o
   2   7   9       2106.97       2362.95       181.88 o
   3   7   9      14423.04      14904.58       363.42 o
   4   7   9      16595.94      17567.34       388.01 o
   5   7   9      16448.18      16899.06       498.99 o
   6   7   9       3343.73       3450.83       230.04 o
   7   7   9       5048.00       5138.19       254.76 o
   8   7   9       4274.81       4306.05       422.61 o
   9   7   9       9126.18       8939.46       350.00 o
  10   7   9        264.25        -12.39       200.26 o
  11   7   9       2383.81       3573.46       376.12 o
 -11   8   9       5975.65       4269.99       440.65 o
 -10   8   9       2683.81       2910.91       346.31 o
  -9   8   9       2957.44       2904.91       434.67 o
  -8   8   9       5596.63       5686.51       229.53 o
  -7   8   9       1870.28       1950.80       157.78 o
  -6   8   9        524.44        252.01       163.66 o
  -5   8   9       6315.45       6688.65       256.70 o
  -4   8   9       1581.53       1872.20       132.50 o
  -3   8   9        499.49        600.47       148.23 o
  -2   8   9         52.85         19.56       120.52 o
  -1   8   9       2889.51       3260.43       219.79 o
   0   8   9        478.25        224.96       116.08 o
   1   8   9      20256.71      20005.85       973.18 o
   2   8   9       4533.11       4450.73       270.01 o
   3   8   9       4660.80       4945.22       201.15 o
   4   8   9        247.15        262.71       187.72 o
   5   8   9      22645.38      23791.70       911.82 o
   6   8   9         92.15        -65.96       140.00 o
   7   8   9      10759.79      11193.27       443.37 o
   8   8   9       1048.73        975.15       245.30 o
   9   8   9          4.85         32.32       273.38 o
  10   8   9        105.32        389.82       745.68 o
  -9   9   9        597.09        585.21       197.45 o
  -8   9   9       8080.92       8332.46       351.97 o
  -7   9   9       1476.75       1222.94       145.43 o
  -6   9   9        487.54        601.62       283.72 o
  -5   9   9       3995.56       3803.19       269.67 o
  -4   9   9        520.18       1230.77       288.69 o
  -3   9   9      11699.09      12690.86       475.28 o
  -2   9   9       3578.63       3851.19       236.35 o
  -1   9   9      15705.52      16416.85       342.23 o
   0   9   9       9819.78       9925.65       352.83 o
   1   9   9       7505.69       8236.34       600.83 o
   2   9   9       8225.80       8464.85       373.50 o
   3   9   9       2393.01       2291.38       378.49 o
   4   9   9      33505.79      32929.79       692.73 o
   5   9   9         77.71        226.13       161.54 o
   6   9   9       3268.97       3158.49       214.21 o
   7   9   9        809.35        556.33       159.58 o
   8   9   9       2547.05       2372.35       235.71 o
   9   9   9       1039.91       1071.25       294.70 o
  -8  10   9        810.57        838.67       233.73 o
  -7  10   9       4334.44       3896.05       685.22 o
  -6  10   9       2386.02       2676.59       403.06 o
  -5  10   9       2569.36       2739.82       340.82 o
  -4  10   9       1948.21       2065.50       157.42 o
  -3  10   9       1330.55       1287.10       144.53 o
  -2  10   9       1204.97       1510.96       246.81 o
  -1  10   9       5255.78       5111.64       319.46 o
   0  10   9       1610.95       1805.49       211.27 o
   1  10   9      20818.26      21718.59       526.40 o
   2  10   9       9999.79      10440.99       350.18 o
   3  10   9      10478.54      10357.59       480.48 o
   4  10   9        203.86        629.45       223.94 o
   5  10   9       4839.13       4743.59       317.31 o
   6  10   9       3665.36       3101.84       300.40 o
   7  10   9         95.28        411.78       237.15 o
  -6  11   9       2847.80       2654.93       431.98 o
  -5  11   9       1171.70       1536.98       246.86 o
  -4  11   9         71.19       -130.80       194.50 o
  -3  11   9        363.97        286.22       153.50 o
  -2  11   9       1197.91       1345.34       150.01 o
  -1  11   9         65.71        -26.00       122.04 o
   0  11   9       6163.43       6053.85       356.81 o
   1  11   9       1452.72       1380.18       316.48 o
   2  11   9       1327.37       1050.84       219.77 o
   3  11   9       4931.89       4841.60       290.86 o
   4  11   9        125.34        569.12       383.56 o
   5  11   9       8107.75       8105.84      1259.26 o
  -2  12   9        640.50        336.73       235.17 o
  -1  12   9        250.21        -52.29       252.33 o
   0  12   9         20.70        -33.24       247.94 o
   1  12   9        953.79        623.55       192.59 o
 -14   0  10        879.65        542.28       660.83 o
 -12   0  10       8804.43       9031.17       728.35 o
 -10   0  10       1239.78       1374.91       144.27 o
  -8   0  10      25339.64      23357.30       597.80 o
  -2   0  10      71124.15      70979.10      2443.56 o
   2   0  10      33078.82      33626.12       886.33 o
   4   0  10      72619.02      76736.81      2949.41 o
   6   0  10       3974.13       4200.72       627.70 o
   8   0  10       7216.34       7409.20       334.39 o
  10   0  10      18703.01      18266.71      2032.76 o
  12   0  10       1189.51       1321.28       302.93 o
 -14   1  10        221.17        126.76       171.74 o
 -13   1  10       1383.36       1539.91       202.63 o
 -12   1  10       4531.59       4503.13       161.71 o
 -11   1  10        956.71       1293.98       147.57 o
 -10   1  10      10464.60      10404.85       233.86 o
  -9   1  10      25128.34      25042.06       625.88 o
  -8   1  10      11554.25      11771.61       368.96 o
  -7   1  10       8682.90       8469.15       207.52 o
  -6   1  10       1058.48        997.69       114.07 o
  -5   1  10      59331.86      59398.11      1390.51 o
  -4   1  10        887.02       1261.83       112.25 o
  -3   1  10         13.67        -10.22        40.08 o
  -2   1  10       1029.16       1000.14        71.74 o
  -1   1  10       3917.36       3898.39       116.28 o
   0   1  10       2497.44       2050.10       169.63 o
   1   1  10      23582.68      25166.21       620.46 o
   2   1  10      15132.48      13848.88       774.22 o
   3   1  10       7675.39       6453.84       427.79 o
   4   1  10       3943.29       4407.31       157.63 o
   5   1  10       3966.89       3819.21       166.04 o
   6   1  10      20148.51      20684.63       778.04 o
   7   1  10        171.14        149.72       137.06 o
   8   1  10       5092.27       5176.05       334.07 o
   9   1  10       3887.62       3638.00       434.85 o
  10   1  10       1661.57       1537.74       194.51 o
  11   1  10       9503.73       9851.25       431.72 o
  12   1  10       1701.43       1938.97       282.62 o
  13   1  10       7674.04       7655.12      1028.85 o
 -14   2  10        879.52        678.25       125.70 o
 -13   2  10       9305.85       9409.60       328.74 o
 -12   2  10       6611.41       6629.07       273.00 o
 -11   2  10       2205.19       2606.62       131.33 o
 -10   2  10       1095.60       1088.72       120.74 o
  -9   2  10        278.99        477.43       110.19 o
  -8   2  10       6858.62       7006.67       267.38 o
  -7   2  10        350.28        487.19        86.75 o
  -6   2  10       8899.06       8692.83       217.48 o
  -5   2  10        584.69        541.40       109.29 o
  -4   2  10      11103.81      11066.58       311.80 o
  -3   2  10       1270.91       1231.43        94.75 o
  -2   2  10       5343.78       5451.65       247.12 o
  -1   2  10       2947.70       3012.66       131.15 o
   0   2  10      26337.79      25105.30      1179.25 o
   1   2  10       6089.28       6295.92       345.04 o
   2   2  10      10972.91      10385.25       244.96 o
   3   2  10      44692.36      40166.14      1197.41 o
   4   2  10       4296.57       4441.80       175.22 o
   5   2  10      27747.52      25674.45      1253.68 o
   6   2  10      10824.74      10713.22       397.33 o
   7   2  10        113.35        346.67       131.34 o
   8   2  10       2277.74       1848.56       170.35 o
   9   2  10       2549.98       2632.11       236.92 o
  10   2  10       2727.00       3106.08       421.19 o
  11   2  10         88.02       -148.09       256.15 o
  12   2  10       1328.49       1002.86       166.75 o
  13   2  10        689.77        319.51       538.86 o
 -13   3  10       1429.88       1489.48       146.54 o
 -12   3  10         72.33        145.80       100.16 o
 -11   3  10       1882.33       1919.08        99.85 o
 -10   3  10        346.20        397.01        73.27 o
  -9   3  10       7443.73       7162.57       364.21 o
  -8   3  10       1500.68       1346.51        65.61 o
  -7   3  10         13.17         65.77       107.62 o
  -6   3  10        315.15        536.34       100.33 o
  -5   3  10        480.37        490.91        91.38 o
  -4   3  10         81.18         77.09        42.25 o
  -3   3  10      37523.26      33985.39       607.17 o
  -2   3  10       1338.83       1388.08        94.64 o
  -1   3  10       3077.10       3279.27       116.62 o
   0   3  10       9246.77       9270.76       378.01 o
   1   3  10      52070.42      50994.39      1539.23 o
   2   3  10      37722.47      34767.68       937.56 o
   3   3  10       4040.38       4405.44       308.81 o
   4   3  10        765.12        639.26       176.24 o
   5   3  10       7487.30       7301.06       312.23 o
   6   3  10      25939.56      26599.46       601.75 o
   7   3  10        237.92        378.14       132.45 o
   8   3  10       2063.23       1893.38       172.13 o
   9   3  10        169.60        433.29       161.72 o
  10   3  10       3387.31       3174.22       305.29 o
  11   3  10       1696.70       1942.06       364.00 o
  12   3  10         78.62         77.84       252.66 o
  13   3  10        924.12        303.76       248.08 o
 -13   4  10        846.95        520.01       125.97 o
 -12   4  10       1522.50       1737.69       395.04 o
 -11   4  10       3239.53       3088.50       121.46 o
 -10   4  10       6112.83       6628.88       277.94 o
  -9   4  10        597.10        868.85       225.20 o
  -8   4  10        417.67        552.49       102.08 o
  -7   4  10      19519.09      19194.78       354.04 o
  -6   4  10       3020.47       3128.69       110.26 o
  -5   4  10       1467.41       1669.07       156.43 o
  -4   4  10       1167.46       1322.50        75.22 o
  -3   4  10        130.38         26.79        64.13 o
  -2   4  10       7459.76       7562.14       329.53 o
  -1   4  10      14270.66      13893.52       285.85 o
   0   4  10       3047.07       2969.41       180.79 o
   1   4  10       2655.01       2840.87       128.49 o
   2   4  10      14097.62      13514.33       795.26 o
   3   4  10       2397.23       2493.49       309.17 o
   4   4  10      47019.12      46076.26      1548.56 o
   5   4  10       1250.53       1351.60       137.67 o
   6   4  10         49.48        -52.56       174.43 o
   7   4  10        650.88       1192.39       216.83 o
   8   4  10       5001.44       5151.43       270.82 o
   9   4  10        896.33        786.46       265.56 o
  10   4  10         19.11        334.38       160.21 o
  11   4  10        107.19        279.46       202.25 o
  12   4  10        713.17        266.69       231.53 o
 -13   5  10        622.79        560.86       241.35 o
 -12   5  10        620.99        468.92       279.32 o
 -11   5  10       4431.19       4269.98       282.89 o
 -10   5  10      11496.81      11093.72       333.14 o
  -9   5  10       7394.68       7674.18       245.71 o
  -8   5  10      14602.70      14297.48       386.82 o
  -7   5  10      14858.96      15062.25       334.70 o
  -6   5  10        550.82        723.66       111.48 o
  -5   5  10         21.66         14.94        93.99 o
  -4   5  10      10489.33       9703.35       632.79 o
  -3   5  10       9782.46       9315.13       192.74 o
  -2   5  10        141.90        178.11        83.13 o
  -1   5  10      20021.58      19387.98       383.62 o
   0   5  10        899.60       1234.67       142.41 o
   1   5  10      37359.21      37768.30       679.77 o
   2   5  10       2772.20       2575.24       132.31 o
   3   5  10       2507.02       2490.49       212.69 o
   4   5  10       1679.52       1604.84       188.41 o
   5   5  10       3072.62       2955.98       259.17 o
   6   5  10        219.64        445.49       124.58 o
   7   5  10       3707.28       4111.74       434.73 o
   8   5  10          0.62        -44.76       215.55 o
   9   5  10       7969.45       8215.43       487.04 o
  10   5  10        273.71        148.14       185.19 o
  11   5  10        284.56        720.25       672.85 o
  12   5  10       4665.23       4860.16       490.34 o
 -12   6  10        856.21        299.85       186.45 o
 -11   6  10       2772.34       2474.33       207.50 o
 -10   6  10       3666.17       3533.40       195.69 o
  -9   6  10       3764.21       3920.15       232.67 o
  -8   6  10       3048.87       3422.41       178.80 o
  -7   6  10      45556.30      47164.39       971.86 o
  -6   6  10      14876.46      15599.49       515.89 o
  -5   6  10       3725.18       4020.68       236.17 o
  -4   6  10        471.71        735.41        94.92 o
  -3   6  10      31556.32      31031.17       716.09 o
  -2   6  10        690.48        596.87        89.99 o
  -1   6  10      25887.56      26310.71      1332.79 o
   0   6  10       5619.40       5844.95       194.16 o
   1   6  10       6396.37       6729.93       359.73 o
   2   6  10       7917.02       7740.07       229.42 o
   3   6  10      14983.95      15446.92       517.02 o
   4   6  10       4806.15       4950.11       235.77 o
   5   6  10       5409.23       5617.56       331.23 o
   6   6  10        667.87       1012.92       141.89 o
   7   6  10       4284.56       4564.47       211.31 o
   8   6  10       1797.92       1921.27       237.07 o
   9   6  10       4638.18       5498.41       349.11 o
  10   6  10       2360.21       2128.15       188.27 o
  11   6  10       1269.13       1090.86       359.89 o
 -11   7  10       4407.83       4367.11       490.37 o
 -10   7  10        836.11        791.29       147.99 o
  -9   7  10       2995.41       2991.11       158.29 o
  -8   7  10         19.97        158.81       131.55 o
  -7   7  10          9.54        246.59       148.34 o
  -6   7  10      17245.94      16724.68       707.18 o
  -5   7  10       1097.38       1217.90       130.12 o
  -4   7  10      51589.50      53289.91      1233.47 o
  -3   7  10        575.55        475.32       109.09 o
  -2   7  10       9653.19       9944.06       430.73 o
  -1   7  10       1376.33       1499.59       137.50 o
   0   7  10        512.62        729.67       127.43 o
   1   7  10         94.08        -56.99       184.28 o
   2   7  10        426.64        454.04       204.18 o
   3   7  10       5536.55       5999.83       193.05 o
   4   7  10       3901.69       4472.44       400.37 o
   5   7  10       3143.30       3412.41       357.87 o
   6   7  10       9037.23       9190.39       287.80 o
   7   7  10      10568.93      10791.30       310.85 o
   8   7  10       4070.03       4133.54       299.16 o
   9   7  10        300.55        504.12       173.58 o
  10   7  10       5524.49       4682.18       434.29 o
 -10   8  10       2686.65       2190.65       211.96 o
  -9   8  10        120.17        295.95       146.03 o
  -8   8  10       1664.92       1559.26       136.13 o
  -7   8  10       7928.92       7776.07       247.03 o
  -6   8  10        577.32        628.14       137.98 o
  -5   8  10       1754.46       1928.61       196.96 o
  -4   8  10      13520.60      14241.84       692.25 o
  -3   8  10        178.09        130.80       118.06 o
  -2   8  10        670.39        627.54       175.30 o
  -1   8  10          9.09        -18.46       170.07 o
   0   8  10         59.84        256.72       137.20 o
   1   8  10        742.40       1284.00       151.57 o
   2   8  10      12888.67      12859.89       358.11 o
   3   8  10         43.73        -35.23       147.96 o
   4   8  10      31998.45      33904.07       636.93 o
   5   8  10         35.08        106.71       200.10 o
   6   8  10      14142.33      14923.41       390.40 o
   7   8  10        580.34        690.27       177.16 o
   8   8  10        227.35        171.51       246.27 o
   9   8  10        108.05        830.54       397.06 o
  -9   9  10        405.28        331.61       320.82 o
  -8   9  10       2953.56       2725.45       226.15 o
  -7   9  10         12.04        127.30       198.97 o
  -6   9  10       9678.14       9674.18       546.58 o
  -5   9  10       2108.39       2069.75       149.95 o
  -4   9  10       3088.41       3252.43       184.72 o
  -3   9  10       5143.06       5320.09       307.49 o
  -2   9  10       1578.61       1602.10       143.23 o
  -1   9  10        250.24        -27.76       148.16 o
   0   9  10         61.48        243.52       191.67 o
   1   9  10       8166.99       8368.93       399.59 o
   2   9  10       4953.38       4979.55       330.87 o
   3   9  10      13757.03      13018.87       358.76 o
   4   9  10        652.91        516.24       224.72 o
   5   9  10       9140.50       9093.48       289.59 o
   6   9  10        277.58         44.60       263.73 o
   7   9  10      15617.18      16528.67       835.80 o
   8   9  10         52.81       -186.93       186.93 o
  -7  10  10        398.43        248.84       168.24 o
  -6  10  10      12869.19      10069.93       680.18 o
  -5  10  10         11.19        -19.31       142.62 o
  -4  10  10         24.22        328.78       569.36 o
  -3  10  10       3867.36       3784.49       168.73 o
  -2  10  10       1460.70       1271.42       129.37 o
  -1  10  10       2542.23       2868.66       265.35 o
   0  10  10       5038.81       4744.48       488.13 o
   1  10  10         52.97         96.73       190.73 o
   2  10  10         11.31        -19.82       150.81 o
   3  10  10       2525.55       2748.62       217.94 o
   4  10  10       1808.91       1614.20       207.85 o
   5  10  10       1902.26       1736.21       250.71 o
   6  10  10          7.69        118.58       268.37 o
   7  10  10         15.63        481.32       666.47 o
  -5  11  10        934.60        874.48       330.25 o
  -4  11  10          2.84        247.14       193.11 o
  -3  11  10       2616.21       2916.59       326.13 o
  -2  11  10       1693.95       1455.46       241.41 o
  -1  11  10       2168.08       2203.64       410.93 o
   0  11  10       2456.87       2532.96       325.98 o
   1  11  10        362.50        106.14       269.14 o
   2  11  10        818.16       1181.39       227.32 o
   3  11  10       3670.33       3199.43       252.26 o
   4  11  10        218.38        189.91       199.87 o
 -13   0  11       5539.32       5563.20       405.47 o
 -11   0  11       7985.11       8205.13       396.02 o
  -9   0  11       2703.55       2886.15        81.04 o
  -3   0  11      67864.65      66901.09      1247.15 o
  -1   0  11      21421.44      21844.79       606.32 o
   1   0  11      16162.80      17724.09      1073.57 o
   3   0  11       1531.40       1541.60       513.18 o
   5   0  11      21534.61      22235.45      1348.39 o
   7   0  11      15366.77      14031.03       548.26 o
   9   0  11       3563.75       3564.11       263.97 o
  11   0  11      23374.27      22811.00      2418.50 o
  13   0  11       9775.85       8934.04       677.53 o
 -14   1  11       5320.90       4592.85       250.25 o
 -13   1  11       5362.51       5197.34       170.02 o
 -12   1  11       1490.35       1571.14        83.80 o
 -11   1  11       1598.38       1564.74        67.04 o
 -10   1  11        766.47        902.89       137.06 o
  -9   1  11        798.70        718.27        74.94 o
  -8   1  11      30102.49      28174.18      1435.61 o
  -7   1  11       8073.28       8162.13       192.31 o
  -6   1  11      20767.32      20917.98       514.56 o
  -5   1  11      10788.16      11159.00       345.46 o
  -4   1  11       5434.90       5393.90       167.05 o
  -3   1  11        830.29        831.71        44.98 o
  -2   1  11      40787.79      41433.48      1859.14 o
  -1   1  11        741.23        844.15       132.58 o
   0   1  11       6459.58       6457.67       170.92 o
   1   1  11      21964.20      21474.04       428.64 o
   2   1  11       1097.79        870.46        98.14 o
   3   1  11      41363.52      40744.02       798.95 o
   4   1  11      19037.72      20334.12       487.71 o
   5   1  11      30651.52      30666.58       629.98 o
   6   1  11       3636.67       3562.55       165.45 o
   7   1  11       2010.00       1745.24       172.02 o
   8   1  11       3437.50       3696.88       196.71 o
   9   1  11        224.77       -138.99       152.68 o
  10   1  11       5728.20       6242.44       262.89 o
  11   1  11        126.37        162.81       354.27 o
  12   1  11        773.60        335.44       296.46 o
  13   1  11        579.93        797.53       393.53 o
 -13   2  11       1754.25       1448.53       229.86 o
 -12   2  11       1662.39       1575.33        93.32 o
 -11   2  11        280.50        351.50        72.66 o
 -10   2  11      14881.97      17016.64      2072.05 o
  -9   2  11      17245.77      17534.19       475.91 o
  -8   2  11       6172.07       6260.63       176.08 o
  -7   2  11       8853.66       9371.54       245.98 o
  -6   2  11       2930.18       3029.04       115.84 o
  -5   2  11      12887.16      13217.83       393.16 o
  -4   2  11         99.95          8.21       113.30 o
  -3   2  11       4886.16       4993.86       177.97 o
  -2   2  11         78.51        212.25       147.75 o
  -1   2  11      35635.65      35056.82       703.53 o
   0   2  11       2300.56       2017.72       235.83 o
   2   2  11      16756.32      17164.93       872.99 o
   3   2  11       4098.35       3827.14       260.77 o
   4   2  11       2994.56       3300.80       143.41 o
   5   2  11       8156.42       7389.26       286.68 o
   6   2  11      45223.39      45866.29      1436.04 o
   7   2  11        487.21        949.98       169.84 o
   8   2  11      10136.93      10574.45       626.40 o
   9   2  11       2924.89       3229.70       348.09 o
  10   2  11       1218.37       1910.20       575.42 o
  11   2  11          7.63       -223.18       223.18 o
  12   2  11         13.14       -116.15       650.64 o
  13   2  11         11.60         25.33       293.85 o
 -13   3  11       6239.64       5867.19       180.85 o
 -12   3  11         59.65         63.78       106.18 o
 -11   3  11        938.69        631.14       207.93 o
 -10   3  11        454.90        640.33       371.58 o
  -9   3  11        801.89       1052.36       183.60 o
  -8   3  11        487.17        566.96       113.73 o
  -7   3  11       3518.59       3788.58       181.18 o
  -6   3  11        343.21        454.58       101.96 o
  -5   3  11        767.46        972.25       103.82 o
  -4   3  11         88.88        117.68        50.88 o
  -3   3  11       3027.87       2944.23       215.61 o
  -2   3  11       2936.29       3164.31       117.23 o
  -1   3  11       3850.48       3306.71       124.80 o
   0   3  11       5162.00       5404.40       211.74 o
   1   3  11        497.56        657.49        97.21 o
   2   3  11        855.91        901.81       118.00 o
   3   3  11      17554.85      16603.84       628.71 o
   4   3  11      14832.22      13896.73       362.93 o
   5   3  11       6354.58       6548.38       407.89 o
   6   3  11         83.52         13.30       150.43 o
   7   3  11      10207.03      10233.50       349.85 o
   8   3  11      30721.77      31647.21       902.25 o
   9   3  11       9516.83       9813.56       399.73 o
  10   3  11        401.33        291.86       162.69 o
  11   3  11       2011.79       2255.73       310.27 o
  12   3  11        733.04        828.21       270.87 o
 -13   4  11        470.18        536.26       148.55 o
 -12   4  11       1746.91       1556.35       138.34 o
 -11   4  11       6146.36       5983.61       167.47 o
 -10   4  11       2168.20       2336.19       160.71 o
  -9   4  11        984.45       1062.79        84.08 o
  -8   4  11       9035.29       8927.49       218.84 o
  -7   4  11        274.38        312.74       130.88 o
  -6   4  11        306.68        470.60        72.39 o
  -5   4  11       7818.33       7687.67       220.63 o
  -4   4  11       1187.69       1074.21        95.95 o
  -3   4  11       5195.80       5466.74       151.22 o
  -2   4  11        136.00        270.57        89.77 o
  -1   4  11       3538.22       3671.51       265.89 o
   0   4  11        612.56        893.81        89.41 o
   1   4  11      46951.39      45024.53       764.12 o
   2   4  11       9986.94      10539.20       318.07 o
   3   4  11        676.84        462.63        93.85 o
   4   4  11         76.11       -117.63       117.63 o
   5   4  11      33804.84      33300.38       868.29 o
   6   4  11       3389.15       3838.96       196.42 o
   7   4  11      11600.61      12280.61       510.41 o
   8   4  11         59.01       -196.34       196.34 o
   9   4  11        476.01        982.88       193.92 o
  10   4  11       5090.32       4645.35       382.32 o
  11   4  11       2126.53       2216.13       318.09 o
  12   4  11        693.31       1061.05       314.98 o
 -12   5  11        319.21        350.28       141.54 o
 -11   5  11        626.55        692.29       129.95 o
 -10   5  11        476.36        530.61        97.52 o
  -9   5  11        566.52        656.81       172.87 o
  -8   5  11        840.77       1085.48        91.75 o
  -7   5  11      23765.40      23919.17       417.98 o
  -6   5  11       4266.96       4709.54       175.74 o
  -5   5  11      11813.39      12835.92       681.94 o
  -4   5  11       1526.82       1368.15        96.50 o
  -3   5  11       9290.02       8814.75       304.11 o
  -2   5  11       1344.04       1561.39       239.15 o
  -1   5  11       1412.89       1556.37       124.55 o
   0   5  11       1874.38       2069.62       142.33 o
   1   5  11       2683.00       2623.61       187.42 o
   2   5  11      10587.24      11386.43       598.77 o
   3   5  11        414.99        357.47       119.89 o
   4   5  11      30945.61      31229.39       879.83 o
   5   5  11         60.01        -60.07       204.26 o
   6   5  11       6431.53       6522.99       214.16 o
   7   5  11       1782.22       1872.48       269.87 o
   8   5  11       5248.30       5797.56       243.39 o
   9   5  11        203.98        127.16       260.41 o
  10   5  11          8.84         51.23       287.56 o
  11   5  11        135.36        -57.42       382.70 o
 -12   6  11        434.69        806.33       169.24 o
 -11   6  11       3109.56       2854.91       249.70 o
 -10   6  11        909.86        978.68       119.13 o
  -9   6  11       2815.01       2636.43       221.55 o
  -8   6  11        437.25        502.10       265.84 o
  -7   6  11        857.51        568.23       123.43 o
  -6   6  11      24270.09      25749.63      1287.89 o
  -5   6  11       2569.01       2783.27       153.61 o
  -4   6  11      58562.57      54162.68      3229.29 o
  -3   6  11        642.26        609.37       218.08 o
  -2   6  11       5532.32       5231.83       237.00 o
  -1   6  11        213.31        386.07       211.81 o
   0   6  11       5756.40       5568.13       176.75 o
   1   6  11       9761.60       9825.83       502.87 o
   2   6  11        827.26        877.23       127.26 o
   3   6  11          9.54        222.91       210.34 o
   4   6  11        310.39        646.18       119.04 o
   5   6  11       2664.98       3108.37       181.97 o
   6   6  11       4842.44       4804.80       196.41 o
   7   6  11          9.62        121.28       225.11 o
   8   6  11       4061.66       4868.45       233.46 o
   9   6  11        882.36       1335.07       154.96 o
  10   6  11       3591.45       3870.12       594.04 o
  11   6  11       1132.87       1606.43       571.65 o
 -11   7  11         16.25       -313.63       313.63 o
 -10   7  11         18.53        -30.09       144.27 o
  -9   7  11        192.03        152.86       484.07 o
  -8   7  11       3701.35       4042.79       289.74 o
  -7   7  11      18231.54      17051.03       872.50 o
  -6   7  11         28.60          3.42       123.20 o
  -5   7  11         54.30        155.14       109.22 o
  -4   7  11        759.54        889.32       211.12 o
  -3   7  11      40549.37      40177.27      1505.93 o
  -2   7  11        676.03        494.11       119.02 o
  -1   7  11      58937.21      60140.99      1343.68 o
   0   7  11         97.34        462.11       140.48 o
   1   7  11      14094.94      15104.39       564.76 o
   2   7  11       8615.20       9660.50       259.82 o
   3   7  11      14921.28      16395.92       528.00 o
   4   7  11       5200.30       5313.03       340.36 o
   5   7  11       6996.20       7063.79       244.92 o
   6   7  11        276.77        483.17       145.91 o
   7   7  11       5182.53       5035.52       214.89 o
   8   7  11         56.37        186.49       148.54 o
   9   7  11       3885.45       3497.10       370.30 o
  10   7  11        777.43        400.25       309.31 o
 -10   8  11       1279.75       1623.48       237.30 o
  -9   8  11      13594.93      13381.85       405.87 o
  -8   8  11         60.23        -76.03       150.01 o
  -7   8  11       5804.68       5628.50       387.70 o
  -6   8  11        499.80        517.92       146.79 o
  -5   8  11        203.08          4.08       113.96 o
  -4   8  11       4363.64       4249.28       151.85 o
  -3   8  11       4079.95       4338.77       202.40 o
  -2   8  11        298.31        448.38       151.32 o
  -1   8  11      11717.96      12008.70       673.85 o
   0   8  11          5.40         86.80       191.15 o
   1   8  11       5587.35       5881.06       282.46 o
   2   8  11         39.76         41.40       225.31 o
   3   8  11       1265.89        977.55       170.07 o
   4   8  11        300.68        275.21       262.62 o
   5   8  11       8757.95       9880.55       608.84 o
   6   8  11        844.79       1126.46       177.72 o
   7   8  11      19908.43      18952.27       629.39 o
   8   8  11        807.36       1185.65       198.49 o
   9   8  11       1789.02       1461.57       273.43 o
  -9   9  11         47.81         72.98       203.80 o
  -8   9  11        506.49        607.83       193.54 o
  -7   9  11        801.18       1178.96       445.54 o
  -6   9  11       1815.18       2189.26       232.74 o
  -5   9  11       1603.99       1748.17       190.45 o
  -4   9  11         10.75        -72.17       160.05 o
  -3   9  11       8924.47       9393.37       584.82 o
  -2   9  11        249.74        264.84       144.67 o
  -1   9  11       6500.52       6794.96       445.47 o
   0   9  11        647.38        231.51       244.60 o
   1   9  11        910.78       1126.33       401.16 o
   2   9  11       5508.63       5637.17       377.66 o
   3   9  11         22.99        169.95       182.62 o
   4   9  11      16992.06      17527.30       752.15 o
   5   9  11       1726.44       1948.27       266.00 o
   6   9  11         62.62       -263.54       454.17 o
   7   9  11       2535.02       2685.70       278.21 o
   8   9  11       2818.48       2093.48       269.66 o
  -7  10  11        642.91        580.27       641.59 o
  -6  10  11       2139.49       1585.98       242.43 o
  -5  10  11        126.92        712.82       375.33 o
  -4  10  11       1682.96       1516.55       290.54 o
  -3  10  11        312.96        546.03       771.84 o
  -2  10  11       1552.78       1678.93       153.12 o
  -1  10  11         38.90        180.19       257.92 o
   0  10  11       4470.33       4420.53       202.30 o
   1  10  11        853.42        480.48       180.51 o
   2  10  11       1763.61       2151.72       454.13 o
   3  10  11       1137.18        907.95       179.80 o
   4  10  11         57.10        572.09       180.96 o
   5  10  11       1092.33        634.79       207.97 o
   6  10  11       3967.39       3449.31       586.82 o
  -4  11  11         17.56        209.36       680.23 o
  -3  11  11         97.91        205.94       234.14 o
  -2  11  11        952.36        548.73       138.58 o
  -1  11  11         58.26        -59.35       225.21 o
   0  11  11        200.92        249.84       150.93 o
   1  11  11       4421.95       4151.78       328.50 o
   2  11  11        318.90         68.27       357.93 o
   3  11  11       4123.89       3973.52       504.63 o
 -12   0  12       6755.22       6282.66       238.45 o
  -2   0  12     164287.44     172456.53      4171.02 o
   2   0  12        851.80        817.26       459.08 o
   4   0  12       4009.94       3582.83       385.35 o
   6   0  12      31062.26      30847.41      1969.83 o
   8   0  12        386.86        348.47       246.89 o
  10   0  12        342.60        210.31       259.90 o
  12   0  12       3326.23       4409.03       523.33 o
 -13   1  12        142.00        133.00       111.88 o
 -12   1  12       3103.67       3002.36       164.47 o
 -11   1  12       5375.90       5326.92       176.68 o
 -10   1  12      13434.88      14289.90       426.09 o
  -9   1  12         78.92        174.91        54.81 o
  -8   1  12       8455.29       9137.55       621.13 o
  -7   1  12       1793.97       1841.75       125.95 o
  -6   1  12       4555.02       4607.57       287.41 o
  -5   1  12      60736.84      61399.43      1418.29 o
  -4   1  12       3801.50       3353.64       366.61 o
  -3   1  12      50678.20      51867.08       886.98 o
  -2   1  12      18713.40      17781.80       760.22 o
  -1   1  12      53918.32      55624.19      1459.43 o
   0   1  12      15633.42      14674.60       306.41 o
   1   1  12      15084.84      16148.47       803.52 o
   2   1  12      13782.53      13102.16       347.52 o
   3   1  12       6880.22       6581.50       195.35 o
   4   1  12          2.95         -3.44       112.59 o
   5   1  12       3339.87       3397.83       204.60 o
   6   1  12      13588.92      13561.23       760.24 o
   7   1  12      10370.41       9874.15       290.36 o
   8   1  12       6650.69       7107.52       276.13 o
   9   1  12         71.00        -35.06       262.27 o
  10   1  12        100.31        -84.58       154.40 o
  11   1  12       2426.73       2244.22       351.12 o
  12   1  12        460.64       -132.68       281.60 o
 -13   2  12       9998.48       8431.91       342.89 o
 -12   2  12        782.93        680.09       144.49 o
 -11   2  12       6029.02       5999.85       237.30 o
 -10   2  12       3068.74       3362.42       139.96 o
  -9   2  12       2037.84       2142.88       140.53 o
  -8   2  12       3154.97       3271.82       132.29 o
  -7   2  12       3012.18       2995.93       215.56 o
  -6   2  12      11356.46      12004.83       343.89 o
  -5   2  12       2200.11       2066.55       117.33 o
  -4   2  12       2674.32       2741.32       224.63 o
  -3   2  12       1975.07       1868.63        75.33 o
  -2   2  12        299.53        356.31        70.46 o
  -1   2  12        291.94        333.38       149.52 o
   0   2  12        199.62        160.18        88.72 o
   1   2  12       7424.48       7314.36       195.61 o
   2   2  12      14644.91      15483.69       506.22 o
   3   2  12      44857.16      49479.77      1384.58 o
   4   2  12        594.72        855.60       172.70 o
   5   2  12      19624.09      19664.43       587.29 o
   6   2  12       1242.48       1371.18       168.62 o
   7   2  12       4082.81       4382.84       377.45 o
   8   2  12      14969.03      14220.00       382.99 o
   9   2  12       9340.72       9273.61       430.73 o
  10   2  12       5157.82       5891.63       708.01 o
  11   2  12        196.28        289.54       171.31 o
  12   2  12       1701.80       1105.65       523.50 o
 -13   3  12       6659.06       6065.35       925.97 o
 -12   3  12         88.01       -155.02       155.02 o
 -11   3  12       2627.37       2310.01       276.60 o
 -10   3  12       4551.60       4840.65       193.33 o
  -9   3  12        816.69        938.28       121.76 o
  -8   3  12        451.58        369.58       131.03 o
  -7   3  12       8928.05       9448.68       333.27 o
  -6   3  12        919.24        888.82       202.28 o
  -5   3  12        684.04        811.55       108.94 o
  -4   3  12         62.19         84.57        54.32 o
  -3   3  12       6558.22       6195.08       309.13 o
  -2   3  12        812.51        932.00        86.72 o
  -1   3  12      14598.92      14536.95       523.67 o
   0   3  12        591.70        456.80        82.93 o
   1   3  12        962.36       1133.69        98.02 o
   2   3  12       3401.51       3822.33       197.65 o
   3   3  12      20608.22      20586.11       801.32 o
   4   3  12        658.82        830.19       185.40 o
   5   3  12      10023.13      10084.82       285.81 o
   6   3  12      25649.27      28049.34      1035.97 o
   7   3  12      10381.07      10179.71       329.86 o
   8   3  12       2686.87       3039.86       416.32 o
   9   3  12       4160.41       4192.89       300.88 o
  10   3  12      10007.82       9645.31       664.21 o
  11   3  12       7382.53       6751.68       735.04 o
  12   3  12       4982.82       5510.08       636.55 o
 -12   4  12      12057.09      11390.36       425.34 o
 -11   4  12        319.09        351.79       146.99 o
 -10   4  12          5.40         -9.43       134.64 o
  -9   4  12       1051.92       1119.99       141.75 o
  -8   4  12       1348.64       1201.27       133.44 o
  -7   4  12       4719.98       4813.75       203.05 o
  -6   4  12       2671.27       2972.49       165.91 o
  -5   4  12       7060.16       6854.83       495.98 o
  -4   4  12        780.07        662.59        64.79 o
  -3   4  12        182.43         34.35        75.83 o
  -2   4  12        435.85        509.92        79.55 o
  -1   4  12       1469.71       1370.52       186.64 o
   0   4  12        542.73        626.65       101.66 o
   1   4  12      13230.32      13624.05       357.85 o
   2   4  12       1193.76       1366.44       147.22 o
   3   4  12        139.91        165.85        96.29 o
   4   4  12      13072.76      13253.89       649.81 o
   5   4  12        227.60         64.58       172.99 o
   6   4  12       3811.26       4011.01       381.23 o
   7   4  12       9803.25       9887.38       545.10 o
   8   4  12      17367.51      18743.47       473.19 o
   9   4  12       4722.26       4860.56       274.30 o
  10   4  12      11905.74      11070.67      1009.71 o
  11   4  12         11.45        485.78       509.55 o
  12   4  12       2656.99       2788.06       670.78 o
 -12   5  12        206.11        249.79       174.05 o
 -11   5  12      11160.09      10412.41       417.60 o
 -10   5  12       4553.27       4489.85       255.99 o
  -9   5  12      14356.12      14784.13       452.89 o
  -8   5  12       2317.40       2380.85        99.06 o
  -7   5  12        187.97        325.58       109.65 o
  -6   5  12       3957.96       4073.50       284.30 o
  -5   5  12        558.34        515.55       179.94 o
  -4   5  12      13512.60      13283.26       469.35 o
  -3   5  12       2201.67       2321.91       124.01 o
  -2   5  12          0.01        106.33        96.44 o
  -1   5  12        258.27        150.00       138.52 o
   0   5  12       6711.69       7088.83       198.13 o
   1   5  12       3947.99       3717.20       279.90 o
   2   5  12       3331.84       3225.19       217.72 o
   3   5  12       4741.14       4603.58       209.74 o
   4   5  12        684.92        668.20       231.87 o
   5   5  12      10891.68      11518.33       283.11 o
   6   5  12        879.60       1028.29       213.46 o
   7   5  12      11374.96      12668.59       538.07 o
   8   5  12         21.35        -38.76       238.78 o
   9   5  12       2224.79       2085.09       248.55 o
  10   5  12        309.20        399.75       496.38 o
  11   5  12         72.02        413.35       298.29 o
 -11   6  12         56.42        131.97       135.56 o
 -10   6  12        305.00        561.32       124.90 o
  -9   6  12         19.90        270.21        99.33 o
  -8   6  12         39.40        326.73       148.39 o
  -7   6  12       9032.82       9701.03       386.15 o
  -6   6  12         73.37         84.93       132.66 o
  -5   6  12        691.84        584.34       109.07 o
  -4   6  12        355.02        306.95       100.64 o
  -3   6  12      43423.51      41327.83      1055.33 o
  -2   6  12        528.47        348.57       118.21 o
  -1   6  12      60432.20      61504.10      1962.82 o
   0   6  12       8545.21       9537.77       379.10 o
   1   6  12       5004.27       5187.32       400.31 o
   2   6  12       2774.42       3015.18       220.23 o
   3   6  12       1605.57       1770.87       168.02 o
   4   6  12        190.93        182.11       196.67 o
   5   6  12       3956.11       4108.94       331.68 o
   6   6  12      13402.00      14076.04       355.74 o
   7   6  12        396.82        785.67       233.58 o
   8   6  12       2495.96       3057.25       198.36 o
   9   6  12        220.21        125.94       153.24 o
  10   6  12         28.92       -312.78       502.10 o
 -10   7  12        477.53        177.27       287.18 o
  -9   7  12       1036.59        985.78       192.45 o
  -8   7  12       5774.82       5357.88       223.22 o
  -7   7  12       3328.37       4020.53       238.90 o
  -6   7  12      35993.62      36349.34      2151.19 o
  -5   7  12         60.38        181.58        99.74 o
  -4   7  12      56682.66      52961.97      1113.13 o
  -3   7  12       1897.15       1805.16       132.47 o
  -2   7  12       5987.97       5949.09       205.29 o
  -1   7  12       2599.10       2945.31       167.97 o
   0   7  12       1469.20       1922.10       176.38 o
   1   7  12       5076.76       5631.00       227.20 o
   2   7  12       2663.80       2874.71       172.29 o
   3   7  12        358.66        542.82       142.26 o
   4   7  12         15.66        291.51       282.93 o
   5   7  12       3048.28       3382.46       194.91 o
   6   7  12       4409.75       4230.64       278.83 o
   7   7  12       5060.46       4691.05       226.13 o
   8   7  12       2979.61       2902.51       347.02 o
   9   7  12        641.90        936.51       243.60 o
  10   7  12       2081.92       1570.94       283.90 o
  -9   8  12          7.11        512.03       342.01 o
  -8   8  12       2389.84       2201.03       366.70 o
  -7   8  12       2365.25       2269.68       163.45 o
  -6   8  12       2985.19       2878.05       224.03 o
  -5   8  12        692.85        638.26       114.86 o
  -4   8  12       1139.54       1565.92       132.39 o
  -3   8  12       3605.06       4284.68       223.24 o
  -2   8  12       3698.73       3998.33       170.55 o
  -1   8  12        615.78        439.57       136.13 o
   0   8  12        672.31        435.76       145.45 o
   1   8  12        128.90        222.90       141.64 o
   2   8  12      20379.77      21572.93       661.27 o
   3   8  12        415.20        313.06       179.22 o
   4   8  12      42705.79      43573.88      1065.61 o
   5   8  12         10.15         31.66       222.85 o
   6   8  12       1877.58       1885.82       188.99 o
   7   8  12       2103.63       2399.13       241.78 o
   8   8  12        776.73        819.27       357.00 o
  -8   9  12        477.66        193.78       177.93 o
  -7   9  12       3156.45       2927.70       281.18 o
  -6   9  12       1951.25       1707.62       177.13 o
  -5   9  12         41.19        359.50       159.56 o
  -4   9  12       4495.69       4865.27       285.39 o
  -3   9  12       1332.99       1377.58       149.76 o
  -2   9  12       1524.55       1977.74       196.99 o
  -1   9  12        875.54        793.23       138.37 o
   0   9  12        437.74        419.17       185.42 o
   1   9  12       1264.04       1254.77       322.35 o
   2   9  12          6.08        128.81       313.87 o
   3   9  12        345.73        517.59       163.36 o
   4   9  12         13.97         98.86       187.36 o
   5   9  12       8956.34       8786.43       365.47 o
   6   9  12        603.60        511.30       215.75 o
   7   9  12       9855.49       8862.69       402.02 o
  -6  10  12       1291.92       1679.06       730.03 o
  -5  10  12        305.48        225.66       352.63 o
  -4  10  12         29.83        474.72       172.87 o
  -3  10  12       2308.93       2412.88       171.86 o
  -2  10  12        406.46        569.26       200.77 o
  -1  10  12       2244.07       2497.19       196.25 o
   0  10  12       2053.83       1615.91       186.34 o
   1  10  12        350.30        645.19       194.08 o
   2  10  12         45.84        296.96       245.87 o
   3  10  12       3278.23       3005.76       202.56 o
   4  10  12       1026.45       1096.93       263.05 o
   5  10  12         33.07       -217.01       217.01 o
  -3  11  12        477.77        656.06       258.41 o
  -2  11  12        252.22        186.41       204.88 o
  -1  11  12         22.81         46.25       203.17 o
   0  11  12       5647.30       5137.10       469.43 o
   1  11  12        303.11        133.74       184.41 o
   2  11  12          6.93       -214.09       342.94 o
  -3   0  13     108847.38     111002.72      2848.95 o
  -1   0  13       4077.35       3966.74       175.25 o
   1   0  13      82861.65      83142.16      2129.65 o
   3   0  13        649.59        701.44       168.72 o
   5   0  13         41.78         55.50       198.70 o
   7   0  13       2703.94       2603.43       244.04 o
   9   0  13        505.14        141.86       272.66 o
  11   0  13        935.94        873.37       308.30 o
 -13   1  13       6126.46       5460.16       288.10 o
 -12   1  13       5977.98       6047.74       197.65 o
 -11   1  13       3170.33       3089.55       185.36 o
  -5   1  13       2664.63       2692.53       211.66 o
  -3   1  13        197.49        126.94        44.85 o
  -2   1  13      45080.05      46068.02      2157.32 o
  -1   1  13        259.44        306.88        62.42 o
   0   1  13      25870.19      25964.11       710.07 o
   1   1  13       3586.75       3203.26       253.23 o
   2   1  13         69.35        140.11       104.66 o
   3   1  13      32284.94      30392.15       652.68 o
   4   1  13       4995.85       4569.36       301.45 o
   5   1  13      20797.70      19002.98      2462.62 o
   6   1  13        613.21        706.45       148.29 o
   7   1  13       1629.59       1799.05       200.06 o
   8   1  13       1228.87       1382.38       185.17 o
   9   1  13        277.39        291.47       177.56 o
  10   1  13       6793.87       7140.18       655.14 o
  11   1  13        357.40        253.57       166.12 o
  12   1  13         93.41        -44.23       351.76 o
 -13   2  13       5989.06       4982.06       248.46 o
 -12   2  13       6189.67       6605.68       261.03 o
 -11   2  13       1055.84       1123.70       104.26 o
 -10   2  13      15403.10      16294.62       529.16 o
  -9   2  13        329.65        466.54       143.16 o
  -8   2  13       9153.22       9634.74       282.62 o
  -7   2  13       5186.28       5604.24       192.00 o
  -6   2  13        294.78        315.42       161.15 o
  -5   2  13       2376.20       2417.82       273.54 o
  -4   2  13        183.77        316.86       130.57 o
  -3   2  13       4069.73       3838.76       202.57 o
  -2   2  13          6.45        160.10        94.17 o
  -1   2  13       4428.76       4382.69       164.81 o
   0   2  13       1628.43       1873.24       163.50 o
   1   2  13      38640.18      36413.33      1476.40 o
   2   2  13        198.21        289.31       109.62 o
   3   2  13       3811.77       3611.41       298.34 o
   4   2  13       4109.65       4132.87       178.65 o
   5   2  13        825.34       1240.52       147.67 o
   6   2  13      26734.15      27240.26       739.05 o
   7   2  13       1988.03       2253.23       282.35 o
   8   2  13      17298.09      17562.66       739.01 o
   9   2  13       1222.17       1585.16       328.50 o
  10   2  13       1377.45       1707.01       332.14 o
  11   2  13       3024.23       3306.78       777.13 o
  12   2  13        579.05        159.06       266.04 o
 -12   3  13      11776.39      11005.13       435.23 o
 -11   3  13       1847.29       1966.85       136.69 o
 -10   3  13         32.22        -97.02        97.02 o
  -9   3  13       6279.52       6502.20       202.21 o
  -8   3  13        293.18        423.64       218.70 o
  -7   3  13       2857.19       3038.95       142.83 o
  -6   3  13          6.02        137.63       249.61 o
  -5   3  13          1.66        213.53       118.04 o
  -4   3  13        556.46        347.76       138.50 o
  -3   3  13       1309.76       1515.23       137.15 o
  -2   3  13       6866.65       6901.80       186.66 o
  -1   3  13         39.01         50.92        80.56 o
   0   3  13        749.09        638.10       161.45 o
   1   3  13       7638.29       8365.59       382.98 o
   2   3  13       2052.14       2182.67       214.75 o
   3   3  13       1467.25       1903.39       220.63 o
   4   3  13       5045.81       4899.63       208.77 o
   5   3  13         95.72         66.03       283.87 o
   6   3  13        733.91       1051.26       213.02 o
   7   3  13      15298.82      14779.84       444.95 o
   8   3  13       6623.90       6582.03       267.31 o
   9   3  13      22195.28      22619.27       595.08 o
  10   3  13      18944.79      16682.77       831.99 o
  11   3  13        526.06        256.07       504.48 o
 -12   4  13        884.85        879.36       183.64 o
 -11   4  13       4995.60       4588.92       253.46 o
 -10   4  13        222.33        366.49       126.59 o
  -9   4  13      18092.03      18668.22       496.11 o
  -8   4  13       5174.06       5007.60       243.76 o
  -7   4  13          2.45         54.08       221.06 o
  -6   4  13        766.89        676.29       156.86 o
  -5   4  13      11726.18      11417.24       969.56 o
  -4   4  13       1662.11       1754.72       107.79 o
  -3   4  13       1577.33       1462.73       114.32 o
  -2   4  13       1263.27       1393.69       177.72 o
  -1   4  13        107.87        414.38       123.46 o
   0   4  13       3272.90       3049.58       129.71 o
   1   4  13       2913.79       2857.20       132.08 o
   2   4  13        302.42        234.70       147.60 o
   3   4  13        185.21        112.89       141.66 o
   4   4  13        248.56        214.12       126.91 o
   5   4  13       4062.54       4608.96       228.46 o
   6   4  13       1498.62       1365.90       258.96 o
   7   4  13      10330.54      10144.18       311.79 o
   8   4  13        104.57        166.01       230.71 o
   9   4  13        320.65        197.72       159.01 o
  10   4  13      10457.88      11118.39      1077.97 o
  11   4  13       3058.84       3049.15       598.87 o
 -11   5  13         54.81       -112.23       167.25 o
 -10   5  13          4.40        -40.40       255.14 o
  -9   5  13         51.50        217.11       192.98 o
  -8   5  13       6422.94       6888.83       258.31 o
  -7   5  13       2647.93       2957.82       188.11 o
  -6   5  13       7569.94       7709.36       252.42 o
  -5   5  13       2025.26       2218.94       124.94 o
  -4   5  13        539.95        366.19        93.35 o
  -3   5  13      11650.66      11407.22       311.67 o
  -2   5  13         57.87        141.84       115.30 o
  -1   5  13      12683.49      12716.27       354.67 o
   0   5  13       8485.39       9038.49       251.71 o
   1   5  13       3449.48       3539.51       181.72 o
   2   5  13      26724.17      26865.29       511.13 o
   3   5  13       4590.53       4386.03       199.25 o
   4   5  13       6769.73       6716.42       272.63 o
   5   5  13         45.11        -57.14       218.08 o
   6   5  13       1918.08       2264.94       184.82 o
   7   5  13       3814.35       3951.61       595.78 o
   8   5  13       1985.68       1647.07       189.59 o
   9   5  13       6059.33       6750.59       519.19 o
  10   5  13       4144.36       4780.56       621.77 o
  11   5  13         31.91       -264.26       264.26 o
 -11   6  13         93.15        254.56       244.22 o
 -10   6  13       1424.54       1708.70       395.40 o
  -9   6  13      11286.40      10302.58       431.23 o
  -8   6  13        603.48        741.57       189.34 o
  -7   6  13       3704.45       4014.29       214.29 o
  -6   6  13      29641.43      30387.54       782.20 o
  -5   6  13        506.28        523.70       144.24 o
  -4   6  13      39875.29      35843.04      1331.81 o
  -3   6  13      14881.55      15262.78       504.46 o
  -2   6  13         16.28        -28.47       140.15 o
  -1   6  13       8946.98       9077.08       277.21 o
   0   6  13      21513.77      21864.79       630.31 o
   1   6  13        213.40        255.69       114.52 o
   2   6  13      14935.50      14880.41       351.09 o
   3   6  13        205.79       -173.03       173.03 o
   4   6  13        505.28        699.68       155.91 o
   5   6  13         48.43        213.10       131.01 o
   6   6  13       2323.98       2628.39       263.92 o
   7   6  13       1470.55       1747.53       182.99 o
   8   6  13       2444.61       2446.88       205.86 o
   9   6  13        757.30       1153.02       342.14 o
  10   6  13       1233.75       1063.82       289.27 o
 -10   7  13          3.52        369.45       144.35 o
  -9   7  13        541.54        719.44       177.25 o
  -8   7  13        366.19        315.47       255.34 o
  -7   7  13       2255.19       2346.92       328.26 o
  -6   7  13         21.82        -79.66       120.28 o
  -5   7  13          1.58         43.09       205.87 o
  -4   7  13        243.13        135.87       106.02 o
  -3   7  13      29863.80      27552.08      1522.55 o
  -2   7  13       1348.60       1356.03       136.82 o
  -1   7  13      37245.77      40575.17       830.42 o
   0   7  13        134.40       -102.79       139.15 o
   1   7  13        448.12       1007.66       281.41 o
   2   7  13       1205.81       1488.30       143.92 o
   3   7  13          2.73         17.77       146.54 o
   4   7  13      23473.79      25549.16       820.33 o
   5   7  13       1812.82       1775.96       164.48 o
   6   7  13       3727.24       3969.28       449.48 o
   7   7  13         84.03        156.29       163.20 o
   8   7  13       6814.97       6002.88       677.00 o
   9   7  13         53.72        563.58       319.34 o
  -9   8  13       4017.63       3331.39       245.37 o
  -8   8  13        292.76        665.93       211.09 o
  -7   8  13       3619.02       3252.01       183.13 o
  -6   8  13       1618.96       1436.23       232.51 o
  -5   8  13      11547.38      10692.96       336.46 o
  -4   8  13       3385.29       3304.42       168.86 o
  -3   8  13         74.86        449.49       181.99 o
  -2   8  13        872.04        891.51       135.73 o
  -1   8  13       1648.05       1403.97       254.06 o
   0   8  13       1015.52       1637.54       157.97 o
   1   8  13      21685.66      21681.76      1007.38 o
   2   8  13        973.97        939.32       216.03 o
   3   8  13       1125.54       1181.14       182.08 o
   4   8  13        214.82        190.92       190.37 o
   5   8  13      10637.36      11004.17       449.76 o
   6   8  13        384.55        222.84       188.96 o
   7   8  13      11024.53       9942.05      1132.19 o
   8   8  13        163.63         26.58       391.00 o
  -7   9  13        124.03        -13.76       173.50 o
  -6   9  13       1577.21        719.68       172.34 o
  -5   9  13        678.64        690.43       148.53 o
  -4   9  13       1077.93       1323.24       128.19 o
  -3   9  13       2347.18       2276.68       261.33 o
  -2   9  13       4159.78       3625.97       233.64 o
  -1   9  13       3210.34       3175.75       256.17 o
   0   9  13          3.18       -131.23       179.83 o
   1   9  13       4484.85       4430.29       209.48 o
   2   9  13         21.50        -69.21       243.70 o
   3   9  13        210.75        169.66       150.32 o
   4   9  13      14561.27      14235.69       940.70 o
   5   9  13        247.37        645.66       364.13 o
   6   9  13          6.91        116.70       246.73 o
  -5  10  13        683.25       1309.32       263.19 o
  -4  10  13       3462.28       2925.14       252.05 o
  -3  10  13       1267.36       1326.92       192.73 o
  -2  10  13        967.36       1033.45       161.82 o
  -1  10  13       7939.74       7531.14       414.75 o
   0  10  13       2200.89       2085.86       184.85 o
   1  10  13        110.02        117.16       198.74 o
   2  10  13       1346.83       1226.56       268.05 o
   3  10  13        354.33        122.39       202.24 o
   4  10  13        510.34        226.58       176.00 o
  -4   0  14      22769.42      19615.61      2580.12 o
  -2   0  14      92691.52      92667.91      3732.79 o
   0   0  14       7863.47       7842.89       283.09 o
   2   0  14         29.22        491.31       207.89 o
   4   0  14       4226.29       4502.46       454.46 o
   6   0  14       1053.81        805.14       482.81 o
   8   0  14       4398.54       5197.41       307.28 o
  10   0  14        112.90       -125.52       369.03 o
  -5   1  14       6112.19       6172.77       176.21 o
  -4   1  14       1050.81        809.66        85.14 o
  -3   1  14       7750.38       7934.74       153.56 o
  -2   1  14       8321.86       8653.48       227.98 o
  -1   1  14       1577.53       1729.32       132.97 o
   0   1  14      13308.47      13999.37       308.68 o
   1   1  14      54718.32      56832.56      1644.61 o
   2   1  14       5499.24       5523.55       178.89 o
   3   1  14       4523.35       4625.53       347.98 o
   4   1  14        526.59        485.73       136.79 o
   5   1  14        631.79        720.70       243.35 o
   6   1  14       7596.00       7134.27       331.98 o
   7   1  14        768.93       1138.10       308.71 o
   8   1  14       3389.70       3843.52       252.92 o
   9   1  14         75.30        182.89       233.41 o
  10   1  14          5.34        253.68       173.08 o
  11   1  14         43.94        842.37       269.33 o
 -12   2  14       1423.47       1265.08       180.61 o
 -11   2  14       3463.51       3045.84       199.03 o
 -10   2  14        612.59        542.96        82.45 o
  -9   2  14       8290.00       9209.28       275.44 o
  -8   2  14       1577.14       1494.34       142.13 o
  -7   2  14      11861.27      12595.39       506.89 o
  -6   2  14        281.88        288.60       105.39 o
  -5   2  14       1176.44       1197.23       103.30 o
  -4   2  14         65.29        188.98        99.96 o
  -3   2  14       2879.25       3086.34       120.25 o
  -2   2  14        582.39        767.27        79.38 o
  -1   2  14       5299.68       5707.19       147.39 o
   0   2  14       3296.81       3400.45       224.69 o
   1   2  14       1426.96       1419.03       113.46 o
   2   2  14        238.17        115.22       108.32 o
   3   2  14      14085.95      13366.76       626.15 o
   4   2  14       6472.01       5746.04       258.17 o
   5   2  14      12999.18      13187.07       482.34 o
   6   2  14      15268.91      14622.61       378.64 o
   7   2  14       1998.55       2230.49       367.94 o
   8   2  14       1637.57       1823.30       273.01 o
   9   2  14       7931.43       8447.99       402.95 o
  10   2  14       3124.50       3049.88       561.05 o
  11   2  14         17.41       -235.07       352.87 o
 -12   3  14       2863.03       2606.05       173.09 o
 -11   3  14        975.18       1440.40       185.63 o
 -10   3  14       6634.45       6689.85       281.49 o
  -9   3  14       1801.91       1576.63       118.03 o
  -8   3  14        203.96        206.07       115.61 o
  -7   3  14        700.79        926.04       159.72 o
  -6   3  14      10297.25      10663.00       356.57 o
  -5   3  14      17460.65      18095.55       782.41 o
  -4   3  14       1554.89       1277.10       139.43 o
  -3   3  14       5271.05       5557.81       303.63 o
  -2   3  14       8206.22       8776.98       219.83 o
  -1   3  14         89.30         22.74       121.67 o
   0   3  14       9242.47       9351.17       442.45 o
   1   3  14        724.59        705.83        93.41 o
   2   3  14         56.10        168.14       114.58 o
   3   3  14       1258.92       1593.01       167.95 o
   4   3  14          1.47        198.64       146.19 o
   5   3  14        379.20        372.05       147.90 o
   6   3  14       4673.89       5075.50       236.35 o
   7   3  14        230.43        404.10       219.14 o
   8   3  14        606.43        657.74       195.95 o
   9   3  14       8945.15       8604.83       612.18 o
  10   3  14      10388.02       7903.12       669.03 o
  11   3  14      11770.75      11243.06       597.00 o
 -12   4  14       4912.46       4659.29       270.38 o
 -11   4  14       1403.34       1409.21       170.52 o
 -10   4  14          4.46        213.45       124.96 o
  -9   4  14       1387.20       1662.50       297.58 o
  -8   4  14      11054.29      11477.46       597.51 o
  -7   4  14        348.74        496.53       123.49 o
  -6   4  14       6501.95       6675.56       286.58 o
  -5   4  14       6092.96       6104.33       457.52 o
  -4   4  14       1151.26       1124.66       136.57 o
  -3   4  14        610.78        647.15       106.18 o
  -2   4  14       1248.50       1549.95       128.75 o
  -1   4  14         52.76         93.69       117.02 o
   0   4  14       1746.66       1622.92       150.63 o
   1   4  14      25459.16      26227.59       759.80 o
   2   4  14       3781.67       4047.43       160.14 o
   3   4  14      16887.97      16855.06       370.34 o
   4   4  14        587.04       1182.72       169.68 o
   5   4  14       4237.00       3971.21       209.64 o
   6   4  14       8551.34       9787.62       314.03 o
   7   4  14       9748.27      10548.75       604.01 o
   8   4  14       1846.64       1254.53       184.09 o
   9   4  14      13301.90      13419.40       528.14 o
  10   4  14       3159.04       3288.48       231.80 o
  11   4  14        423.86        905.18       642.42 o
 -11   5  14        360.47        221.86       189.57 o
 -10   5  14       1334.48       1658.60       195.05 o
  -9   5  14      12449.99      12613.74       401.32 o
  -8   5  14       3792.50       3793.05       199.46 o
  -7   5  14      15226.23      15887.32       695.34 o
  -6   5  14          5.62         17.61       279.00 o
  -5   5  14       3166.44       3509.88       241.70 o
  -4   5  14       9442.60       8861.42      1306.26 o
  -3   5  14         82.76        141.61       163.56 o
  -2   5  14       2893.08       3190.49       247.51 o
  -1   5  14      11686.92      11556.47       260.24 o
   0   5  14      22623.36      23130.49       446.42 o
   1   5  14       2087.28       2120.24       192.09 o
   2   5  14       7513.22       7153.47       336.63 o
   3   5  14       4635.52       4368.14       181.46 o
   4   5  14        136.06        198.73       135.17 o
   5   5  14       2819.74       2884.08       193.47 o
   6   5  14        240.11        499.50       155.64 o
   7   5  14       7076.69       6369.62       282.50 o
   8   5  14        722.11       1048.61       291.28 o
   9   5  14        491.38        665.33       239.14 o
  10   5  14        941.89       1064.10       262.56 o
 -10   6  14       5623.91       5397.06       642.76 o
  -9   6  14        529.31        587.46       219.52 o
  -8   6  14       1370.50       1340.50       164.27 o
  -7   6  14         33.54         49.50        79.69 o
  -6   6  14        134.80        446.78       108.62 o
  -5   6  14       1199.39       1479.45       145.28 o
  -4   6  14        221.35         81.31       151.18 o
  -3   6  14      32055.37      35171.83       748.41 o
  -2   6  14       1974.13       2282.80       236.12 o
  -1   6  14      55360.39      57086.72      1579.76 o
   0   6  14       1182.67       1152.86       140.31 o
   1   6  14        119.24        457.03       152.96 o
   2   6  14      27644.66      28898.54       775.26 o
   3   6  14       2960.20       3231.85       179.29 o
   4   6  14       1975.00       2401.78       239.03 o
   5   6  14        333.90        453.99       266.04 o
   6   6  14       2141.14       2349.36       241.41 o
   7   6  14       1404.62       1569.68       169.51 o
   8   6  14       5246.05       5150.12       349.87 o
   9   6  14        980.24        -60.22       263.99 o
  -9   7  14       3672.74       3764.50       228.78 o
  -8   7  14        278.46        271.39       153.00 o
  -7   7  14       3166.21       2952.09       236.25 o
  -6   7  14       8996.35       9398.27       880.61 o
  -5   7  14       6453.05       6086.55       257.42 o
  -4   7  14      21568.17      20772.79       530.33 o
  -3   7  14       2283.55       2209.09       176.96 o
  -2   7  14         36.08         47.08       176.40 o
  -1   7  14       3340.23       3844.44       246.91 o
   0   7  14      20895.19      20268.18       772.20 o
   1   7  14       2283.67       2150.71       221.55 o
   2   7  14       1876.31       1866.26       159.19 o
   3   7  14       3623.80       3606.14       195.65 o
   4   7  14        404.28        781.84       251.49 o
   5   7  14       4326.25       4514.05       213.46 o
   6   7  14         15.14         21.20       169.98 o
   7   7  14       4624.52       3873.82       401.79 o
   8   7  14        191.91        306.41       378.97 o
  -8   8  14       4006.13       3896.64       256.53 o
  -7   8  14        147.75        163.95       143.00 o
  -6   8  14        655.19        923.83       188.68 o
  -5   8  14         11.31        102.86       110.81 o
  -4   8  14          2.39        -64.10       106.58 o
  -3   8  14       2455.27       3001.33       250.68 o
  -2   8  14       2771.81       2891.09       237.93 o
  -1   8  14       6861.25       6907.23       314.89 o
   0   8  14       4532.30       4490.72       265.62 o
   1   8  14       2473.42       3252.20       175.01 o
   2   8  14        743.16        879.64       158.67 o
   3   8  14       1620.31       1448.12       211.89 o
   4   8  14      13730.44      13573.73       419.92 o
   5   8  14          1.57       -202.78       202.78 o
   6   8  14      10924.41      10689.46       728.57 o
   7   8  14        250.75        197.47       372.44 o
  -7   9  14       2603.46       2128.61       473.21 o
  -6   9  14       2503.60       2163.52       284.46 o
  -5   9  14        186.80        169.11       192.58 o
  -4   9  14       2134.95       1807.18       235.16 o
  -3   9  14        296.87        -64.75       144.60 o
  -2   9  14       3695.81       3735.18       214.44 o
  -1   9  14       7076.44       6687.98       362.97 o
   0   9  14       2063.47       1882.30       186.82 o
   1   9  14        155.39        165.81       208.91 o
   2   9  14         55.76        149.78       241.19 o
   3   9  14        170.11       -202.78       202.78 o
   4   9  14        984.16       1179.88       222.48 o
   5   9  14       5050.71       4705.38       262.66 o
  -4  10  14        407.97       1061.36       589.55 o
  -3  10  14       5113.68       5220.63      1037.29 o
  -2  10  14        679.92        661.58       403.25 o
  -1  10  14       3372.82       2739.98       352.12 o
   0  10  14        591.09        890.60       290.03 o
   1  10  14       1299.96       1475.06       229.43 o
   2  10  14      12941.37      11420.10      1010.01 o
   3  10  14        263.22        657.20       202.98 o
  -3   0  15       2396.99       2582.16       148.78 o
  -1   0  15       8444.42       8483.47       855.29 o
   1   0  15      23572.18      24010.38       748.62 o
   3   0  15        509.43        531.74       191.00 o
   5   0  15       6864.58       6940.54       323.23 o
   7   0  15        728.23       1068.95       476.65 o
   9   0  15        326.71        298.78       267.92 o
  11   0  15         61.55        265.44       407.15 o
  -5   1  15        437.84        595.84        74.10 o
  -4   1  15       5488.19       4340.22       244.95 o
  -3   1  15        134.26         76.00        55.01 o
  -2   1  15      49271.27      50863.57      1453.31 o
  -1   1  15       3461.89       3755.57       255.16 o
   0   1  15        225.24        230.05       131.56 o
   1   1  15       9860.32      10132.79       731.92 o
   2   1  15       8233.16       8492.12       272.78 o
   3   1  15       7643.61       7541.39       277.87 o
   4   1  15         24.47         69.09       151.80 o
   5   1  15       7096.07       7546.25       503.88 o
   6   1  15        820.47        657.68       190.89 o
   7   1  15        119.57        178.00       164.57 o
   8   1  15       1955.46       1753.51       179.94 o
   9   1  15        742.13       1353.71       181.96 o
  10   1  15       1874.84       1472.04       250.64 o
  11   1  15         21.45        327.49       315.15 o
  -8   2  15       6143.42       6439.71       253.58 o
  -7   2  15         14.37        149.42       128.04 o
  -6   2  15        377.86        449.62        86.69 o
  -5   2  15         15.51        124.98       159.33 o
  -4   2  15         24.71       -110.06       110.06 o
  -3   2  15       6947.18       7069.38       235.75 o
  -2   2  15        214.45        390.46       139.50 o
  -1   2  15       9045.79       9619.56       203.54 o
   0   2  15        523.74        551.44       112.15 o
   1   2  15       8687.69       8642.84       285.41 o
   2   2  15        736.96        501.63       170.00 o
   3   2  15       2963.50       3210.31       185.38 o
   4   2  15        500.76        840.72       170.80 o
   5   2  15        462.53        440.38       163.05 o
   6   2  15       9771.47      10012.56       298.57 o
   7   2  15         90.23        -29.28       205.42 o
   8   2  15       4017.47       4513.36       347.63 o
   9   2  15       1896.91       1964.14       287.20 o
  10   2  15       1541.04       1660.77       245.74 o
  11   2  15       7799.62       6511.28       503.40 o
 -11   3  15        558.66        803.27       114.31 o
 -10   3  15        137.52        240.71       101.61 o
  -9   3  15      16790.14      17036.71       491.20 o
  -8   3  15       6911.75       7195.82       263.30 o
  -7   3  15      18035.09      20236.78       561.46 o
  -6   3  15        152.14        198.63       208.26 o
  -5   3  15        424.57        789.59       542.80 o
  -4   3  15       2255.18       2288.36       300.15 o
  -3   3  15       2031.38       2080.13        98.80 o
  -2   3  15       2744.38       2779.28       166.77 o
  -1   3  15         19.83        151.15        93.64 o
   0   3  15      26504.72      26102.41      1494.09 o
   1   3  15       3014.86       3624.65       309.28 o
   2   3  15       9360.30       9662.34       253.56 o
   3   3  15       4057.83       4774.25       250.91 o
   4   3  15       3959.38       3584.83       188.34 o
   5   3  15         63.34         26.48       254.90 o
   6   3  15      19823.76      21462.17       630.67 o
   7   3  15       6194.96       5556.82       255.48 o
   8   3  15      21641.42      20672.96      1778.58 o
   9   3  15      11190.25       9835.95       738.34 o
  10   3  15       1067.05       2238.83       668.90 o
 -11   4  15       5457.49       4644.61       216.92 o
 -10   4  15        826.55        951.50       238.86 o
  -9   4  15        840.89        701.29       242.04 o
  -8   4  15       5089.89       5817.52       490.44 o
  -7   4  15        199.79        513.36       151.90 o
  -6   4  15      25065.62      26871.59       825.21 o
  -5   4  15       4845.18       5263.27       641.72 o
  -4   4  15       2466.83       2503.60        83.43 o
  -3   4  15      13347.52      13450.23       616.15 o
  -2   4  15       3961.37       4332.83       240.58 o
  -1   4  15         22.77         32.55       152.63 o
   0   4  15      21067.78      22335.30       838.49 o
   1   4  15       1703.55       1982.01       134.27 o
   2   4  15       1583.50       1492.77       149.71 o
   3   4  15       1623.71       1494.88       200.12 o
   4   4  15       4968.77       5063.03       347.01 o
   5   4  15       4125.97       4853.17       266.80 o
   6   4  15        123.23        351.91       145.98 o
   7   4  15       2014.80       2357.77       187.12 o
   8   4  15       1885.24       1566.79       287.10 o
   9   4  15       2524.52       2213.37       446.49 o
  10   4  15       9011.60       9036.86       767.18 o
 -10   5  15        186.70        211.38       302.85 o
  -9   5  15       1658.02       1713.55       226.31 o
  -8   5  15       4944.76       5009.84       221.91 o
  -7   5  15        712.23        896.92       315.12 o
  -6   5  15       3268.17       3364.70       232.58 o
  -5   5  15        172.78        170.70       130.04 o
  -4   5  15       3218.72       3111.47       298.48 o
  -3   5  15       7463.92       7371.50       256.24 o
  -2   5  15       2040.48       2148.42       127.24 o
  -1   5  15      14402.60      14677.63       424.14 o
   0   5  15       1105.93       1264.53       219.06 o
   1   5  15       1045.67       1338.98       180.16 o
   2   5  15      28790.48      30156.56       804.61 o
   3   5  15      12967.38      13720.38       341.35 o
   4   5  15      37882.76      40062.41      1720.73 o
   5   5  15        277.67       -130.26       130.26 o
   6   5  15         74.89        219.12       146.95 o
   7   5  15         59.32        567.95       395.38 o
   8   5  15       1099.83       1089.03       214.87 o
   9   5  15       2543.98       2549.82       259.08 o
 -10   6  15       7954.82       7168.49       375.75 o
  -9   6  15        244.08        -91.91       339.91 o
  -8   6  15       1338.24       1156.99       274.40 o
  -7   6  15      10519.97       9676.60       491.55 o
  -6   6  15       2246.93       2014.90       110.37 o
  -5   6  15       6270.30       5977.96       212.82 o
  -4   6  15      15414.77      13734.17       396.44 o
  -3   6  15        722.82        868.86       239.90 o
  -2   6  15        267.57        292.17       131.77 o
  -1   6  15       9584.56      10197.39       268.65 o
   0   6  15      36472.91      37208.77      1216.31 o
   1   6  15       8648.77       9289.91       430.37 o
   2   6  15       9896.81      10529.68       489.62 o
   3   6  15       2487.20       2479.45       247.04 o
   4   6  15       3537.73       3942.87       213.18 o
   5   6  15        894.17        922.87       261.84 o
   6   6  15        963.29        932.89       314.16 o
   7   6  15        324.50        238.88       230.41 o
   8   6  15        410.46        557.55       200.41 o
   9   6  15        170.43        142.32       257.53 o
  -9   7  15        405.96        108.85       289.92 o
  -8   7  15       3795.04       3014.41       138.55 o
  -7   7  15        632.69        654.87       140.24 o
  -6   7  15       1786.03       1963.23       224.44 o
  -5   7  15       1579.71       1902.34       282.93 o
  -4   7  15       1569.59       1453.11       209.84 o
  -3   7  15       7628.48       8002.60       276.70 o
  -2   7  15         45.42        -24.48       234.24 o
  -1   7  15      15498.23      16336.56       361.16 o
   0   7  15       5882.99       6776.99       248.87 o
   1   7  15        167.93        102.60       141.31 o
   2   7  15         87.41        -16.22       161.72 o
   3   7  15      13889.00      13600.69       564.92 o
   4   7  15         10.71        418.59       143.72 o
   5   7  15        193.33        198.79       167.16 o
   6   7  15       6883.94       7293.54       645.51 o
   7   7  15       3097.67       3121.75       616.82 o
   8   7  15         20.61        150.27       291.15 o
  -7   8  15        859.24        939.02       196.77 o
  -6   8  15        275.66        604.57       189.29 o
  -5   8  15        575.37        596.28       162.85 o
  -4   8  15        577.76        264.52       184.94 o
  -3   8  15      13353.94      15023.38       366.06 o
  -2   8  15        864.26       1021.93       169.34 o
  -1   8  15        375.20        913.40       237.41 o
   0   8  15       9580.14       9388.79       579.22 o
   1   8  15         56.01        811.12       171.16 o
   2   8  15       2247.77       2538.90       184.33 o
   3   8  15       2274.64       2162.92       204.80 o
   4   8  15        239.19          1.83       165.94 o
   5   8  15       3568.29       2880.01       472.29 o
   6   8  15         12.28       -134.58       196.07 o
  -6   9  15       4123.42       3050.43       396.90 o
  -5   9  15        290.88       -238.65       722.62 o
  -4   9  15        434.04        494.12       778.04 o
  -3   9  15       2024.06       2051.40       226.45 o
  -2   9  15         41.75       -180.35       180.35 o
  -1   9  15       1613.17       1734.05       628.33 o
   0   9  15       2940.91       2903.24       503.45 o
   1   9  15        741.39        713.46       321.15 o
   2   9  15        845.25        133.15       198.73 o
   3   9  15       3710.09       2804.18       735.44 o
   4   9  15        304.75        601.70       202.91 o
  -2  10  15       1935.97       2512.89       418.10 o
  -1  10  15       4264.28       3577.59       329.09 o
   0  10  15          8.39        -64.02       368.30 o
   1  10  15       6905.75       6478.84      1040.54 o
  -4   0  16        785.87        984.19       123.75 o
  -2   0  16      50129.14      54152.03      2548.48 o
   0   0  16       3594.84       3412.92       346.71 o
   2   0  16      41918.07      40172.36      2417.43 o
   4   0  16       2003.14       1778.11       201.45 o
   6   0  16      19296.95      19976.33       684.26 o
   8   0  16        106.34        812.20       454.99 o
  10   0  16        948.62        865.81       501.48 o
  -5   1  16       9653.42       9931.40       253.36 o
  -4   1  16        182.72        238.45        89.78 o
  -3   1  16        311.23        345.64        79.17 o
  -2   1  16       2411.91       2482.88       124.47 o
  -1   1  16      13017.74      13647.04       285.21 o
   0   1  16       3920.90       4282.43       314.42 o
   1   1  16      19843.55      18836.33       548.20 o
   2   1  16         22.05       -154.39       154.39 o
   3   1  16        153.23        227.66       198.32 o
   4   1  16       2525.49       2709.28       165.04 o
   5   1  16      10698.25      11561.15       486.49 o
   6   1  16       7200.72       7693.90       256.26 o
   7   1  16        245.74        602.42       174.77 o
   8   1  16       2304.20       2447.81       298.04 o
   9   1  16       1638.65       2237.79       279.14 o
  10   1  16          2.97        -45.21       186.46 o
  -7   2  16      19323.81      20038.16       471.43 o
  -6   2  16        128.99        181.02        75.69 o
  -5   2  16        200.40        147.07       166.18 o
  -4   2  16       1412.20       1207.23       128.45 o
  -3   2  16        641.45        554.09       111.67 o
  -2   2  16       4320.36       4493.12       221.83 o
  -1   2  16       1167.90       1335.89        97.41 o
   0   2  16       1372.66       1701.81       141.83 o
   1   2  16       6240.72       6878.91       271.04 o
   2   2  16      26471.63      25729.17       790.17 o
   3   2  16       9941.15       9308.71       577.88 o
   4   2  16        768.20        968.36       241.64 o
   5   2  16       4408.43       4518.31       193.96 o
   6   2  16          3.36         14.65       135.04 o
   7   2  16        279.37        166.05       243.91 o
   8   2  16      12665.07      12553.85       584.22 o
   9   2  16       2404.37       2138.41       224.70 o
  10   2  16       1353.20       1525.53       177.41 o
 -10   3  16       4911.15       5350.27       272.91 o
  -9   3  16       3782.20       3932.85       232.18 o
  -8   3  16       1458.60       1507.47       129.70 o
  -7   3  16      32615.45      33189.84      2755.97 o
  -6   3  16      23870.84      25079.11       723.12 o
  -5   3  16      10116.25      10032.35       361.67 o
  -4   3  16       9346.61       9021.36       635.63 o
  -3   3  16      12901.34      12400.04       302.02 o
  -2   3  16          5.66        -23.23        93.74 o
  -1   3  16       6813.80       7271.27       186.01 o
   0   3  16       1289.60       1222.86       163.88 o
   1   3  16       1964.32       2145.76       128.94 o
   2   3  16       2728.70       3062.65       147.62 o
   3   3  16        502.87        618.95       196.92 o
   4   3  16       3225.85       3258.94       175.86 o
   5   3  16         54.94        131.01       170.31 o
   6   3  16        377.54        556.72       179.58 o
   7   3  16         33.07       -170.98       170.98 o
   8   3  16        666.01        235.18       191.57 o
   9   3  16       3302.65       2687.02       245.14 o
  10   3  16       6283.67       5208.94       328.06 o
 -10   4  16       2601.48       2575.91       255.50 o
  -9   4  16       5312.08       4884.88       313.99 o
  -8   4  16      15510.89      15895.26       503.91 o
  -7   4  16       3787.06       4126.04       397.42 o
  -6   4  16       3130.70       3240.00       206.94 o
  -5   4  16       1488.61       1435.75       490.41 o
  -4   4  16       6420.58       6458.05       217.88 o
  -3   4  16       8081.72       8219.44       212.98 o
  -2   4  16        164.04        290.49       251.90 o
  -1   4  16       2683.45       3372.86       172.15 o
   0   4  16        185.03        191.06       116.93 o
   1   4  16      19093.62      19048.71       824.55 o
   2   4  16       1678.94       2208.69       218.12 o
   3   4  16      36033.40      34760.74       971.78 o
   4   4  16       5727.21       6257.58       344.33 o
   5   4  16      11021.63      12284.81       491.03 o
   6   4  16         21.69        -84.36       214.77 o
   7   4  16       3076.90       3670.63       219.95 o
   8   4  16      11139.62      10216.39       805.06 o
   9   4  16       7728.35       6338.07      1480.97 o
 -10   5  16        282.06        403.59       171.42 o
  -9   5  16       2875.95       3230.35       332.54 o
  -8   5  16         81.12         93.78       215.09 o
  -7   5  16        777.16        771.58       171.47 o
  -6   5  16       1068.52       1390.62       181.35 o
  -4   5  16        175.52        500.62       175.72 o
  -3   5  16         88.19        309.08       101.91 o
  -2   5  16        544.62        873.00       167.74 o
  -1   5  16       5016.50       5125.20       183.37 o
   0   5  16      17491.72      18221.65       377.44 o
   1   5  16       3775.57       4145.00       262.15 o
   2   5  16       9374.17       9673.90       527.51 o
   3   5  16         84.58       -156.94       156.94 o
   4   5  16       5755.96       5478.27       212.20 o
   5   5  16       7390.15       7863.44       531.63 o
   6   5  16       3889.87       4699.54       211.20 o
   7   5  16       3088.45       3505.03       348.02 o
   8   5  16         97.03       -109.72       164.30 o
   9   5  16        135.73         39.06       194.57 o
  -9   6  16       1119.01       1180.09       198.71 o
  -8   6  16         98.04        428.73       288.46 o
  -7   6  16       2435.85       1810.74       303.00 o
  -6   6  16         72.80         49.03       164.65 o
  -5   6  16       2428.14       2487.04       144.71 o
  -4   6  16          8.38        -29.05       125.01 o
  -3   6  16      11933.20      12993.28       309.69 o
  -2   6  16       2111.02       2597.12       167.98 o
  -1   6  16       8745.46       9126.74       376.44 o
   0   6  16         11.24         79.28       171.36 o
   1   6  16         30.69        100.40       161.68 o
   2   6  16        715.08       1092.29       153.26 o
   3   6  16      10689.44      11688.51       301.60 o
   4   6  16       9498.07       8925.65       421.33 o
   5   6  16         11.99         17.45       169.06 o
   6   6  16        588.77        -85.82       195.81 o
   7   6  16       9842.55       9238.58       559.43 o
   8   6  16       3002.84       2856.85       468.33 o
  -8   7  16       1001.46       1205.40       366.58 o
  -7   7  16        483.86        719.55       319.06 o
  -6   7  16         19.83        -63.39       190.09 o
  -5   7  16       5469.67       5634.06       217.69 o
  -4   7  16       2685.70       2475.47       172.46 o
  -3   7  16       5486.28       5467.79       219.65 o
  -2   7  16         74.03        278.01       134.39 o
  -1   7  16       2982.00       2717.59       233.27 o
   0   7  16      17486.71      17678.64       465.96 o
   1   7  16        939.32        927.14       273.75 o
   2   7  16       4419.05       4123.50       195.68 o
   3   7  16        181.13        365.21       190.18 o
   4   7  16       7838.40       8382.13       376.95 o
   5   7  16        139.61       -122.27       164.34 o
   6   7  16       4503.00       3726.39       571.17 o
   7   7  16       2564.85       1848.43       218.74 o
  -6   8  16       4500.14       5193.40       353.52 o
  -5   8  16        500.56        249.15       160.47 o
  -4   8  16         47.06        471.47       165.40 o
  -3   8  16       2142.90       2042.04       163.87 o
  -2   8  16        793.40        834.39       255.68 o
  -1   8  16         80.37        -72.30       183.88 o
   0   8  16       5696.80       5347.80       214.39 o
   1   8  16         81.53        358.24       229.05 o
   2   8  16      10449.84       9971.34       531.89 o
   3   8  16       3071.12       3361.20       263.37 o
   4   8  16        405.82        831.53       240.80 o
   5   8  16        769.72       1162.40       185.43 o
  -4   9  16       5676.11       5257.04       703.61 o
  -3   9  16         31.33        255.45       192.40 o
  -2   9  16        536.58        174.27       220.16 o
  -1   9  16       1478.54        793.75       223.07 o
   0   9  16       1099.22       1259.61       665.54 o
   1   9  16       1637.01       1534.75       215.66 o
   2   9  16        321.54       -267.96       267.96 o
   3   9  16         46.62        921.76       364.43 o
  -3   0  17       5813.49       6261.52       261.72 o
  -1   0  17       8790.64       9025.05       329.81 o
   1   0  17      17788.87      17758.70       520.66 o
   3   0  17       3671.75       3623.76       257.19 o
   5   0  17      23838.54      24140.54       714.51 o
   7   0  17       3540.58       3148.32       299.83 o
   9   0  17       7308.66       6154.28       760.07 o
  -5   1  17        817.21        876.40        75.19 o
  -4   1  17       1749.60       1693.90       122.04 o
  -3   1  17          4.01        149.12        93.24 o
  -2   1  17       7838.18       7832.89       426.37 o
  -1   1  17       3826.60       3969.71       280.90 o
   0   1  17      10760.26      11785.28       328.35 o
   1   1  17       6063.49       5987.14       495.11 o
   2   1  17      28224.23      28459.94      1283.44 o
   3   1  17      10732.08      10595.04       363.04 o
   4   1  17       8331.82       8891.29       383.40 o
   5   1  17        954.70       1160.65       233.77 o
   6   1  17      21853.96      21851.54      2880.78 o
   7   1  17         13.59        331.25       186.91 o
   8   1  17       4961.15       4608.97       544.33 o
   9   1  17        231.52        474.81       204.09 o
  10   1  17        573.02       1602.71       428.60 o
  -6   2  17       2746.35       2911.46       129.36 o
  -5   2  17       5461.31       6217.11       412.74 o
  -4   2  17         20.25        386.33       120.91 o
  -3   2  17         14.68         60.80        79.52 o
  -2   2  17      10686.24      10969.14       276.33 o
  -1   2  17       3658.46       3986.46       204.09 o
   0   2  17      13876.99      14499.87       506.43 o
   1   2  17      10145.43      11192.77       307.93 o
   2   2  17        969.13        730.70       267.21 o
   3   2  17        122.06        421.20       253.91 o
   4   2  17        405.58        436.63       138.62 o
   5   2  17       7246.87       7186.07       284.04 o
   6   2  17        389.23        327.02       203.21 o
   7   2  17       6974.15       6611.42       717.21 o
   8   2  17        635.60        525.37       193.92 o
   9   2  17        413.55        -69.56       170.12 o
  -9   3  17       7893.56       7707.79       322.81 o
  -8   3  17      10648.42      10701.90       425.05 o
  -7   3  17      10176.00      10299.90       373.12 o
  -6   3  17       2436.46       2593.33       157.03 o
  -5   3  17       2102.26       2041.77       161.15 o
  -3   3  17      20945.74      20448.93       811.40 o
  -2   3  17      15566.15      16247.29       756.56 o
  -1   3  17       3731.94       4039.44       276.00 o
   0   3  17       1906.94       1999.85       204.23 o
   1   3  17       6888.73       7124.57       501.89 o
   2   3  17      17213.54      18622.38      1413.30 o
   3   3  17       1990.35       2415.56       229.16 o
   4   3  17      12766.77      12558.39       479.51 o
   5   3  17        598.49        652.10       202.39 o
   6   3  17         14.30        598.81       260.02 o
   7   3  17          9.13        337.55       213.02 o
   8   3  17       5078.54       4564.70       516.68 o
   9   3  17       2101.00       2612.67       731.68 o
 -10   4  17         87.10        161.85       178.40 o
  -9   4  17       4654.23       4262.66       299.54 o
  -8   4  17       6548.70       6759.87       371.71 o
  -7   4  17      15237.53      16058.38       501.83 o
  -6   4  17      24577.33      25764.00       786.33 o
  -5   4  17       9811.09       8667.53      1233.63 o
  -4   4  17      18280.42      17965.88       432.09 o
  -3   4  17         10.88        226.22        92.17 o
  -2   4  17       1553.60       2018.41       186.65 o
  -1   4  17       4313.81       4880.19       360.13 o
   0   4  17       7907.61       7880.47       286.74 o
   1   4  17       1475.05       1820.56       135.58 o
   2   4  17       3702.37       3778.45       233.86 o
   3   4  17        669.10        517.95       143.47 o
   4   4  17       2532.92       2953.36       278.96 o
   5   4  17        135.34         80.82       392.07 o
   6   4  17       4021.74       4107.41       274.87 o
   7   4  17         42.32       -157.56       157.56 o
   8   4  17       1374.29       1370.06       427.69 o
   9   4  17         51.07        565.21       251.89 o
  -9   5  17       1288.83       1787.31       277.74 o
  -8   5  17       3093.78       3185.88       320.32 o
  -7   5  17       1221.39       1350.09       185.52 o
  -6   5  17      10613.04      10002.55       418.55 o
  -5   5  17         82.55         22.16       266.88 o
  -4   5  17       2247.72       2203.73       100.45 o
  -3   5  17        902.01       1179.53       362.83 o
  -2   5  17        102.66        279.51       111.79 o
  -1   5  17        815.96       1044.57       181.95 o
   0   5  17      12827.53      13931.56       454.93 o
   1   5  17       7113.10       8159.24       428.19 o
   2   5  17       5389.75       6243.01       493.18 o
   3   5  17      17190.18      18663.54      1143.34 o
   4   5  17       8700.27       8072.57       443.49 o
   5   5  17       3140.34       3237.27       376.82 o
   6   5  17       8797.16       8051.47       528.65 o
   7   5  17       1824.14       1910.66       194.77 o
   8   5  17        155.08        563.20       352.09 o
  -7   6  17        221.70         67.62       245.31 o
  -6   6  17       1050.20        571.79       179.42 o
  -5   6  17       2878.67       2579.71       366.53 o
  -4   6  17       2695.67       2370.61       118.89 o
  -3   6  17       1582.84       1601.10       143.71 o
  -2   6  17       1702.89       1723.81       140.78 o
  -1   6  17         28.93        -61.36       124.05 o
   0   6  17       8248.07       9456.33       422.84 o
   1   6  17        704.34        920.49       129.66 o
   2   6  17       2189.17       2495.06       169.39 o
   3   6  17        460.83        190.57       227.62 o
   4   6  17      10626.49      10621.38       300.12 o
   5   6  17       4027.39       4202.53       318.40 o
   6   6  17      11544.42      10983.95       722.10 o
   7   6  17        117.41        -98.47       219.39 o
  -7   7  17        150.20        340.26       332.34 o
  -6   7  17          3.03        217.40       140.18 o
  -5   7  17        280.42        152.53       194.28 o
  -4   7  17        795.83        888.74       290.88 o
  -3   7  17       5218.48       5151.96       216.63 o
  -2   7  17        217.08        229.17       153.41 o
  -1   7  17       1329.08       1588.11       135.48 o
   0   7  17          7.52        -33.48       134.82 o
   1   7  17       1733.32       2177.25       174.17 o
   2   7  17       7847.92       8146.60       713.71 o
   3   7  17       5416.75       5427.55       245.84 o
   4   7  17       2023.94       2094.16       401.47 o
   5   7  17         59.68        159.28       175.94 o
   6   7  17         84.43         93.47       252.20 o
  -5   8  17       4943.04       4354.24       411.16 o
  -4   8  17        957.80        848.95       199.45 o
  -3   8  17          1.45       -198.18       198.18 o
  -2   8  17         96.73       -197.29       197.29 o
  -1   8  17       5477.66       5429.38       465.95 o
   0   8  17       1396.29       1695.23       254.56 o
   1   8  17         72.68        -84.55       254.24 o
   2   8  17        739.76        440.12       181.50 o
   3   8  17        327.36        368.92       386.64 o
   4   8  17       1786.32       2035.60       284.59 o
  -2   9  17       1005.19       1155.83       461.91 o
  -1   9  17       7541.99       5320.87       455.32 o
   0   9  17        481.16        584.88       341.00 o
  -4   0  18        496.92        466.44        72.42 o
  -2   0  18        110.78        135.47       112.51 o
   0   0  18      16686.49      17247.30       544.20 o
   2   0  18       1312.03       1580.58       224.87 o
   4   0  18      15678.72      15382.88      1675.10 o
   6   0  18      23805.20      24768.66      3071.75 o
   8   0  18      41173.79      37715.13      2785.85 o
  -5   1  18       3087.41       3099.80       187.89 o
  -4   1  18        418.18        395.79       100.12 o
  -3   1  18       8543.15       9325.57       188.76 o
  -2   1  18       1264.45       1218.46       226.79 o
  -1   1  18        353.93        534.33       189.04 o
   0   1  18       1224.95       1292.44       126.39 o
   1   1  18       3264.10       3873.07       304.67 o
   2   1  18         97.78         80.25       145.87 o
   3   1  18       2780.93       2989.21       358.24 o
   4   1  18       2521.08       2910.35       218.69 o
   5   1  18      17127.31      17768.66      1097.84 o
   6   1  18       4620.67       4885.90       532.60 o
   7   1  18       7387.70       6797.60       323.94 o
   8   1  18       1055.00       1022.97       185.20 o
   9   1  18       1218.68       1212.91       374.50 o
  -6   2  18       3832.86       4266.43       386.63 o
  -5   2  18       2282.23       2297.82       139.55 o
  -3   2  18      10244.43      10900.56       315.04 o
  -2   2  18      15507.54      16170.99       358.83 o
  -1   2  18         12.85        224.31        97.74 o
   0   2  18       1243.97       1326.87       175.43 o
   1   2  18       3388.20       3895.17       227.91 o
   2   2  18      10149.79      10641.73       435.49 o
   3   2  18       4049.77       4256.85       225.10 o
   4   2  18      26293.60      26048.47       889.75 o
   5   2  18       5940.88       5719.50       485.95 o
   6   2  18         87.26         60.18       166.91 o
   7   2  18        672.92        576.04       167.33 o
   8   2  18       2544.31       2191.95       268.28 o
   9   2  18          9.39       -177.41       177.41 o
  -8   3  18       3096.33       2995.16       178.51 o
  -7   3  18      24324.59      25505.60       657.05 o
  -6   3  18      28112.67      30520.01       793.15 o
  -5   3  18      66077.55      65950.04      2324.24 o
  -3   3  18       2813.01       3062.39       135.24 o
  -2   3  18       2571.74       2826.06       140.35 o
  -1   3  18          5.70        170.85       147.43 o
   0   3  18       4536.33       5262.22       357.67 o
   1   3  18        309.25        111.33       118.39 o
   2   3  18        229.72        341.20       140.19 o
   3   3  18          5.13        -80.27       197.17 o
   4   3  18        800.76       1035.15       297.73 o
   5   3  18        645.39        349.84       145.29 o
   6   3  18       1742.22       1839.94       199.46 o
   7   3  18       3504.19       3203.78       366.16 o
   8   3  18        276.94       -163.15       367.53 o
  -9   4  18       2473.20       2251.95       218.79 o
  -8   4  18       3664.88       3888.87       323.23 o
  -7   4  18       3370.18       3358.17       323.22 o
  -6   4  18       5603.19       5769.85       369.12 o
  -5   4  18       3128.97       2997.09       511.81 o
  -4   4  18       9516.01       9446.91       383.48 o
  -3   4  18       9654.33       9654.37       235.36 o
  -2   4  18      25043.65      27770.84       881.45 o
  -1   4  18       1757.48       1801.29       140.76 o
   0   4  18        439.15        641.46       119.86 o
   1   4  18       6756.69       7082.98       348.51 o
   2   4  18       6207.84       6278.13       269.49 o
   3   4  18      24141.61      22503.55      1210.14 o
   4   4  18        799.46        739.93       143.45 o
   5   4  18       6109.51       6780.41       383.54 o
   6   4  18        487.16       -167.00       345.26 o
   7   4  18        645.71        350.86       202.80 o
   8   4  18        203.14        469.26       312.95 o
  -8   5  18        759.32        302.89       279.15 o
  -7   5  18        970.62        657.61       266.93 o
  -6   5  18       2559.12       2615.31       210.66 o
  -5   5  18        802.20        593.02       306.49 o
  -4   5  18        672.74        810.45       129.39 o
  -3   5  18       4395.92       4697.04       179.14 o
  -2   5  18         29.93        228.10       173.45 o
  -1   5  18       9317.51       9136.49       329.53 o
   0   5  18       4138.45       4547.02       290.03 o
   1   5  18       6413.95       6815.79       222.88 o
   2   5  18       1323.18       1310.52       191.85 o
   3   5  18        202.01       -142.39       142.39 o
   4   5  18       8313.03       8159.35       310.69 o
   5   5  18       3847.92       3636.29       253.15 o
   6   5  18      13095.34      11769.93       736.70 o
   7   5  18        108.00        301.61       201.25 o
  -7   6  18         45.74       -249.61       249.61 o
  -6   6  18       5633.39       4935.46       424.19 o
  -5   6  18       1051.44        823.11       287.08 o
  -4   6  18       3164.09       2829.41       155.02 o
  -3   6  18       1068.29       1016.50       144.67 o
  -2   6  18         82.60       -152.21       152.21 o
  -1   6  18       3769.88       4024.31       205.38 o
   0   6  18       3491.63       3209.88       197.09 o
   1   6  18       2242.24       2179.30       185.40 o
   2   6  18       6752.96       6231.04       300.82 o
   3   6  18       6389.02       5906.80       580.52 o
   4   6  18        274.49         46.82       158.56 o
   5   6  18       1507.72       1058.76       177.71 o
   6   6  18        249.57        372.32       412.62 o
  -6   7  18         65.00       -233.79       346.73 o
  -5   7  18         15.07        -84.17       266.88 o
  -4   7  18         36.29        548.06       154.36 o
  -3   7  18        215.02        105.43       331.24 o
  -2   7  18       1477.59       1340.95       242.53 o
  -1   7  18       3302.57       2999.64       192.36 o
   0   7  18       1135.93       1367.55       186.40 o
   1   7  18        145.60         37.24       302.67 o
   2   7  18        573.99        337.53       149.97 o
   3   7  18         62.91        135.41       179.90 o
   4   7  18       5609.55       5373.87       276.90 o
   5   7  18        304.10       1214.64       815.29 o
  -4   8  18       1035.39       1551.22       327.37 o
  -3   8  18        204.69        467.26       199.47 o
  -2   8  18       1045.77        769.60       208.65 o
  -1   8  18         64.81         44.60       322.99 o
   0   8  18       1035.97        566.50       668.41 o
   1   8  18       3728.94       2871.57       328.67 o
   2   8  18       3211.74       2722.49       445.92 o
  -3   0  19       5693.53       6014.60       303.04 o
  -1   0  19       3787.79       4511.98       244.73 o
   1   0  19        426.06        412.51       170.40 o
   3   0  19       2382.68       2268.63       391.54 o
   5   0  19      13908.97      11751.29      1205.39 o
   7   0  19         36.51        572.16       227.28 o
  -4   1  19        890.14        896.14       110.08 o
  -3   1  19         76.64         43.57        87.36 o
  -2   1  19       5784.10       5909.47       237.06 o
  -1   1  19       1999.25       2340.97       170.33 o
   0   1  19        476.80        559.22       205.71 o
   1   1  19      15171.66      15654.92       526.51 o
   2   1  19          3.87         67.72       151.37 o
   3   1  19       5247.88       5333.69       217.08 o
   4   1  19       6140.97       5477.33       313.27 o
   5   1  19       3474.52       3367.41       263.07 o
   6   1  19       1775.53       1433.37       440.99 o
   7   1  19        192.93         24.18       244.00 o
   8   1  19      23274.43      18325.80      2956.45 o
  -6   2  19       2565.26       2649.81       102.04 o
  -5   2  19      25476.19      26994.41      1084.53 o
  -4   2  19        499.80        580.70       242.81 o
  -3   2  19       2846.70       3265.57       100.49 o
  -2   2  19       9666.26       9789.38       417.20 o
  -1   2  19        265.86        350.84       148.34 o
   0   2  19      19294.93      18674.62       646.33 o
   1   2  19         65.74        244.01       135.61 o
   2   2  19       2556.95       2166.99       174.66 o
   3   2  19       1406.36       1841.16       277.87 o
   4   2  19         42.70        254.89       245.14 o
   5   2  19       3464.28       2931.53       431.42 o
   6   2  19         13.53        128.00       192.81 o
   7   2  19       3442.15       3784.97       572.18 o
   8   2  19         58.01         82.95       201.86 o
  -7   3  19       3231.04       2891.59       215.95 o
  -6   3  19          7.72        -70.93       113.61 o
  -5   3  19       9674.86      10195.45       759.47 o
  -4   3  19       2441.64       2216.37       191.02 o
  -3   3  19      28588.64      29667.15       573.30 o
  -2   3  19      29351.95      31147.48       628.82 o
  -1   3  19       6320.82       6682.33       189.53 o
   0   3  19      10962.14      11818.67       348.11 o
   1   3  19       1901.15       1280.24       285.76 o
   2   3  19        620.72        798.71       157.80 o
   3   3  19       2382.73       2253.53       271.86 o
   4   3  19       6385.12       6130.49       668.13 o
   5   3  19          7.20        100.62       289.78 o
   6   3  19       4672.75       4458.98       233.58 o
   7   3  19        598.74        554.40       273.00 o
  -8   4  19       4752.30       4783.23       327.62 o
  -7   4  19          3.01        -25.18       210.77 o
  -6   4  19      20313.00      20948.22       954.39 o
  -4   4  19      14508.99      13506.95       487.01 o
  -3   4  19        167.79         60.11       104.68 o
  -2   4  19        288.32        416.30       131.84 o
  -1   4  19      11363.14      11730.07       277.33 o
   0   4  19        193.18        157.13       128.44 o
   1   4  19       7110.77       6797.06       310.55 o
   2   4  19       1619.96       1538.30       154.68 o
   3   4  19        779.14        879.26       254.64 o
   4   4  19       1434.99       1148.10       248.36 o
   5   4  19       1695.00       1128.28       191.64 o
   6   4  19       6555.08       5910.27       366.70 o
   7   4  19          8.39       -145.66       175.51 o
  -7   5  19        500.62        670.49       253.23 o
  -6   5  19         94.71        182.72       266.88 o
  -5   5  19       4915.56       2969.67       337.00 o
  -4   5  19       2344.42       2415.02        98.14 o
  -3   5  19       4577.61       4420.70       170.03 o
  -2   5  19       3147.37       3295.71       176.50 o
  -1   5  19        288.77        137.83       141.39 o
   0   5  19         39.59         68.11       123.00 o
   1   5  19       1912.35       2012.90       151.38 o
   2   5  19      23590.35      23626.10       938.87 o
   3   5  19      13030.66      12543.80       642.51 o
   4   5  19       3573.06       3127.85       213.29 o
   5   5  19        203.89        112.63       255.79 o
   6   5  19         29.30          5.20       246.28 o
  -6   6  19        283.54       -286.31       321.56 o
  -5   6  19         55.87       -223.72       326.58 o
  -4   6  19       1618.97       1345.92       233.86 o
  -3   6  19         47.44        335.03       155.91 o
  -2   6  19       4674.17       4700.21       569.57 o
  -1   6  19         32.03        -32.96       146.03 o
   0   6  19        167.47         29.14       132.75 o
   1   6  19        554.33        485.14       211.75 o
   2   6  19         32.06        -76.27       168.08 o
   3   6  19         86.84        138.61       180.32 o
   4   6  19       8829.65       7959.12       379.14 o
   5   6  19       4799.05       3672.12       250.16 o
  -4   7  19       5215.06       5538.32       421.26 o
  -3   7  19        181.95         75.53       292.06 o
  -2   7  19         37.24        -57.55       267.60 o
  -1   7  19       6268.54       6246.23       478.26 o
   0   7  19       3816.29       3292.30      1098.58 o
   1   7  19       1101.70       1027.73       531.35 o
   2   7  19        103.93        399.88       283.45 o
   3   7  19       1150.39       1010.92       276.09 o
  -2   0  20       4759.96       4821.97       218.85 o
   0   0  20        336.58        806.13       293.51 o
   2   0  20       5751.30       5595.87       308.78 o
   6   0  20      11302.98      11100.27       644.62 o
  -4   1  20        360.06        440.99       143.88 o
  -3   1  20        145.83        161.83        74.06 o
  -2   1  20       4633.21       5022.21       257.06 o
  -1   1  20       3783.82       3759.25       149.95 o
   0   1  20       2273.61       2374.44       136.66 o
   1   1  20          7.66          0.48       119.67 o
   2   1  20        221.08        136.60       134.03 o
   3   1  20       1954.73       2231.77       370.34 o
   4   1  20       1085.22       1023.55       177.31 o
   5   1  20      11313.17      11141.25       462.09 o
   6   1  20       2028.03       2100.91       572.82 o
   7   1  20         43.47        289.51       192.50 o
  -5   2  20       1364.50       1578.04       130.01 o
  -4   2  20       2287.76       1821.70       349.42 o
  -3   2  20      12075.61      12744.97       240.68 o
  -2   2  20       4883.83       5188.13       183.83 o
  -1   2  20        703.32        882.74       286.05 o
   0   2  20      15865.21      16893.53       356.67 o
   1   2  20      12333.02      12639.65       375.38 o
   2   2  20       6444.87       6254.50       237.11 o
   3   2  20       5623.96       4668.05      1522.22 o
   4   2  20       1511.51       1514.99       177.66 o
   5   2  20        849.50        815.11       178.43 o
   6   2  20       1740.52       1415.78       207.68 o
   7   2  20       1091.40        758.15       200.84 o
  -6   3  20       9252.92       9968.00       495.16 o
  -5   3  20      14651.36      12566.98       646.57 o
  -4   3  20       4512.88       4742.01       445.35 o
  -3   3  20       5139.39       4842.80       273.56 o
  -2   3  20       5524.61       5624.74       404.43 o
  -1   3  20       1969.20       2338.32       296.92 o
   0   3  20       9432.62       8892.57       259.73 o
   1   3  20         14.68        -56.47       120.36 o
   2   3  20        119.20        253.25       245.52 o
   3   3  20        354.61        149.98       150.85 o
   4   3  20       1371.93       1612.39       318.22 o
   5   3  20         46.06         63.18       177.64 o
   6   3  20        233.23        314.38       200.40 o
  -7   4  20       1120.92       1213.80       232.40 o
  -6   4  20       3084.51       3150.57       341.19 o
  -5   4  20        993.20       1420.28       264.77 o
  -4   4  20       1356.77        781.43       232.41 o
  -3   4  20      15042.76      15338.20       382.50 o
  -2   4  20       2306.53       2022.84       250.04 o
  -1   4  20       3405.93       3398.43       258.78 o
   0   4  20       1192.82       1324.36       197.18 o
   1   4  20        234.97         73.56       165.73 o
   2   4  20       6136.86       5865.63       338.78 o
   3   4  20       3929.92       3744.59       210.24 o
   4   4  20       7588.32       6816.14       991.75 o
   5   4  20       2374.96       2096.21       267.56 o
   6   4  20        603.23        747.70       876.79 o
  -6   5  20       2378.91       1804.26       299.39 o
  -5   5  20        870.81        513.70       311.53 o
  -4   5  20       1881.26       1604.76       298.64 o
  -3   5  20        301.70        271.73       225.56 o
  -2   5  20        471.66         90.12       227.60 o
  -1   5  20       7304.59       7365.87       351.08 o
   0   5  20        370.32        484.17       137.04 o
   1   5  20       1551.43       1762.77       213.48 o
   2   5  20         33.22        401.84       366.67 o
   3   5  20        324.10       -192.54       200.08 o
   4   5  20       2571.46       2077.82       365.74 o
   5   5  20       2553.47       2327.10       295.10 o
  -5   6  20         52.62        317.95       287.02 o
  -4   6  20       5124.73       4696.09       325.12 o
  -3   6  20       1318.36       1162.01       433.88 o
  -1   6  20       1349.76       1143.35       284.94 o
   0   6  20        657.65        908.23       228.22 o
   1   6  20       1070.23       1096.98       269.55 o
   2   6  20       1930.15       2221.03       293.44 o
   3   6  20        642.53       1419.16       392.72 o
  -3   0  21       7982.08       7689.50       301.80 o
  -1   0  21       7799.06       8002.93       283.39 o
   1   0  21        139.53         72.86       177.44 o
   3   0  21         31.21        267.30       216.31 o
   5   0  21       8667.10       8010.89      2089.13 o
  -4   1  21       2967.76       2985.36       400.93 o
  -3   1  21        791.83        737.10        86.73 o
  -2   1  21       4954.58       5805.76       168.81 o
  -1   1  21       1442.74       1379.29       139.82 o
   0   1  21       1821.43       1645.11       215.60 o
   1   1  21      12606.79      12466.34       416.21 o
   2   1  21        923.24        878.94       305.99 o
   3   1  21      11673.03      10537.09       729.37 o
   4   1  21       1686.39       1788.37       289.26 o
   5   1  21       3800.62       3145.03       477.05 o
   6   1  21       6876.39       5554.01       527.25 o
  -5   2  21       6090.39       6055.30       326.28 o
  -4   2  21          5.61        -30.93       211.49 o
  -3   2  21       2678.54       2412.82        99.44 o
  -2   2  21      16643.79      16917.68       402.13 o
  -1   2  21       1577.05       1859.97       251.52 o
   0   2  21      13159.39      13812.18       444.67 o
   1   2  21        122.19       -127.76       127.76 o
   2   2  21        659.30        835.32       270.51 o
   3   2  21        285.63        346.59       152.94 o
   4   2  21       3619.08       3166.59       317.79 o
   5   2  21       6006.88       4867.20       637.98 o
  -6   3  21       1173.07       1198.71       189.23 o
  -5   3  21        973.20        766.25       231.67 o
  -4   3  21      13899.83      11837.00       634.88 o
  -3   3  21      18373.61      19238.64       780.67 o
  -2   3  21        560.18        538.75       162.30 o
  -1   3  21       1732.98       1640.82       295.32 o
   0   3  21        128.58        500.02       171.94 o
   1   3  21       5026.38       4758.19       236.16 o
   2   3  21        214.11        235.33       133.07 o
   3   3  21        747.46        794.92       305.80 o
   4   3  21        443.63        226.01       181.62 o
   5   3  21       1991.95       1676.64       484.92 o
  -6   4  21       4930.37       4654.45       349.23 o
  -5   4  21        543.05       1110.78       297.84 o
  -4   4  21       5338.69       4312.92       377.35 o
  -3   4  21        923.21        107.92       292.83 o
  -2   4  21        822.55       1474.18       282.03 o
  -1   4  21      13038.14      12986.95       547.22 o
   0   4  21       1831.72       1558.20       219.48 o
   1   4  21       1517.10       1353.54       193.85 o
   2   4  21         43.83       1110.67       430.89 o
   3   4  21       2783.48       2291.38       286.46 o
   4   4  21        254.35        324.10       256.46 o
  -4   5  21       3042.78       2735.90       406.68 o
  -3   5  21       5787.22       5440.11       317.70 o
  -2   5  21       2043.60       1678.21       320.24 o
  -1   5  21       2475.97       2429.02       354.82 o
   0   5  21       2118.97       1905.24       240.05 o
   1   5  21        457.65        653.22       315.10 o
   2   5  21        483.62        171.22       321.58 o
   3   5  21       3620.92       3384.09       462.15 o
  -2   0  22       4598.27       4483.73       375.14 o
   0   0  22      28408.27      27772.02      1183.25 o
   2   0  22       6976.53       7072.15       484.83 o
   4   0  22       1999.70       2045.92       331.75 o
  -4   1  22       1143.25        869.17       183.48 o
  -3   1  22        124.96        486.85       140.10 o
  -2   1  22      14254.44      14228.86       731.98 o
  -1   1  22       5667.67       6013.03       399.00 o
   0   1  22      11055.71      10532.88       576.11 o
   1   1  22       1252.24       1261.71       169.39 o
   2   1  22        778.73       1377.37       419.44 o
   3   1  22       2403.05       2002.37       245.27 o
   4   1  22        288.53        139.23       386.67 o
  -4   2  22      12892.63      10531.21       591.44 o
  -3   2  22       3516.85       2978.86       186.92 o
  -2   2  22       5783.42       5726.47       273.58 o
  -1   2  22        113.74       -252.49       325.87 o
   0   2  22       2591.16       2679.36       247.02 o
   1   2  22      17505.53      16731.68      1124.14 o
   2   2  22       1074.06        709.97       698.64 o
   3   2  22       9605.00       9042.71       630.67 o
   4   2  22       2869.72       2270.12       546.30 o
  -5   3  22       4378.76       3600.61       317.51 o
  -4   3  22       2071.76       1473.11       257.63 o
  -2   3  22       3323.61       3584.79       398.07 o
  -1   3  22       5451.40       4478.67       453.70 o
   0   3  22       5806.22       4063.43       419.88 o
   1   3  22       4655.39       4644.69       361.10 o
   2   3  22        275.96        112.22       274.80 o
   3   3  22       6960.00       6329.08       571.25 o
  -4   4  22      10563.04       8379.43       578.14 o
  -3   4  22       4856.27       4226.70       445.71 o
  -2   4  22        949.98       1361.25       346.79 o
  -1   4  22       2678.96       2208.15       374.26 o
   0   4  22      12928.41      10816.54       757.31 o
   2   4  22       3439.10       2603.66       372.88 o
  -3   0  23       2781.94       2157.09       231.76 o
  -1   0  23       3189.33       2982.91       363.51 o
  -3   1  23        581.93        690.65       233.09 o
  -2   1  23       1058.26        546.48       174.14 o
  -1   1  23        205.17        182.88       203.84 o
   0   1  23       5618.95       5280.30       422.74 o
   1   1  23      12825.91      12429.66       739.98 o
  -2   2  23       4391.14       3447.01       235.96 o
  -1   2  23        252.10        635.93       320.12 o
   0   2  23      10420.93       9545.77       689.87 o
   1   2  23       3545.30       3735.34       494.54 o
  -1   3  23        666.63        859.73       312.24 o
   0   3  23       1457.74       1516.81       407.99 o
                                                
